# Supplementary material for: EOMES interacts with RUNX3 and BRG1 to promote innate memory cell formation through epigenetic reprogramming
Source: Nat Commun. 2019 Jul 24;10:3306. doi: 10.1038/s41467-019-11233-6 (PMC6656725; doi:10.1038/s41467-019-11233-6)
Supplement: Supplementary file 5 — Supplementary Data 1 [file 41467_2019_11233_MOESM5_ESM.xlsx]

## Sheet: RNA TIM-UP
REFGeneID	TIM vs Naive : logFC	FDR
Plek	4.63665	5.61356e-301
Gpr183	2.97866	1.06337e-188
Pik3ap1	4.6779	4.13951e-184
Ctla2a	4.93369	1.23106e-180
Pde2a	1.93992	1.06663e-141
Ccr5	5.26967	8.06309e-133
Nrarp	3.54725	7.69166e-132
Ccr2	4.41401	5.35752e-129
Tmem2	3.18869	1.00713e-122
Samd3	3.14225	6.34546e-118
St3gal6	2.3319	4.8228e-116
Dapk2	5.35233	2.69171e-114
Abcb1a	2.31447	6.09611e-110
Eomes	2.2504	8.09311e-110
Myo1f	2.11061	4.35591e-106
Crim1	2.14841	9.68993e-106
Rhoq	3.79566	6.72327e-96
Pogk	1.82536	2.75243e-89
Golm1	2.00823	2.86309e-89
Entpd1	3.24425	2.17576e-88
Ifngr1	1.94115	2.86326e-83
Ubash3b	2.24318	5.70955e-81
Stat4	1.61277	8.69911e-81
Fibcd1	3.25987	2.20134e-80
Prf1	1.46468	1.84432e-79
Mef2a	1.50778	1.24142e-77
Chst11	2.43203	7.85034e-76
1700025G04Rik	1.53943	1.18842e-74
Nsg2	1.81914	3.44648e-72
Il10ra	2.05988	1.89757e-71
Dmrta1	5.35803	4.71789e-71
Fasl	5.8023	1.40436e-70
Ttc39b	2.07826	5.16185e-69
Il7r	1.28736	6.66806e-69
5430427O19Rik	4.45055	1.6645e-68
Itgb1	1.56974	5.06432e-67
Amica1	1.41347	4.03487e-66
Il18rap	3.89971	5.61689e-66
5830411N06Rik	4.53187	2.03587e-65
Gzmm	3.04805	9.19616e-64
Ppm1j	3.62744	2.5879e-63
Il2rb	1.51702	2.65856e-63
Atxn1	2.19238	2.79052e-62
Tbx21	4.12099	1.60211e-61
Ighm	1.45636	6.25804e-59
F2r	1.59966	1.54175e-58
Iqgap2	1.32209	5.72128e-58
Kbtbd11	1.65682	8.51124e-58
Cxcr6	1.83941	4.30289e-57
Gpr155	2.03238	2.28453e-56
N4bp1	1.26488	1.01167e-55
Igsf23	2.03704	5.18364e-55
Lair1	2.00317	8.88021e-54
Cst7	1.70034	1.70757e-53
Klrd1	1.89285	1.136e-52
Vipr1	2.18299	1.54044e-52
Pou6f1	2.98612	1.46087e-51
Gprin3	1.38101	2.4001e-50
Slc16a2	3.6073	6.99711e-50
Atp8b4	1.05171	2.54036e-48
Cxcr3	2.7464	5.09679e-48
Gramd3	1.1069	5.7456e-48
Sntb2	2.20814	1.01432e-47
Runx2	2.93592	2.69841e-47
Gem	3.07466	2.30291e-46
Tnfsf8	1.59393	3.64447e-46
Itm2a	1.05586	4.57974e-46
Nod1	1.22479	4.73049e-45
Kcnk5	3.02823	1.31585e-44
Ncf4	1.35701	1.71663e-44
Tm6sf1	1.15843	3.75747e-44
Lats2	1.61454	5.71405e-43
Fam46a	2.30109	1.02286e-42
Gng2	1.30229	6.38264e-42
Armc7	1.04708	3.2805e-41
Drc1	3.08275	3.56653e-41
Otulin	1.05167	1.21308e-40
Ptpn4	1.30063	4.47156e-40
G0s2	2.26618	9.30182e-40
Arsb	3.16926	2.69072e-39
Cdh1	1.75272	3.51967e-39
Lax1	1.05215	5.05413e-39
Chsy1	1.01865	5.46699e-39
Ybx3	1.54442	7.40107e-38
Bbc3	2.07536	9.67664e-38
Serpinb6b	1.9646	1.44528e-37
Mfsd6	1.36488	8.68894e-37
Ust	2.39916	7.62336e-36
Ank	2.0887	1.97348e-35
Inppl1	1.65608	2.72422e-35
Sepn1	2.59304	3.28062e-35
Plekhm3	1.75707	6.46886e-35
Lyst	1.18878	3.47149e-34
Aqp9	2.40934	4.62979e-34
Gsg2	1.6291	3.11754e-33
Nmnat2	1.57658	6.51667e-33
Ifitm10	2.03083	7.61692e-33
Slc9a7	2.26634	3.99453e-32
Ighd	3.80321	1.1046e-31
Il10rb	1.31781	2.69545e-31
Bcl2	1.1162	2.72622e-31
Klra3	4.11012	3.24504e-31
Cxcr5	2.56024	4.39259e-31
Slamf6	1.11465	5.89735e-31
Tnfsf14	2.43547	7.04649e-31
Klrk1	2.01009	3.8082e-30
Fzd5	1.9046	1.59835e-29
Apobr	2.51635	3.31775e-29
Sidt1	1.08216	3.64081e-29
Slamf7	2.7599	4.41823e-29
Pxylp1	1.35693	1.06512e-28
Nkg7	1.06416	2.76433e-28
Cd38	2.23361	6.44631e-28
Ttc7b	1.11166	8.46762e-28
Fgl2	5.06307	9.09964e-28
Fam174b	1.52506	9.94989e-28
Osbpl6	2.43616	4.62798e-27
Cdc42ep3	1.49008	4.82477e-27
Qrfp	4.40726	5.03489e-27
Tnfsf10	1.00564	5.31062e-27
Arl4c	1.19391	1.09224e-26
Wdr95	4.61253	3.51502e-26
Map3k8	2.01173	3.81284e-26
Zfp296	3.94005	4.44969e-26
Clstn1	1.20718	1.95427e-25
Ltk	2.64628	2.022e-25
Cipc	1.02398	6.23197e-25
Dnaja4	1.68605	9.08153e-25
Syngr2	1.04707	1.79946e-24
Tbc1d16	2.21986	3.08338e-24
Gm12503	3.58705	3.4163e-24
Agpat9	3.89716	6.10983e-24
Rnf157	1.27726	6.74949e-24
Klrc1	4.88509	9.30633e-24
Rgs1	1.28305	2.0118e-23
Lgalsl	2.07235	9.10796e-23
Katnb1	1.07574	9.86331e-23
Thtpa	1.22502	1.73641e-22
Nudt4	1.06979	3.29249e-22
Sntb1	1.85894	3.56742e-22
Trbv3	1.47884	4.67288e-22
Setbp1	4.70548	1.37915e-21
Fgd6	2.23031	1.645e-21
Pald1	3.06892	3.51371e-21
Prkar2a	1.36106	3.96719e-21
Iqsec1	1.07042	5.33018e-21
Cd55	1.79132	5.5117e-21
Fhl2	2.09915	6.02515e-21
Atp2b4	2.27999	1.20161e-20
Gzma	1.69915	2.36283e-20
Ahnak	1.21176	2.7615e-20
Serpinb9	1.12491	3.39254e-20
Plekhg3	2.34074	4.29363e-20
Hs3st3b1	1.09067	8.41243e-20
Map2	1.28875	1.22488e-19
Trio	1.099	2.00025e-19
Hpgds	3.87195	2.49608e-19
E130012A19Rik	1.2628	2.98688e-19
Dennd3	1.74346	4.80607e-19
Gm4070	1.99623	5.14933e-19
Phf19	1.64356	6.25873e-19
Adora2a	1.40309	1.02864e-18
Dmd	5.11437	1.698e-18
Fam19a3	3.30959	1.79839e-18
Spin2c	1.39913	2.03466e-18
Il18r1	1.5451	2.57895e-18
Tec	1.32517	3.09062e-18
AW112010	1.23478	5.7331e-18
1700001O22Rik	3.20521	1.29305e-17
Prr13	1.08721	1.37779e-17
Prc1	1.18451	1.99975e-17
Myo10	1.60027	2.16674e-17
Sytl2	1.33772	3.3961e-17
Mapre2	1.07134	4.11781e-17
Nefh	1.02029	5.40691e-17
Zcchc18	2.24904	6.88325e-17
Prkcz	1.38965	1.0486e-16
Ly6c2	1.1454	1.05047e-16
Cd22	5.64019	1.14491e-16
Kcnc1	1.12504	1.25236e-16
Plac8	1.23315	1.47089e-16
Gab3	1.62513	1.55573e-16
Pltp	1.65617	2.38106e-16
Hgsnat	1.11241	2.87859e-16
Qpct	2.16754	6.01966e-15
Rhob	1.05536	8.80881e-15
Tjp3	1.48461	9.06859e-15
Kcnk6	2.89573	1.51739e-14
6530402F18Rik	1.7921	2.47976e-14
Mcoln2	1.8478	2.53435e-14
F2rl1	1.88278	2.5513e-14
Reck	1.52417	2.95564e-14
Acvr2a	2.62583	4.79419e-14
Ctla2b	3.51223	6.27975e-14
Xylt1	1.15678	6.45038e-14
Errfi1	1.12078	7.82071e-14
Fgf13	1.18838	9.40351e-14
Iffo2	1.16131	1.28553e-13
Dock5	1.3303	1.68062e-13
Cd101	1.10453	2.71596e-13
Ociad2	1.47784	2.98858e-13
Klra5	5.13926	5.86836e-13
Wscd2	2.30853	7.404e-13
Hck	3.58454	1.12571e-12
Olig3	2.19829	1.27501e-12
Gpr160	2.74882	1.66982e-12
Snx10	1.29337	1.75618e-12
Kctd12	1.82559	2.16015e-12
Rasl12	4.38074	2.20292e-12
Myo3b	2.24478	2.7684e-12
Slc25a53	1.20467	3.39546e-12
Naip2	3.11881	3.80559e-12
Adamts14	1.34011	4.95698e-12
Oas1a	1.5207	6.12744e-12
Apol7e	2.37359	6.73747e-12
Klhl5	1.53374	7.61592e-12
Ccnb2	1.01156	8.57579e-12
Kif15	1.03052	9.61983e-12
Gm13387	4.35544	1.12548e-11
Elovl7	1.02182	1.24322e-11
Kcnf1	1.57933	1.92139e-11
Pear1	2.16599	3.33795e-11
Unc119	1.27161	3.63983e-11
Naaa	1.21923	4.25621e-11
Il15ra	1.54206	5.98462e-11
Iqgap3	1.60118	8.10879e-11
Klrc2	4.22376	8.46122e-11
Asap2	3.00842	8.67845e-11
Mb21d1	1.23966	1.57648e-10
Fam64a	1.61072	1.57648e-10
Cdr2l	1.47957	2.14554e-10
Nfic	1.23962	2.20524e-10
Dhrs11	1.82535	2.62923e-10
Uap1l1	1.24148	2.63422e-10
Hopx	4.02062	2.90062e-10
Stard10	1.37191	3.0572e-10
Clic5	1.53975	3.26542e-10
Haao	1.26807	4.44617e-10
Cenpf	1.04944	6.6461e-10
Hrh2	1.6314	6.85673e-10
Arl4d	2.23634	6.86893e-10
2010300C02Rik	1.48387	8.60375e-10
Ntng2	2.23153	9.80594e-10
F2rl3	1.24933	1.68972e-09
Nucb2	1.38204	1.90371e-09
Yes1	4.19611	2.18564e-09
Icosl	1.36114	2.29827e-09
Nt5e	2.69542	2.56924e-09
Kif4	1.01	3.1676e-09
Padi2	1.0176	3.30239e-09
Mki67	1.1345	3.52328e-09
Nfil3	1.98288	3.99383e-09
Cdkn2c	1.16367	4.53604e-09
Rab27b	4.58018	5.46292e-09
Pls1	3.81366	5.9078e-09
Plk1	1.10127	6.00047e-09
Acsbg1	1.37253	7.02312e-09
Ccdc92	1.11564	7.45593e-09
Cobll1	2.06134	7.57199e-09
Bsn	1.06521	9.16922e-09
Ncald	1.45313	9.64733e-09
Scrn3	1.5751	1.46116e-08
Ccna2	1.02284	2.03017e-08
Dkkl1	3.0396	2.68779e-08
Aldh5a1	2.85074	3.41136e-08
Tnfsf4	3.14862	3.61991e-08
Tmem51	3.06007	3.73918e-08
Vcl	1.17374	3.74938e-08
Myo6	1.94869	4.46835e-08
Igkc	3.94465	4.66693e-08
Itga1	4.00982	5.55328e-08
Alox12	4.0143	5.84752e-08
Klrc3	4.34502	6.22624e-08
Ifi30	1.69241	7.18376e-08
Dctd	1.10049	7.59359e-08
Raph1	1.64241	8.57405e-08
Neurl1b	1.33671	9.48623e-08
Med12l	1.25778	9.71253e-08
Gm36981	2.89272	1.00564e-07
Kif11	1.07391	1.08451e-07
Amz1	1.69738	1.22739e-07
Tmem55a	1.08343	1.28988e-07
Slc8b1	1.26024	1.45521e-07
Osbpl3	1.6517	1.45521e-07
Nr2f6	1.52848	1.48402e-07
Luzp1	1.0253	1.6213e-07
Dyrk4	2.88786	1.70439e-07
Il23r	4.03421	1.76802e-07
Ccl4	1.35049	1.95873e-07
H2-Q10	2.28414	2.16856e-07
Apol9b	1.39634	2.69076e-07
Phf21b	2.32954	3.02745e-07
Rab20	1.62148	3.49562e-07
Nusap1	1.03158	3.59853e-07
Pxdc1	4.33083	3.60129e-07
Apol9a	1.84456	3.76794e-07
S100a6	3.17975	5.07989e-07
Blk	2.85267	5.52634e-07
Rdm1	1.01698	5.94316e-07
Spag5	1.03974	6.21753e-07
Fkbp10	2.5813	6.24686e-07
Tmem8	1.07706	6.62784e-07
Plekha6	1.2616	7.84785e-07
Cebpb	1.74011	9.80557e-07
Pdgfb	1.50886	1.18097e-06
Ube2c	1.13439	1.59467e-06
Tigit	2.60938	1.67906e-06
Kif18b	1.11102	1.75263e-06
Dlg5	3.23277	1.82296e-06
Edaradd	1.36382	1.89628e-06
Mboat2	2.25718	1.91025e-06
Oplah	1.16888	2.05168e-06
Tmem163	3.83291	2.06378e-06
5830432E09Rik	1.22114	2.26836e-06
Ndnf	2.52932	2.76358e-06
Platr11	1.69632	2.93337e-06
Kif2c	1.08782	3.14242e-06
Afmid	1.34373	3.26033e-06
Stc2	2.29543	3.4673e-06
2310010J17Rik	1.10949	4.17959e-06
Hsf4	2.81657	4.52045e-06
Kif5c	1.29868	5.28214e-06
Eid2	1.1265	5.53089e-06
Cldnd2	1.93448	5.84355e-06
Gm12253	2.6773	5.84355e-06
Grn	1.13995	6.39314e-06
Pglyrp1	1.49584	6.85539e-06
Fam83h	2.04062	7.66611e-06
Zbtb7b	3.81767	7.72167e-06
Zfp3	1.05441	7.80892e-06
Igha	3.98691	8.68778e-06
Kcnj15	3.94902	9.74137e-06
Tmem231	2.47232	1.0513e-05
Gm26583	1.90424	1.05769e-05
Pecr	2.43132	1.20815e-05
37681	2.01529	1.21508e-05
Plekha8	1.29383	1.32002e-05
Xcl1	1.07859	1.33726e-05
Fnip2	1.80958	1.34285e-05
Fes	1.87677	1.41183e-05
Ict1os	2.13418	1.44503e-05
Zbtb42	1.63168	1.47787e-05
Sapcd2	1.2669	1.76737e-05
Prdm1	2.2876	1.81796e-05
Fstl1	3.55653	1.90215e-05
Ccdc162	1.49198	2.27543e-05
Serpina4-ps1	3.60634	2.38875e-05
Lgals3	1.81714	2.50137e-05
Apol7a	2.86254	3.09327e-05
Ccdc38	2.84452	3.7842e-05
Elac1	1.2261	4.32987e-05
Ctgf	3.90444	4.4399e-05
Pif1	1.27744	4.51957e-05
Dcxr	2.61815	4.67999e-05
Cdc25c	1.36854	4.80954e-05
Prr11	1.21979	4.88577e-05
Gm26888	3.56107	5.41011e-05
Plekhh3	2.79106	5.42544e-05
Rasa4	1.32729	5.43879e-05
Ccl5	1.7192	6.02363e-05
Tmem238	2.01021	6.25222e-05
Jchain	3.53019	6.75884e-05
Ttk	1.10115	7.59705e-05
Lrrk1	2.23703	7.72102e-05
Mical2	1.71202	8.34826e-05
Serpina5	3.62335	8.51991e-05
Sdc1	2.80453	9.42129e-05
Lmo2	2.96042	9.62818e-05
Cpne4	1.48582	0.000105001
Abhd14a	1.9655	0.000106361
B3gnt7	2.87519	0.000117927
Alpk3	1.22498	0.000127088
1700020L24Rik	2.46929	0.000127371
Gcat	2.31099	0.000146173
Gpr15	2.77117	0.000146891
Adrb1	3.44551	0.000147388
Fam210b	1.20075	0.000149583
Gm16341	2.82368	0.00015368
Srgap3	2.11774	0.00015384
Lpar5	1.02225	0.000159721
Pctp	1.08172	0.000171841
Ighe	3.5241	0.000218459
Maneal	1.3315	0.000220419
Cpne2	2.23102	0.000220497
Tirap	2.66783	0.000224443
C1qtnf4	3.26017	0.000238844
Pcsk4	1.33965	0.000257104
2610035D17Rik	2.04712	0.000263845
Mmp25	3.25839	0.000296231
Cysltr2	1.67998	0.000327043
Hcn2	3.02559	0.000347137
Gm15232	1.28541	0.000355323
Pou4f1	2.99585	0.000356268
Adam15	1.90574	0.000386148
Snx8	2.20477	0.000388711
Per3	1.12185	0.000448254
Clybl	1.34531	0.000473616
Rhoc	2.77709	0.000482194
Cnrip1	2.86472	0.000544066
Pkig	1.3644	0.000548679
Klra7	3.1564	0.000677331
Il1r1	3.18814	0.000698234
Tspan4	2.56002	0.000701357
Slc5a11	2.33228	0.000701387
Mtus1	2.96118	0.000789473
Apol7b	2.76285	0.000833893
Gm12504	2.20553	0.000870921
Kcnj8	1.06367	0.00088288
Alpk2	2.39928	0.000884764
Lhx2	2.0915	0.000890637
Cd163l1	2.92604	0.00102014
Klra10	3.27831	0.00114883
Pkd1l3	1.08821	0.00115514
Gm15947	3.13995	0.00120828
Dusp9	2.47063	0.00121331
Fgfbp3	1.65249	0.00122628
RP24-503A2.8	1.53785	0.00123538
Klra9	3.32168	0.00137533
Gm4980	1.63939	0.00139751
Arhgef39	1.01511	0.00143448
Crmp1	1.04597	0.00155657
Gzmb	1.90164	0.00161318
5033430I15Rik	2.36621	0.00168145
Gm29488	1.81386	0.00179413
Hdac11	1.68065	0.00181661
Gm6506	2.33798	0.00186755
Gm37844	1.2707	0.00222096
Cks2	1.01522	0.00227452
Casp1	1.90234	0.0023321
Tmbim1	2.01898	0.00234423
Cpne5	1.18131	0.00236827
Cdkn3	1.59551	0.00245602
Itpripl2	2.15916	0.00256216
Ctnnal1	1.61298	0.00256709
Ly6g5b	2.23291	0.00287741
Runx2os1	2.37742	0.00294277
Fer	2.57494	0.00294277
4930431P03Rik	2.03672	0.00298996
Cables1	2.32621	0.00331624
Gm14326	1.15009	0.00333626
RP24-127M20.11	2.00748	0.00335625
Slc39a4	1.03756	0.00348865
Gm6091	1.31335	0.00379724
Bcl2a1b	1.20368	0.00399012
Lsr	2.48739	0.00412432
Lrrc75a	1.80976	0.00414278
Gm15472	1.46937	0.00471387
Gm25291	1.63517	0.00490949
Gzmk	2.33717	0.00521645
Zfr2	1.20454	0.00523739
Gm12247	1.65409	0.00541544
Maf	1.57213	0.00548217
Gm15440	1.06789	0.00559585
Disc1	1.95222	0.00574434
Gm13981	1.03371	0.00577936
Gm10392	1.18119	0.00582833
Gm9791	1.23566	0.00597749
Gm9457	1.34155	0.00631709
Plekhf1	2.50654	0.00635714
Rpl21-ps8	1.62718	0.0066879
Adap1	1.12975	0.00687823
Rnase4	2.0601	0.00688809
Nradd	1.68124	0.00762815
Tmem121	1.20038	0.00805749
Mtfr2	1.02318	0.00806236
Il13ra1	2.55274	0.00813166
Gm12856	1.74024	0.00815362
Gm29243	1.05801	0.00833985
C1qtnf6	2.39402	0.00850206
Tnip3	2.31417	0.00900962
Tshz3	2.52854	0.00905586
St6galnac3	1.29995	0.00909599
2900026A02Rik	1.59323	0.00917834
Ifng	1.38425	0.00931628
Gm32200	1.81335	0.00977104
Gm19557	1.87419	0.0101361
Klrb1f	1.1618	0.0101683
1700101E01Rik	1.7304	0.0101683
Zdhhc2	1.50425	0.0108708
Mxra7	1.69546	0.0109045
Pomgnt2	1.37718	0.0115621
Fam65c	2.21354	0.0115835
Ctsf	2.56473	0.0115835
Obsl1	2.01165	0.0117668
Gm8778	2.07192	0.0118989
Gm11805	1.94752	0.0119941
Gas7	2.56643	0.0124088
Gm8817	2.01916	0.0130093
Gm37170	1.65766	0.0132846
Gm15682	1.37444	0.0133004
Kctd17	1.44651	0.0134798
Troap	1.06632	0.0137212
Gas2l3	1.01768	0.0138415
Gm5435	1.26606	0.014741
Ms4a4d	2.20722	0.0148012
5830416P10Rik	1.46845	0.0152364
Gm15675	1.70118	0.0152476
Gm8869	1.19865	0.0154413
Gm38140	1.45865	0.0155012
Slc17a7	2.30808	0.0165109
Arhgef16	2.92572	0.0167807
Gm14325	1.15379	0.0172151
B3galt5	1.52875	0.0174317
Fam72a	1.03727	0.0183472
Gm28229	1.32464	0.0189433
Il17re	2.14625	0.0198136
Gm36940	1.11382	0.0198489
Klhl35	1.9193	0.0200266
RP24-223N5.1	1.95953	0.0203653
Sarm1	1.29765	0.0204277
Lsamp	2.66017	0.0206903
Gm5593	1.41463	0.0213357
Gm11695	1.10965	0.0240308
Gm3336	2.14578	0.0243095
Hip1	1.3018	0.0243672
Pianp	1.03901	0.024601
Jdp2	1.77877	0.024801
Gm12216	1.22451	0.0249459
Dlk2	1.42969	0.0257443
Gm37125	1.97263	0.0259362
Ptgdr2	2.54772	0.0276362
Gm6286	1.71209	0.0278144
Gm15270	2.5895	0.0281121
Stag3	1.08962	0.0288338
B230216N24Rik	1.4801	0.0289095
Gm527	1.0791	0.0291909
Gm15681	2.06273	0.029267
Gng2-ps1	1.16102	0.0295324
Rnf32	1.74079	0.0298888
Rilpl1	1.02409	0.0302451
H2-Eb1	1.41646	0.0303744
RP24-122I22.6	1.91012	0.0304724
Apol10b	1.66117	0.0308715
Tdrd7	1.01649	0.0315043
Spsb2	1.84069	0.0316542
Gm26759	1.93274	0.0333468
Gm24313	2.18814	0.03437
Cdh13	1.66292	0.0349844
Aipl1	1.7558	0.0359216
Zfp125	1.13851	0.0373776
Aunip	1.09315	0.0378848
Gm14410	1.19548	0.038211
Car11	1.68436	0.0384844
Ccdc116	1.00286	0.0386375
Ighg2b	2.78969	0.0390148
Rpl13-ps3	1.97371	0.0400953
Tyrobp	1.56223	0.0430971
Acsl6	2.53318	0.0431798
Ccnb1ip1	1.11954	0.0434491
Gm17072	1.56934	0.0445914
Pde4a	1.10534	0.0448821
Gm37570	1.88302	0.045166
Dcbld2	1.40252	0.0455062
Sh3tc1	1.6056	0.0457897
Tjp2	1.37862	0.0479634
P2ry14	1.3811	0.0486291
Gm14794	1.08858	0.0493202
Gm11249	1.33029	0.0494846
Gm10071	1.0291	0.0499304

## Sheet: RNA Naive-UP
REFGeneID	TIM vs Naive : logFC	FDR
Ccr9	-2.90035	1.37746e-119
Nr4a1	-2.71931	3.5132e-101
Rarg	-2.51589	1.95827e-83
Sox4	-2.36998	8.80452e-81
Gsn	-1.91889	2.37357e-78
Rnf19a	-1.48001	1.03859e-76
Amigo2	-2.3607	2.25303e-73
Ephx1	-1.47741	1.51735e-68
Ephb6	-1.8373	2.27178e-65
Ctsl	-2.54331	4.02555e-64
Ifngr2	-3.22127	9.92255e-64
Ext1	-2.20703	3.98527e-59
Ggt1	-3.05834	7.85205e-59
Cd226	-1.45708	1.7363e-58
Adam11	-5.12553	1.32411e-56
Ikzf2	-2.10258	8.93889e-56
Adcy6	-1.95087	1.83101e-54
Ptprf	-2.9083	2.36057e-54
Tubb3	-2.49031	7.41502e-52
Eng	-2.02637	6.53426e-48
Sptbn1	-1.77569	3.08407e-47
Cep97	-1.30186	1.93452e-46
Pecam1	-1.17504	2.56743e-46
Rgcc	-2.74656	3.54111e-46
Kdm5b	-1.2206	8.24578e-46
Inadl	-1.44387	4.5014e-44
Dnmt3a	-1.01504	3.8281e-43
Tnfrsf9	-2.21193	8.32175e-42
Ramp1	-1.53693	2.4498e-41
Plekho1	-1.68642	2.46795e-41
Sepp1	-1.35035	2.96294e-41
Izumo1r	-2.64751	9.16018e-40
Bach2	-1.20293	2.95331e-39
Sall2	-2.55488	1.11384e-38
Itga4	-1.8552	2.91539e-37
Pde4d	-1.04671	4.21759e-37
Cacng4	-3.2174	5.16779e-37
Bmf	-2.06359	1.01231e-36
Ncf1	-2.30213	2.20235e-36
Nab2	-1.28812	4.16043e-36
Ldhb	-2.7044	1.53025e-35
Sik1	-1.98226	3.13119e-35
Gtf2ird1	-1.63372	4.28591e-35
Slfn5	-1.29086	7.15159e-35
Marcksl1	-2.37834	5.03858e-34
Ssbp3	-1.22443	1.68387e-33
Serinc5	-1.40663	2.17493e-33
Egr1	-1.82148	2.52709e-33
Itgb3	-1.74604	1.20197e-32
Igfbp4	-2.68896	5.79581e-32
Egr2	-1.40939	6.4828e-32
Rora	-2.07969	8.57158e-32
Baz2b	-1.34957	1.3726e-31
Itgae	-1.25211	3.39647e-31
Tet1	-1.32307	9.45575e-31
Hivep3	-1.87028	1.42275e-30
Basp1	-2.4843	1.8013e-30
Tspan32	-2.23992	1.9486e-30
Arhgap20	-3.86637	2.85041e-30
Tox	-1.24755	4.83046e-30
Mtss1	-1.91954	6.88319e-30
2700081O15Rik	-1.46838	9.37797e-30
Tnfrsf14	-1.13569	1.13166e-29
Actn1	-1.06359	2.44481e-29
Cd81	-3.14218	2.97616e-29
Lmna	-2.08357	3.18092e-29
Abca3	-1.6859	3.36183e-29
Jup	-2.55329	6.26456e-29
Plxnd1	-2.34043	8.27083e-29
Mex3a	-1.79152	9.9091e-29
Rab3ip	-1.19139	1.14451e-28
Ccr4	-2.43229	7.44426e-28
Cul7	-1.31439	1.38324e-27
Tmem120b	-2.43419	3.25481e-27
Aldh2	-2.52782	5.65273e-27
Id2	-1.18862	7.55273e-27
Vangl2	-3.41133	7.27256e-26
Cnn3	-2.2244	1.28373e-25
Gpr55	-2.29811	2.7005e-25
Csnk1e	-1.37213	9.28286e-25
Sptan1	-1.19391	1.02485e-24
Kit	-2.66345	1.89286e-24
Tbc1d31	-1.31703	1.97986e-24
Ptov1	-2.49928	3.6621e-24
Clip2	-1.81969	5.16848e-24
Tmie	-1.02114	5.77629e-24
Tubb2b	-3.18121	6.47306e-24
Tdgf1	-2.4759	1.2531e-23
Cd3g	-1.24018	1.45316e-23
Zswim4	-1.07094	2.42855e-23
Cd200	-2.83124	7.32783e-23
Plaur	-3.43478	9.7135e-23
Ndrg2	-1.92309	1.16329e-22
Afap1	-1.97015	1.42904e-22
Gpr83	-4.55277	1.74223e-22
Tesc	-2.52256	2.23971e-22
Kcna2	-1.1558	3.43236e-22
P2rx7	-1.8945	4.977e-22
Gpr68	-2.19207	1.51718e-21
Ikzf4	-2.63203	1.72e-21
Tmem154	-2.23077	3.53628e-21
Dlg4	-1.2187	6.68221e-21
Nr4a3	-1.78397	7.43777e-21
RP24-176P19.3	-1.63861	9.03283e-21
Usp6nl	-1.82919	1.40752e-20
Vat1	-1.43261	1.74373e-20
Kifc3	-1.63802	1.79512e-20
Adgrg3	-1.91294	3.00153e-20
Syt11	-1.27039	6.8562e-20
Cd24a	-2.85434	2.93644e-19
Tsc22d1	-1.69214	4.62958e-19
Aldh3b1	-2.84656	8.8281e-19
Cdh24	-1.44374	1.01431e-18
Pik3c2b	-2.06812	2.12059e-18
Zcchc12	-3.71055	2.50852e-18
Plscr3	-1.20986	3.51661e-18
Slamf1	-1.15192	4.25249e-18
Dlg3	-1.40397	4.25531e-18
Zfp219	-1.52085	5.95732e-18
Marcks	-3.46504	8.249e-18
Gria3	-3.00661	1.25674e-17
Iigp1	-1.2054	1.95345e-17
Gprc5b	-2.57032	2.72783e-17
Plxdc2	-3.20823	3.95975e-17
Slc15a1	-4.35935	5.25105e-17
Sestd1	-3.13914	8.05625e-17
Ddc	-2.13652	9.48574e-17
2610307P16Rik	-3.33415	1.11165e-16
Zfyve28	-2.52535	1.95181e-16
Chd9	-1.05718	2.51902e-16
Anxa2	-1.24442	2.92755e-16
Cers6	-1.62967	2.99612e-16
Maml3	-1.91206	3.03086e-16
Emilin1	-1.39553	7.05798e-16
Lad1	-2.02581	9.14035e-16
Col6a2	-4.87619	1.22891e-15
Irs2	-1.16637	1.45894e-15
Atp9a	-1.0022	1.58043e-15
Ankrd55	-1.6763	2.00924e-15
Nhsl1	-2.69056	2.04601e-15
Gnb4	-1.91594	3.7654e-15
Colq	-2.19185	4.89282e-15
Kcnh3	-1.31984	5.41047e-15
Zscan2	-1.04925	5.41047e-15
Lamc1	-2.50816	6.70841e-15
Mex3b	-1.09713	9.59355e-15
H2-Ob	-1.0302	1.00223e-14
Ssbp2	-1.21021	1.21204e-14
Plxnb1	-1.83084	2.16218e-14
Trpm1	-2.43524	2.30239e-14
Actn2	-1.78856	2.5634e-14
Klc3	-1.22856	2.72223e-14
Cd9	-2.76044	2.77483e-14
Tubb2a	-1.78003	3.31187e-14
Trat1	-1.7645	3.34281e-14
Chrna9	-3.8674	3.56715e-14
Pdzd4	-1.66496	3.72413e-14
Ampd1	-2.00048	5.45316e-14
Trdc	-1.5636	6.49604e-14
Frat2	-1.05972	6.88688e-14
Itih5	-1.87423	7.06068e-14
Tmcc3	-2.14799	8.09296e-14
Tmem35	-3.29565	8.33279e-14
Armcx1	-2.49857	8.70228e-14
Notch3	-3.50813	9.2745e-14
Ccdc88a	-1.98292	9.35652e-14
Tiam1	-1.13535	1.17341e-13
Tns1	-1.59719	1.39967e-13
Bcl6	-1.18471	2.1507e-13
Ccdc157	-1.68093	2.39647e-13
Qser1	-2.29804	3.62809e-13
Dnajc6	-2.05644	5.1056e-13
Kcnh2	-1.21192	5.5475e-13
Cxxc5	-1.12235	8.15593e-13
Igsf3	-1.83069	1.1106e-12
Lrp5	-1.06426	1.14815e-12
Tnfrsf25	-1.83751	1.26887e-12
Gfi1	-1.06223	1.27501e-12
RP23-322E20.8	-1.94638	1.4383e-12
Emid1	-1.11684	1.6342e-12
Gorasp1	-2.05363	1.8275e-12
Slc6a19	-2.53364	3.47858e-12
Prickle1	-1.78593	3.89432e-12
Ahi1	-1.05103	7.44981e-12
Col23a1	-1.47788	1.09133e-11
Sv2a	-1.47716	1.25028e-11
Gprasp2	-2.34467	1.28031e-11
Trib1	-2.95108	3.24267e-11
Maoa	-4.18438	3.6615e-11
Pdcd1	-1.53351	3.94426e-11
Swap70	-1.30168	4.10609e-11
Ggt5	-1.74383	8.33006e-11
Rasl11b	-2.28039	1.02931e-10
Nyap1	-1.56585	1.60815e-10
Oasl1	-1.14984	1.78989e-10
Arhgef17	-2.44817	1.84407e-10
4930539E08Rik	-1.76362	1.84496e-10
Tle1	-1.92183	2.02997e-10
Cd1d2	-2.14473	2.4628e-10
Isg15	-1.03918	2.76083e-10
Prcp	-1.1115	3.01002e-10
Zfp839	-1.57004	3.08928e-10
Sptb	-2.14601	3.35535e-10
Susd1	-1.16005	4.49508e-10
Tspan6	-2.10881	6.70444e-10
Susd3	-1.13961	8.13993e-10
Carns1	-1.37396	9.31077e-10
Zfp286	-1.86998	1.12334e-09
Arl3	-1.12666	1.23486e-09
Kcnmb4	-1.25245	2.31679e-09
Gm37534	-2.59193	2.98634e-09
Ddr1	-1.25217	3.17519e-09
Syt13	-3.25974	5.47512e-09
Plxna1	-1.20037	5.6158e-09
Map3k12	-1.23181	7.45735e-09
Cd72	-1.11411	7.97717e-09
Cd160	-1.41728	9.44094e-09
Nf1	-1.09446	9.54053e-09
Xkrx	-2.24539	1.77692e-08
Gata1	-1.64565	1.80156e-08
Cap2	-2.30463	2.39838e-08
Ecm1	-2.04107	2.57964e-08
Hspbap1	-1.05156	2.87086e-08
Trerf1	-1.29194	2.92083e-08
Dnah17	-1.20448	3.21006e-08
2510009E07Rik	-1.71023	3.21006e-08
Firre	-2.29323	3.74938e-08
Nfam1	-1.44668	4.12944e-08
Egr3	-1.68715	4.20053e-08
Arhgap31	-1.339	6.60595e-08
Ralb	-1.27871	7.20377e-08
Phactr2	-1.50624	7.20555e-08
Adamtsl2	-1.69748	8.6926e-08
Usp44	-2.99128	1.01062e-07
Arsi	-4.52297	1.30951e-07
Ggt7	-1.95125	1.3414e-07
Arpp21	-3.64743	1.40815e-07
Mmp15	-1.86869	1.45521e-07
Celsr2	-1.08077	1.52585e-07
Fbln2	-2.91223	1.58658e-07
Ntn4	-1.71682	1.76202e-07
Cecr6	-2.32404	1.80511e-07
Bcl9	-1.01366	2.44863e-07
Megf10	-1.78861	2.55933e-07
Pik3r3	-1.10376	2.85005e-07
2810408A11Rik	-1.90776	2.86413e-07
St8sia6	-3.13642	3.13111e-07
Plin2	-1.43786	3.1379e-07
Begain	-2.07863	3.48563e-07
F13a1	-3.20859	3.61779e-07
Akap17b	-1.05285	4.04079e-07
Dapl1	-1.09823	4.79363e-07
Egln3	-1.54668	5.39023e-07
Slc9b2	-2.51606	5.54037e-07
Plekha7	-1.41897	5.99937e-07
Zp3r	-3.98655	6.03378e-07
Sox5	-3.15729	7.7953e-07
Armcx6	-1.8177	8.38635e-07
Grifin	-3.06719	9.41635e-07
Spock2	-1.79811	9.88644e-07
Rgs16	-1.51723	1.05214e-06
Tdgf1-ps1	-2.03279	1.08581e-06
Dapk1	-1.40007	1.21366e-06
RP23-338P12.3	-2.04666	1.70488e-06
Nphs2	-2.61019	1.74908e-06
Gm11738	-1.48903	2.07792e-06
Igf1r	-2.01931	2.14786e-06
Chdh	-3.58048	2.48519e-06
Alpk1	-3.41193	2.78995e-06
Gabbr1	-1.00037	2.88888e-06
Hectd2	-1.22926	2.9526e-06
Gbp11	-1.3721	3.69089e-06
D130019J16Rik	-2.52011	3.70903e-06
Cnga1	-1.2914	3.93202e-06
Card9	-1.00965	3.99476e-06
Ptprn	-2.45394	4.17222e-06
Elfn2	-3.95657	4.2979e-06
Gm9522	-1.672	4.41552e-06
Cd4	-2.75144	4.70652e-06
Rag2	-3.65473	4.73859e-06
Gm28112	-2.94636	4.86802e-06
Pak1	-1.20009	4.89315e-06
Tmem151b	-2.47006	5.52397e-06
Wdfy2	-1.19988	5.5968e-06
Ankrd13d	-1.40786	5.93265e-06
Itga5	-1.13543	6.14161e-06
Gm4258	-1.72152	6.33936e-06
AA414768	-1.57984	6.37894e-06
Fbxw10	-2.07527	6.37894e-06
Sort1	-2.28878	7.49762e-06
Rbm24	-3.81991	1.32002e-05
Slc27a6	-2.60381	1.37572e-05
Pcbp3	-1.04187	1.44282e-05
Dhrs3	-3.00352	1.48554e-05
Mmp14	-1.69239	1.4883e-05
Dntt	-3.88082	1.55922e-05
Ift122	-2.04212	1.61386e-05
Cd86	-1.15381	1.76852e-05
5830418P13Rik	-2.63785	1.91044e-05
Ksr2	-1.34957	2.70823e-05
Map1lc3a	-1.00767	2.76772e-05
Tcf4	-2.20382	2.86724e-05
E130208F15Rik	-1.38779	3.06395e-05
Ptk7	-2.98	3.31865e-05
Acan	-3.3984	3.35338e-05
Gm26930	-2.71214	3.44185e-05
Eno2	-2.76831	3.50667e-05
Tnfrsf19	-1.25873	3.90998e-05
Plod2	-1.26408	4.94948e-05
Aqp11	-3.58693	5.16111e-05
Arvcf	-1.32772	5.62851e-05
Cep290	-1.40765	6.65741e-05
D930028M14Rik	-1.20922	6.76635e-05
Plcl1	-2.68935	7.27422e-05
Cpm	-1.94595	7.28784e-05
Greb1	-2.2056	7.3781e-05
Plch2	-2.85026	7.67076e-05
Hr	-2.15569	7.85337e-05
Zfp608	-2.16944	8.68041e-05
Prnp	-1.54919	9.15764e-05
Zfhx3	-2.37387	9.28971e-05
Acsl3	-1.02363	0.000112033
Enox1	-2.86465	0.000114689
Smo	-2.1822	0.000121766
Map7	-1.95978	0.000122943
Asah2	-1.61382	0.000123377
Sqle	-1.62059	0.000132666
Srsf12	-1.28278	0.000134592
Arhgef9	-2.18528	0.000141496
Cd83	-1.65768	0.000152927
Olfr56	-1.41084	0.00015384
Palm	-1.23374	0.000159369
Wnk3	-3.69798	0.000161972
Gm37811	-2.12518	0.000163993
Nfix	-1.54339	0.000178876
Rassf8	-3.44189	0.000178876
G430095P16Rik	-1.39311	0.000196501
Klf8	-1.56589	0.000196621
Ccdc109b	-1.13461	0.000203761
Zfp618	-3.52942	0.000218258
RP24-176P19.6	-1.2766	0.000226784
Gm26735	-2.74323	0.000228169
Rag1	-3.89559	0.000232858
Irf6	-1.6679	0.000237751
Homer3	-1.0521	0.000247828
Zc4h2	-1.36387	0.000265191
Dbn1	-3.31993	0.000268136
Abcd2	-3.35004	0.000276643
Kcnh4	-3.46957	0.000327942
Gm28809	-1.84273	0.000348788
Celf5	-2.18154	0.000378576
Fam110b	-1.64085	0.000432658
Mgst3	-1.24091	0.000439599
Fam213a	-1.38528	0.000462976
Podxl2	-3.34968	0.000467615
Neb	-1.27489	0.000476906
Smim3	-1.10985	0.000510976
Myo5b	-2.46017	0.000529974
Pla2g4a	-1.94409	0.000534468
Lrrc32	-2.02502	0.000566726
Sema4g	-2.37419	0.000592082
Fbln1	-1.828	0.000642252
Endou	-3.79463	0.000665393
Pnck	-2.47957	0.000803445
Shank3	-3.11	0.000868759
Specc1	-2.06853	0.000894479
Spry1	-1.85206	0.000902807
Adgrg1	-2.73049	0.000911976
Plxdc1	-1.83051	0.000993485
Gm11998	-1.11137	0.00103132
Plcb4	-1.54643	0.00103303
Mpzl2	-2.94552	0.00116388
Rorc	-1.25947	0.00126032
Il17rb	-1.58863	0.00128389
Ston2	-3.22325	0.00138976
Spns3	-2.79661	0.00146765
Ly6d	-3.53844	0.00163863
Dab2ip	-2.49753	0.00176183
A130050O07Rik	-2.8883	0.0017677
Pdlim4	-2.11299	0.00197323
RP23-42O8.9	-1.54771	0.00200229
Zfp820	-2.15539	0.00206832
Kif3a	-1.84867	0.00217818
Galnt6os	-2.05397	0.00220116
Gm5514	-2.17796	0.00224962
Trav15-1-dv6-1	-1.27631	0.00229695
Apbb1	-1.76439	0.00232269
Ntn1	-1.72967	0.00239436
Adgra3	-1.46613	0.00249235
Spag1	-2.04585	0.00271055
Ap3s1-ps2	-1.06218	0.0028846
Tceal8	-1.81426	0.00322772
Mamdc4	-1.48619	0.00323449
Sp6	-1.29069	0.00331892
Cdkl5	-1.04239	0.00346942
Rasgef1b	-1.65472	0.00359557
Sardh	-1.10515	0.00370962
Galnt9	-1.06578	0.00378123
Kctd12b	-1.44208	0.00396896
Syngr1	-1.71916	0.00399355
Nuak1	-2.44297	0.00417145
Gm28883	-1.6352	0.00431502
Cd9-ps	-2.86062	0.00436182
Csgalnact1	-2.44819	0.00437432
Capn5	-2.88446	0.00470621
Hif3a	-2.1639	0.00470783
Tex14	-1.60531	0.00497456
Syk	-1.43143	0.00516078
Ephb2	-1.75055	0.00537006
Ptgir	-2.2669	0.00556304
Cyp2d22	-1.40065	0.00569325
Efcab5	-1.94689	0.00570787
Ccnjl	-1.30585	0.00571325
Dmwd	-1.85904	0.00580962
Hpcal4	-2.85621	0.00580967
Gm37298	-1.47284	0.00585156
Spo11	-2.02313	0.00594874
Ncf2	-1.46449	0.00605971
Rgl1	-1.81024	0.00609144
Col5a1	-2.50284	0.00614964
Lynx1	-1.0945	0.00635714
Pde4c	-1.15747	0.00654828
Rgag4	-2.28622	0.00671552
Gm37261	-1.15117	0.00673327
Gm37537	-1.92967	0.00688703
Nicn1	-1.05923	0.00689811
Epb4.1l4b	-3.06636	0.00695875
Tmc3	-2.83395	0.00699207
Angpt1	-2.65199	0.00728765
Scn1b	-1.9185	0.00733326
Strip2	-2.6794	0.00738248
Dgkg	-1.56456	0.00740817
Nav2	-1.88527	0.00743161
Tenm1	-3.16229	0.00743819
Il2ra	-2.97667	0.00772329
Fads2	-2.75257	0.00781122
Cd200r1	-1.36029	0.00813166
Synpo	-1.61588	0.00826112
Atp8a2	-1.46794	0.00857007
Atat1	-1.27043	0.0087392
Gm10501	-1.27793	0.00876301
Cdkl4	-1.48626	0.00884735
Pdgfrb	-2.24678	0.00889587
RP23-267O21.3	-1.18093	0.00918202
Cyp2s1	-1.59637	0.00921265
Myl10	-2.90904	0.00983249
Gm9754	-2.00973	0.0103174
Cdh5	-1.54755	0.0105595
Psd3	-1.83195	0.0106431
Acvrl1	-2.01437	0.0110538
4932438H23Rik	-1.80923	0.0110538
Lrfn4	-1.46354	0.011159
Chrnb1	-1.20722	0.0111828
Fbxo36	-1.89629	0.0112852
Efna4	-2.21915	0.012029
Prr5l	-2.38121	0.0125244
Gm12470	-1.14055	0.0126938
D630045J12Rik	-2.26573	0.0132451
Arap3	-1.2099	0.0132892
Slc25a27	-1.38642	0.0133004
2010107G12Rik	-2.02981	0.0133738
Gm37906	-1.12258	0.0133946
R74862	-2.1317	0.0134076
D930016D06Rik	-1.06369	0.0134372
Nrn1	-1.37618	0.0134836
Rapgef3	-3.77553	0.0135283
Peli2	-2.07333	0.0135623
Uchl1	-2.46034	0.0139055
Gstm1	-1.63185	0.0144339
Gm14328	-1.20146	0.0152388
Gm37531	-1.72045	0.0152584
Hes1	-2.81616	0.0153154
D430041D05Rik	-2.15587	0.0153845
RP23-23C9.4	-1.23691	0.0154089
Dgkeos	-2.24934	0.0156085
Scml2	-2.01289	0.0158858
Zfp229	-1.94118	0.0161244
Oaf	-2.17202	0.016299
Ctxn1	-1.50076	0.0165016
Icam5	-1.6109	0.0165745
Gm37370	-1.46909	0.0167809
Rasgrp4	-2.41515	0.0168559
Mcf2l	-2.13252	0.0169495
Ly6k	-1.28305	0.0172725
Tmem221	-1.04836	0.0174403
Gdpd1	-1.44577	0.0179159
Asph	-1.67589	0.0179165
Spaca1	-1.05003	0.018416
Pard6b	-1.04233	0.02091
Gm11451	-1.8494	0.0210207
Sirpa	-1.85451	0.0210626
Il17rd	-2.11693	0.0210626
Mgam	-2.19755	0.021093
Nrg2	-2.44045	0.021171
Dock1	-2.34106	0.0217404
Sema4c	-1.69963	0.0224842
Npdc1	-1.70059	0.0225251
RP23-356K2.6	-1.18567	0.0236206
Zfp704	-1.1996	0.0240532
Tspan2	-2.84505	0.0241467
RP24-553B2.3	-1.60151	0.024432
Cdc42ep4	-1.26986	0.0245734
Gm20705	-1.26223	0.024957
Tctn2	-1.93119	0.025062
Vwa3b	-1.86762	0.0252199
Gm11690	-2.52696	0.02584
Epas1	-1.7777	0.0258928
Klf12	-1.39988	0.027169
C130089K02Rik	-2.37598	0.027169
Gm15952	-2.07983	0.0281386
Brdt	-1.26526	0.0285242
Cdh23	-1.26273	0.0295384
4930452B06Rik	-2.37015	0.0298912
Wdfy4	-2.21036	0.0303706
RP23-371A16.4	-2.24963	0.0308715
9330179D12Rik	-1.88568	0.0316972
Chl1	-1.17898	0.0323752
Arhgef40	-1.04203	0.0329395
Arhgap24	-2.08293	0.0335474
Muc13	-2.58826	0.03398
Scd4	-1.23456	0.0340645
Mdfi	-1.59187	0.0345672
Mtap7d3	-1.49647	0.0355476
Tex22	-1.6065	0.0356901
Gsta4	-2.01333	0.0367004
RP23-42O8.7	-1.14531	0.0377586
Sag	-1.29515	0.0381327
B4galnt3	-2.06681	0.0383748
Traj19	-1.1949	0.0386473
9230110C19Rik	-1.30457	0.0390679
Gm28884	-1.74496	0.0396021
Slc16a7	-2.5953	0.0397771
Gys2	-2.31936	0.0398389
Nwd1	-2.09473	0.0398842
Fam71b	-1.2949	0.0405444
C920021L13Rik	-1.73143	0.0409693
RP24-353A8.2	-1.00061	0.0416363
Apbb2	-1.13323	0.0419694
Hey1	-1.20723	0.0425996
Cd46	-1.20805	0.0434135
Gpt2	-1.65502	0.0441136
Palld	-1.32614	0.0453174
Sorcs2	-2.06349	0.045793
Traj42	-1.58781	0.0472439
Cttn	-2.03348	0.0475425
Epcam	-1.2687	0.0479087
Lxn	-1.30329	0.0484833
Samd4	-1.43288	0.0486305
Traj41	-1.73088	0.0493849
5830405F06Rik	-1.22921	0.0499905

## Sheet: RNA Eomes TG-UP
REFGeneID	WT vs EomesTG : Log2FC	FDR
Cxcr3	-5.41624	0
AC153495.1	-5.34545	1.14474e-146
Serpina3f	-4.80464	1.91445e-74
Serpina3g	-4.56397	3.66525e-176
Gm29125	-4.49788	3.09767e-70
Samd3	-4.46884	1.69176e-139
Gm6189	-4.45182	2.13623e-68
Gm4951	-4.36401	1.02247e-70
Klra9	-3.82736	6.39798e-62
Slit3	-3.75804	2.6752e-40
Nr3c2	-3.67827	1.35305e-36
Gm4841	-3.53292	2.20573e-38
Dmrta1	-3.31864	7.18979e-30
Cxcr5	-3.29575	5.49632e-92
Pou6f1	-3.06084	4.85066e-143
Ifitm10	-3.0562	4.8931e-123
Ly6a	-3.055	3.07057e-164
Nuak2	-2.97529	5.15124e-32
Klra3	-2.96546	5.18505e-33
Gm20680	-2.90679	8.21916e-42
Gm26732	-2.77371	2.43451e-137
Sidt1	-2.7641	4.13006e-300
Casp1	-2.68293	9.62111e-37
Chst11	-2.62138	3.36753e-114
Kcnj8	-2.57489	9.47766e-21
Eomes	-2.56506	9.28927e-99
Rhob	-2.56004	3.12331e-28
Ly6c1	-2.50249	1.51505e-42
Crhbp	-2.48103	8.43266e-16
Igsf23	-2.46628	2.30214e-166
Runx2	-2.46499	8.24543e-54
Klrc1	-2.40823	1.41612e-31
Iigp1	-2.40169	6.00855e-82
Ccr5	-2.39957	3.8025e-22
Pld4	-2.35041	1.23067e-51
Nmnat2	-2.3298	9.05109e-49
Gm4070	-2.28728	1.08133e-32
Cd93	-2.26076	9.89439e-13
Ifngr1	-2.21999	4.33338e-137
Gvin1	-2.21465	1.56426e-37
Jdp2	-2.20081	1.78579e-14
Trav4-4-dv10	-2.14343	2.64194e-37
Snord14e	-2.1131	3.19733e-11
Snord14d	-1.99301	1.45842e-09
Gm39822	-1.97963	8.06054e-19
Cd200r4	-1.95724	1.70567e-11
Il12rb2	-1.95377	3.23552e-32
Dscam	-1.94712	2.51033e-33
Kcnip3	-1.94419	1.00693e-09
AC153862.2	-1.9365	3.73704e-11
Itm2a	-1.93642	2.57917e-108
Bst1	-1.92533	1.23174e-08
Eepd1	-1.92311	5.21868e-14
Gbp10	-1.9162	2.3181e-57
Mir5107	-1.89476	3.12288e-38
Il10ra	-1.89474	7.50086e-52
AC130217.1	-1.88627	1.55043e-09
Cysltr2	-1.88024	1.83852e-17
Ube2l6	-1.83783	6.27234e-18
Ciita	-1.82218	1.08579e-11
Ccrl2	-1.80123	8.79426e-09
Gramd3	-1.79717	2.34164e-64
Cdh1	-1.79002	3.74391e-39
Abcb1a	-1.76665	1.22588e-52
Gm12250	-1.76296	1.18693e-50
Cacng4	-1.75959	1.92686e-28
Unc5cl	-1.74757	6.82405e-40
Jun	-1.74377	1.07445e-09
Adamts14	-1.7328	1.16708e-22
Cd74	-1.72174	9.5869e-15
Trav7-6	-1.70412	1.97759e-19
Lmo1	-1.69562	3.81961e-07
Snord14c	-1.69216	1.24414e-06
Socs3	-1.68893	1.0202e-46
Junos	-1.68218	2.85195e-08
Pik3ap1	-1.67576	1.93809e-15
Hotairm1	-1.64658	2.33341e-08
Trav6-7-dv9	-1.64239	5.92375e-17
A330040F15Rik	-1.64102	1.09072e-06
Irgm2	-1.63883	1.22716e-64
Pomgnt2	-1.63826	4.25542e-13
Selenon	-1.63579	3.3568e-30
Prf1	-1.62707	3.42836e-60
Irf8	-1.61089	1.57891e-35
5430427O19Rik	-1.60575	1.22044e-07
Fosb	-1.60416	1.90303e-07
Gm37844	-1.60319	5.84425e-71
Kbtbd11	-1.5943	1.82357e-76
Disc1	-1.56218	7.72584e-09
Gm15708	-1.54817	1.33609e-12
Gm27867	-1.54124	1.94487e-06
Casp4	-1.5408	6.79008e-09
Slamf7	-1.5185	1.73103e-22
Gm16157	-1.50311	9.26982e-07
Socs1	-1.49766	9.41681e-29
Dtx4	-1.49424	9.60805e-13
6530402F18Rik	-1.49416	1.40893e-12
Klhl4	-1.4937	1.92711e-15
H2-Q2	-1.49127	1.8563e-11
Cables1	-1.48456	4.06981e-07
A530040E14Rik	-1.47934	2.76107e-15
AC151730.1	-1.47872	2.7551e-20
Hoxaas3	-1.4784	8.0054e-07
Pgpep1l	-1.45752	1.3965e-08
Akap2	-1.45525	1.31529e-42
Pakap	-1.45517	3.65861e-42
Slc37a2	-1.44695	1.21917e-22
Trav5-4	-1.44621	9.8213e-14
AC151730.3	-1.44509	1.18299e-10
Runx2os1	-1.43777	3.66088e-05
Ccl4	-1.4261	8.25819e-15
Trav9-1	-1.42537	1.5176e-10
Dock9	-1.41806	3.66967e-29
Cfap77	-1.41781	2.32421e-07
Gimap7	-1.41106	3.5939e-31
Tec	-1.40219	5.85046e-22
AC151971.9	-1.38959	5.13552e-06
Igtp	-1.38549	2.93263e-53
Zdhhc14	-1.37679	5.70558e-15
Gm31812	-1.3758	5.4797e-06
Ntng2	-1.36979	5.42938e-14
F2r	-1.36813	2.41558e-52
Trav9-4	-1.36305	1.07756e-13
Cd274	-1.36228	1.01711e-32
Gm18852	-1.36072	0.000146916
Hoxa7	-1.36051	2.20232e-09
Xk	-1.35427	9.09933e-06
Pvr	-1.35328	5.91357e-39
Gpr174	-1.35326	1.22913e-36
Trav14-2	-1.34621	1.45391e-13
Gm15340	-1.3451	0.000163406
Gm1966	-1.34405	1.96725e-50
Gm12185	-1.34335	1.24591e-48
H2-Q6	-1.34302	3.69089e-69
Gm18853	-1.32861	0.000248838
Rgs1	-1.32254	7.4199e-15
Atxn1	-1.32169	1.69142e-08
Gm37787	-1.3153	3.66088e-05
Gm26527	-1.31215	1.15027e-38
Prrt1	-1.29333	1.80486e-25
Med12l	-1.29071	3.8797e-07
Slc16a5	-1.28698	1.38773e-58
Hspa1b	-1.28477	0.000247951
Arsb	-1.27704	9.10743e-51
AW112010	-1.27643	2.03826e-53
Sorl1	-1.27432	4.2737e-36
Mfsd6	-1.26544	2.2709e-31
Ptpn14	-1.26413	2.78335e-18
Bambi	-1.25727	5.67627e-05
Il15ra	-1.25395	9.05019e-09
Ms4a4c	-1.25233	1.73181e-22
Gm42686	-1.24978	4.21885e-06
Tspan3	-1.24906	1.69655e-26
Ust	-1.24789	3.16282e-07
Sgk1	-1.24777	2.94527e-18
Prkce	-1.24461	8.20157e-15
Kdm4d	-1.244	0.000169918
Il18bp	-1.23979	8.46645e-12
Tnfsf8	-1.2397	1.714e-29
C130026I21Rik	-1.2333	2.46309e-09
Stat4	-1.23277	1.05228e-39
Il10rb	-1.23067	1.639e-41
Lyst	-1.22559	2.40329e-32
Ifi44	-1.21892	2.09795e-12
Lair1	-1.21656	2.64322e-17
Gm17334	-1.20231	2.26897e-25
Gm6277	-1.19664	0.000926359
Tigit	-1.19516	6.99988e-09
H2-DMb1	-1.19416	5.65224e-06
Gzmm	-1.19285	2.91205e-06
Pla2g16	-1.19027	6.27126e-38
Il18rap	-1.19021	7.43061e-07
Art4	-1.18693	2.97499e-34
Rbm24	-1.17873	0.000254277
Xylt1	-1.17822	9.45749e-18
B3gnt7	-1.17817	0.00136562
AC131739.1	-1.17582	1.40795e-12
Rnf39	-1.17374	0.00148756
Dapk2	-1.17186	2.11242e-05
Izumo1r	-1.1715	7.94828e-46
Crim1	-1.16545	5.08779e-29
Trav12-3	-1.16143	2.2401e-08
Serpinb9	-1.16071	1.44001e-19
Gem	-1.16046	3.06707e-05
Pogk	-1.15744	2.76483e-36
Trav13-2	-1.15692	4.57281e-08
Ntn1	-1.15607	2.86074e-05
Gm45758	-1.15211	5.89176e-08
Gm16214	-1.14974	2.08825e-22
Dlg5	-1.14943	0.000433951
Tmem51	-1.14905	0.00193887
Gbp5	-1.13973	2.59372e-34
Cmya5	-1.13752	4.62119e-05
Tgtp1	-1.13665	5.2558e-38
Hipk1	-1.13117	9.93286e-56
Atp2b4	-1.12899	1.16908e-09
Il12rb1	-1.12685	2.03424e-19
Fam43a	-1.11782	0.00260139
Gadd45b	-1.11726	4.48606e-08
Apol7b	-1.11476	0.000256266
Hoxa5	-1.11228	0.00294902
Mgat4a	-1.11042	6.46799e-20
Irf1	-1.10866	1.97247e-45
Tox2	-1.10773	0.000759423
Dennd4a	-1.10561	4.12367e-27
Hspa1a	-1.10501	0.00124769
AC138284.7	-1.10436	0.00284897
I830127L07Rik	-1.1031	0.00300954
Trgj4	-1.10274	0.00299776
AC160962.1	-1.09825	1.59047e-11
Arhgef10	-1.09455	3.29119e-05
Nrarp	-1.08895	2.39599e-09
Gm12744	-1.08879	2.62404e-08
Trav14-3	-1.08858	2.09031e-09
Traj53	-1.08736	6.24203e-05
Gm22442	-1.08251	0.00393664
Ly6c2	-1.07653	2.77758e-21
Gm15886	-1.07266	1.99973e-28
Gpr18	-1.07161	5.85573e-22
Traj57	-1.07136	1.23944e-05
H2-Aa	-1.06432	0.00429375
Plek	-1.06089	5.97682e-05
Gm22513	-1.06068	0.00494027
Gbp3	-1.05965	6.55469e-23
Csf1	-1.05795	0.00268792
Btg2	-1.05793	8.55473e-28
Trav21-dv12	-1.05549	1.17244e-07
Katnb1	-1.05467	2.1496e-27
F2rl2	-1.05325	0.0018367
Ctla2a	-1.05278	1.48719e-12
Adgre5	-1.05247	9.99796e-42
Sema7a	-1.04759	0.00127087
Cbx7	-1.04382	2.25487e-15
Klf6	-1.03579	3.3689e-23
Itgb1	-1.0345	6.07734e-37
Trav4-3	-1.0339	1.17961e-05
Mir6381	-1.02746	4.63616e-14
AC151730.2	-1.0273	0.00659966
Ifit1bl1	-1.02651	9.47766e-21
Klhl3	-1.02572	2.86643e-11
Trav9-2	-1.02261	5.97097e-09
CT010498.1	-1.02201	2.73772e-06
Gm20481	-1.01844	0.00278996
Gm26917	-1.01811	0.00155501
Rnf43	-1.01645	5.61691e-07
H2-Q5	-1.0162	3.43003e-15
Prdm1	-1.01418	0.0043295
Pik3r5	-1.01298	3.08689e-21
Gpr132	-1.01064	1.08026e-31
Hoxa3	-1.00848	0.00557175
Trav15-2-dv6-2	-1.00534	0.0042043
Nek7	-1.00383	1.84145e-37
Gm37352	-1.00373	0.00335825
Tbc1d9	-1.0004	0.00860713

## Sheet: RNA WT-UP
REFGeneID	WT vs EomesTG : Log2FC	FDR
Gpr68	2.50806	4.07446e-146
Ggt1	2.48916	1.26831e-126
Trpm1	3.01444	1.12992e-121
Top2a	2.04892	5.0522e-111
Lgals1	2.04125	1.05324e-109
Dapl1	3.14019	4.16825e-108
Slc15a1	4.71905	8.26495e-108
Gpr55	2.24668	1.37574e-102
Plekho1	2.0495	3.90159e-98
Sytl3	2.04694	6.40779e-72
Ppic	3.27538	6.68539e-72
Appl2	2.69386	1.10544e-71
Amigo2	1.71798	3.34457e-69
Coro2a	2.16881	4.2197e-66
Acvrl1	1.55271	2.87362e-65
Nusap1	2.10248	2.91534e-65
Jup	1.86306	9.24925e-64
Tesc	1.49898	3.56644e-62
Tpx2	1.93519	6.17643e-62
Capg	1.92256	4.71411e-61
Stmn1	1.4696	1.04382e-58
Pclaf	1.82887	2.60233e-58
Tk1	1.98863	8.72846e-58
Cdk1	2.08192	1.03913e-57
Ptgfrn	1.88734	2.28719e-57
Birc5	1.93189	5.8124e-57
Rrm2	1.74588	1.65397e-55
Kif11	2.00819	4.53671e-55
Hmgb2	1.21006	4.81349e-54
Cdca3	2.13163	4.81349e-54
Pole	1.4596	4.99855e-54
Bub1b	1.78001	5.69022e-54
E2f2	1.42826	2.03826e-53
Racgap1	1.43423	3.12436e-53
Anxa2	1.84865	9.54405e-53
Klhdc2	1.82493	1.31163e-52
Espl1	2.05815	5.04316e-52
Cd7	1.31653	7.50086e-52
Kif22	1.77845	2.3256e-51
Ccna2	1.78192	2.74914e-50
Cd160	1.75001	6.22653e-50
Cenpf	1.89253	4.11256e-49
Ncapg2	1.81655	4.39838e-49
Gm11775	1.39085	9.01747e-48
Hmmr	2.17958	1.52917e-47
Tacc3	1.67115	3.54066e-47
Ccnb2	2.06964	3.73167e-47
Ampd1	2.26265	1.86709e-46
Kif15	1.92568	5.06479e-46
Cd200	1.91308	6.49647e-46
Spag5	1.97497	1.10267e-45
Cks1b	1.71002	4.22174e-45
Prc1	1.94134	4.61708e-45
Cdca7	1.27699	3.1512e-44
Nuf2	2.07807	3.1512e-44
Chn2	3.40459	3.90947e-44
Sema4f	1.72979	5.2696e-44
E2f8	2.02479	3.83806e-43
A530021J07Rik	2.36308	8.02069e-42
Arhgap20	2.1703	1.55839e-41
Ncapg	1.91966	3.85963e-41
Spc24	1.8688	1.9363e-40
Fbln1	2.86627	3.94275e-40
Nfam1	1.72943	7.29314e-40
Ncaph	1.65757	1.28298e-39
Ncapd2	1.08414	1.78265e-39
Slc27a6	2.01674	2.91511e-39
Kif4	1.81643	1.13086e-38
Ccnf	1.68639	1.28183e-38
Ly6d	2.38512	1.09953e-37
Kntc1	1.98117	2.09461e-37
Cdca8	1.5813	2.24336e-37
Ralb	1.93252	5.89813e-37
Cenpe	1.77046	6.52609e-37
Irf6	1.68623	1.50892e-36
Clspn	1.70977	2.37043e-36
Kif18b	2.10703	4.00124e-36
Ube2c	2.04696	9.10784e-36
Plp2	1.21376	1.57891e-35
Cpd	2.52613	7.33854e-35
Bub1	1.91489	1.8528e-34
Cdca5	1.61691	1.95194e-34
Tdgf1	2.68667	2.59759e-34
Plk1	1.91215	7.17832e-34
Aspm	1.92701	1.37408e-33
Pdgfb	2.54597	3.89745e-33
Sox5	3.24337	5.24923e-33
Tubb3	1.58466	5.79082e-33
Mmp14	2.70435	7.86917e-33
Aurkb	1.87833	9.3152e-33
Kif14	1.94647	1.29082e-32
Melk	1.95065	1.35065e-32
Spc25	1.84923	3.5398e-32
Igfbp4	2.70704	4.01308e-32
Kif2c	1.95741	4.32923e-32
Cenpm	1.90189	4.58395e-32
Chaf1a	1.44077	6.44743e-32
Faah	1.38957	6.49948e-32
Cxxc5	1.21837	1.05058e-31
Gpd2	1.55272	2.48195e-31
Fam71b	2.38593	2.87884e-31
Cit	1.65873	3.16161e-31
Cdc25b	1.2467	5.16061e-31
Esco2	1.95912	5.82549e-31
Endod1	1.55862	6.54763e-31
Cdkn2c	1.55891	7.20876e-31
Cyth3	1.25322	2.40866e-30
Kif20a	1.34101	1.8764e-29
Slc43a3	1.51346	2.0812e-29
Steap3	2.9406	2.38981e-29
Tipin	1.20628	3.22896e-29
Ckap2l	1.81554	3.85891e-29
Cdc20	1.51264	3.94532e-29
Knl1	1.80044	6.03863e-29
Cdc6	1.44978	1.08084e-28
Foxm1	1.34479	1.34982e-28
Marcks	1.5929	1.69837e-28
Fancd2	1.9657	1.01894e-27
Rap1gap2	2.4214	1.10906e-27
Cenpa	1.22016	1.52044e-27
Dtl	1.44711	1.66782e-27
Uhrf1	1.43756	1.83613e-27
Nek2	1.96498	2.41689e-27
Lig1	1.12901	2.81296e-27
Fignl1	1.61447	3.34048e-27
Rad51	1.26905	3.73024e-27
Pask	1.72181	1.28376e-26
Arhgap11a	1.21748	1.52613e-26
Ddc	2.04931	1.52613e-26
Filip1l	1.41394	1.66802e-26
Dut	1.00518	1.82774e-26
Diaph3	1.45339	2.96425e-26
Shcbp1	1.84647	3.38466e-26
Rad51ap1	1.68808	3.81976e-26
Tcf19	1.34817	8.47169e-26
Dlgap5	1.40935	9.31767e-26
Cdc45	1.42937	1.01042e-25
Tnfrsf9	1.08851	1.38425e-25
Plaur	2.4656	1.43085e-25
Mcm10	1.63571	1.68107e-25
Cdca2	1.52242	1.68335e-25
Fbxo5	1.36634	1.03833e-24
Tiam1	1.3083	2.88257e-24
Chek1	1.65898	3.25157e-24
Nrp2	2.67638	3.95353e-24
Arhgap19	1.41082	4.10375e-24
Pole2	1.34873	4.11635e-24
Tyms	1.44961	4.51337e-24
Gm23634	1.22633	5.31896e-24
Ect2	1.47959	1.19225e-23
Troap	2.17631	1.33804e-23
Qpct	1.493	1.78143e-23
Rassf3	1.27862	1.89877e-23
Aurka	1.69646	2.43721e-23
Nt5e	1.44188	6.12729e-23
Apol9b	1.37684	9.30907e-23
Vangl2	1.33623	3.52502e-22
Iqgap3	1.92339	5.65153e-22
Wdhd1	1.17437	1.12081e-21
E2f1	1.331	1.20228e-21
C330027C09Rik	1.4894	1.24834e-21
Ticrr	1.55292	1.28076e-21
Ckap2	1.62382	1.50165e-21
Depdc1b	1.29303	3.01078e-21
Prr11	1.70799	4.9013e-21
Stil	1.72351	5.0597e-21
Ppp1r1b	1.27836	5.32139e-21
Kpna2	1.258	7.08787e-21
Usp28	1.05933	7.88248e-21
Cxcr6	1.17714	8.81157e-21
Gm4956	2.80896	9.67468e-21
Slc35g1	1.1798	1.17514e-20
Ccnb1	1.7843	1.62475e-20
Kifc1	1.04778	2.44593e-20
Asf1b	1.31133	2.71963e-20
Nsd2	1.00662	2.73748e-20
Plac8	1.03488	2.89563e-20
Cks2	1.34092	7.54791e-20
Foxp3	1.11164	1.04917e-19
Grifin	2.60145	1.26036e-19
Sptb	2.11291	1.59847e-19
Vav3	1.53269	2.18234e-19
Brca1	1.26952	2.32846e-19
Chtf18	1.15266	2.47087e-19
Gprc5b	1.22547	4.39167e-19
Fbxw8	1.1342	5.14798e-19
Slc16a10	1.09964	5.3903e-19
Gm44722	2.2992	5.7758e-19
Cx3cr1	1.57499	6.10899e-19
Hells	1.18245	6.3755e-19
Cenph	1.8339	6.53866e-19
Cep55	1.78302	7.24686e-19
Ighd	1.75115	1.03976e-18
She	2.39506	1.37846e-18
Timeless	1.07285	1.70709e-18
Pimreg	1.84913	1.95848e-18
Ttk	1.83313	2.43994e-18
Sgo1	1.68561	2.49476e-18
Gtse1	1.43648	3.5358e-18
Paqr4	1.15528	4.46614e-18
Incenp	1.05854	1.23772e-17
Notch3	1.6788	3.03474e-17
Ndc80	1.29566	3.5769e-17
Sgo2a	1.63028	5.14861e-17
Cd79b	1.14575	5.95395e-17
Trav8d-2	1.87776	6.67355e-17
39692	2.00464	6.85714e-17
Gsto1	1.36943	7.08842e-17
Lrrc75b	1.76987	7.52242e-17
Kcnmb4	1.10346	7.77412e-17
Mybl2	1.62848	8.89725e-17
Ccne1	1.00155	1.09037e-16
Pbk	1.56105	1.33996e-16
Pola1	1.07106	1.48852e-16
Lockd	1.52156	2.12576e-16
Trav1	2.47599	2.24792e-16
Trav3-1	2.06044	2.47377e-16
Ankrd55	1.30317	3.33982e-16
Knstrn	1.05325	4.0989e-16
Sapcd2	2.15706	4.37417e-16
Cenpn	1.50921	6.92995e-16
Osbpl5	1.03472	7.80067e-16
2810001G20Rik	1.00058	8.27786e-16
Gpr83	1.01173	8.591e-16
Prdx4	1.62683	8.65424e-16
Plk4	1.11615	1.32051e-15
Plekhg3	1.73405	1.56759e-15
BC030867	1.55872	1.76933e-15
Tbc1d31	1.01398	2.22329e-15
Snx9	1.40257	5.51187e-15
5830411N06Rik	1.91994	1.21838e-14
Eno3	1.04806	1.76929e-14
Mki67	1.74028	1.97286e-14
Cenpl	1.05781	2.19229e-14
Ctnna1	1.06844	3.31615e-14
P3h4	2.02847	4.38115e-14
Mis18bp1	1.64551	4.56841e-14
Fam163b	1.72071	4.8542e-14
Ampd3	1.49548	4.94744e-14
Ckb	1.32428	5.79034e-14
A430093F15Rik	1.33782	5.79034e-14
2610524H06Rik	1.08123	7.80343e-14
Zfp839	1.35729	1.41291e-13
Sardh	1.23049	1.58188e-13
Ska3	1.60416	1.68731e-13
Spock2	1.4576	2.22208e-13
Gm9754	1.19626	2.37623e-13
Kcnmb4os1	1.19464	2.4848e-13
Ecm1	1.11667	2.62997e-13
Kctd15	2.12696	2.79467e-13
Tdrd5	1.87157	3.86784e-13
Lgals3	2.21449	3.93646e-13
Brca2	1.12346	4.17648e-13
Fabp5	1.03284	5.51654e-13
Atad5	1.01285	7.6276e-13
Cdkn3	1.69763	9.03893e-13
Slc4a8	1.44978	1.27245e-12
Gm43769	1.66042	1.6991e-12
Rgmb	1.28175	2.14509e-12
Slc25a24	1.47294	2.64253e-12
Tmem176b	1.36127	2.88271e-12
Trip13	1.41189	3.35853e-12
Mastl	1.57862	3.70809e-12
Cd9	1.20144	4.72277e-12
Brip1	1.18713	5.15744e-12
Mtfr2	1.63483	5.2179e-12
2610318N02Rik	1.35021	5.39514e-12
Fah	1.453	6.03828e-12
Neil3	1.69756	6.21368e-12
Pif1	1.70668	8.74557e-12
Gm44238	1.451	1.11971e-11
Gm2788	1.81924	1.34562e-11
Pcbp4	1.08882	1.61781e-11
Wee1	1.09449	1.6946e-11
Armcx4	1.06576	1.7594e-11
Sv2a	1.40426	2.41455e-11
Gins1	1.18611	2.4726e-11
Exo1	1.21455	2.61053e-11
Map2	2.12394	4.03105e-11
5930435M05Rik	1.86401	4.20657e-11
Rasal1	1.24928	4.46175e-11
Gmnn	1.00307	4.74427e-11
Zwilch	1.17409	5.44083e-11
Sestd1	1.61131	6.7904e-11
Gm44985	1.55933	6.85639e-11
Hemgn	2.01137	1.11162e-10
Ska1	1.63815	1.21196e-10
Zcchc24	1.37655	1.28778e-10
Icosl	1.25412	1.36797e-10
Basp1	1.08041	1.40504e-10
Cdc25c	1.73471	1.64703e-10
Gria3	1.03798	1.70223e-10
2900026A02Rik	1.50507	1.97523e-10
Reep1	1.38633	2.45708e-10
Tmem176a	1.4726	2.48181e-10
Gen1	1.01234	3.31123e-10
Orc1	1.33333	3.72751e-10
Zfyve28	1.40839	4.82162e-10
Parpbp	1.66645	4.93889e-10
Dennd2c	1.42861	6.3151e-10
Epb41l1	1.6872	7.9401e-10
4933407L21Rik	1.62204	7.94857e-10
Hist1h3c	1.81927	8.72317e-10
Nphs2	1.95275	9.23772e-10
Apitd1	1.19595	9.93424e-10
Aunip	1.81423	1.0051e-09
Srgap3	1.67839	1.06932e-09
Kcnmb4os2	1.11437	1.08169e-09
Gm28884	1.96707	1.22317e-09
Tnfrsf25	1.1187	1.27666e-09
Arhgap29	1.36788	1.45899e-09
Hif3a	1.03967	1.46423e-09
Specc1	1.34704	1.50344e-09
Traip	1.1949	1.51363e-09
Cenpi	1.36795	1.52857e-09
Auts2	1.98131	1.5752e-09
Arhgap33	1.16783	2.02823e-09
Crybg2	1.35876	2.04978e-09
Wdr62	1.08105	2.33562e-09
Hr	1.65016	2.46478e-09
Recql4	1.137	3.10237e-09
Rtkn2	1.68943	3.27446e-09
Nebl	1.81978	3.41403e-09
Nhsl1	1.26779	3.71895e-09
Cenpp	1.47126	3.95084e-09
CT030173.1	1.33627	4.10466e-09
Man1c1	1.25647	4.34913e-09
Gm4316	1.53137	4.58442e-09
Gabrr2	1.20089	4.80659e-09
Trav16d-dv11	1.26368	6.09739e-09
Bard1	1.1921	6.20963e-09
Ppp1r3f	1.04492	6.30263e-09
Maged1	1.40885	7.63091e-09
Anln	1.41468	8.27568e-09
Col5a1	1.70335	1.09518e-08
Depdc1a	1.72943	1.13967e-08
Rad54b	1.48052	1.32395e-08
Syp	1.80951	1.4225e-08
Ankle1	1.7808	2.10591e-08
AA414768	1.26869	2.40611e-08
F13a1	1.36016	2.45613e-08
Nav2	1.67085	2.72275e-08
Kif24	1.26611	2.77664e-08
Cercam	1.0987	2.92273e-08
Kif18a	1.12216	3.05418e-08
Trav2	1.57257	3.47315e-08
Nrn1	1.00181	5.06065e-08
G430095P16Rik	1.10011	5.06327e-08
C1qtnf12	1.21686	5.20998e-08
Lrr1	1.72763	5.51788e-08
Mcub	1.1634	5.7499e-08
D930028M14Rik	1.25737	5.7499e-08
Ccr8	1.05811	6.01868e-08
Anxa4	1.24834	6.59756e-08
Crmp1	1.50444	6.66852e-08
Fgr	1.10489	1.11593e-07
Oip5	1.42138	1.12831e-07
Gm15792	1.39839	1.19355e-07
Syce2	1.09197	1.64007e-07
Trpm4	1.22757	1.8115e-07
Neb	1.71338	1.91305e-07
Pdlim4	1.74288	1.9599e-07
Osgin1	1.70088	2.3829e-07
Trav6n-6	1.21132	3.18437e-07
Pdlim7	1.07331	3.26101e-07
Flicr	1.44149	3.31911e-07
1700003D09Rik	1.10745	4.40039e-07
Smtn	1.39083	5.42897e-07
Dscc1	1.06093	5.7829e-07
Pcsk1	1.63148	5.86886e-07
1110032F04Rik	1.03335	7.77678e-07
Gsta4	1.53711	8.27257e-07
1700066B19Rik	1.29644	1.23162e-06
Tnfsf11	1.14554	1.39089e-06
Cntln	1.44686	1.39511e-06
Nrgn	1.36824	1.53233e-06
Gm26728	1.11822	1.80214e-06
Gm26847	1.08894	2.32102e-06
Il17rd	1.60311	2.6422e-06
Pls3	1.59194	2.92746e-06
Lrrc71	1.07322	2.94706e-06
AC159649.2	1.47265	3.45024e-06
Slc16a2	1.61316	4.04309e-06
Plod2	1.3579	4.41604e-06
Ramp3	1.09447	4.43582e-06
2510009E07Rik	1.0564	4.45722e-06
Cecr6	1.2407	4.45722e-06
Tmem35a	1.3532	5.34633e-06
Gm14703	1.55993	6.87495e-06
Tcf7l2	1.5239	7.12659e-06
Rad51b	1.23924	8.00615e-06
Slc9b2	1.28631	9.95416e-06
Ptpn13	1.45454	9.95835e-06
Uchl1	1.33611	1.0189e-05
Igf2	1.55056	1.05406e-05
Adh1	1.48401	1.53488e-05
Palld	1.34483	1.56831e-05
Arhgef17	1.458	1.89095e-05
Gm14091	1.0114	1.97194e-05
Gm28100	1.43692	2.52633e-05
Dna2	1.21793	2.65106e-05
Map1a	1.40453	2.67181e-05
Trf	1.46938	3.35115e-05
Hist1h2bj	1.43319	3.42399e-05
Tmcc3	1.07921	3.5594e-05
Plekhg5	1.01092	3.68299e-05
Synpo	1.08118	4.17728e-05
Zp3r	1.32004	4.57358e-05
Lrfn4	1.21626	4.93878e-05
Gna15	1.25139	5.62749e-05
Cdh5	1.33828	6.93997e-05
Sardhos	1.0271	7.33139e-05
Myo1e	1.29743	7.33196e-05
Atcay	1.21328	7.69553e-05
Klf8	1.27781	7.87385e-05
Gstm1	1.01426	8.27115e-05
Megf11	1.30479	8.52827e-05
Serp2	1.18289	9.47918e-05
Hist1h3a	1.20968	0.000101872
Ceacam-ps1	1.36838	0.000106807
Trav7n-4	1.09361	0.000107713
Trav5-1	1.07392	0.000112296
Trav7d-3	1.09637	0.00011562
Slc22a2	1.31621	0.000115716
Npdc1	1.2011	0.000142464
C1qtnf6	1.0619	0.000148365
Rnft2	1.29177	0.000162313
Nynrin	1.23472	0.000170712
Scml2	1.3456	0.000190427
Pmch	1.31471	0.000236617
E2f7	1.081	0.000255021
Gm14276	1.08299	0.000258579
Susd4	1.25243	0.000265799
Gm5124	1.20541	0.000275824
Sdc1	1.3192	0.00028027
Usp46	1.11256	0.000281251
Gm28535	1.16347	0.000410208
Gng13	1.0254	0.00043145
Wdfy4	1.26288	0.000454975
Dhrs3	1.26031	0.000464918
Tnfrsf19	1.27594	0.000476251
Selenbp1	1.16641	0.00048932
Trav6-1	1.0068	0.000542203
Fam110b	1.12206	0.000607329
Epas1	1.17827	0.000619861
Gm38037	1.16018	0.000731313
Crispld2	1.20035	0.000780281
Fam83d	1.07463	0.000828189
2700099C18Rik	1.04865	0.000838141
Arxes2	1.05873	0.000889291
B4galnt4	1.20219	0.000905765
9230110C19Rik	1.08275	0.000966124
Smoc1	1.10675	0.00100524
A930012O16Rik	1.10356	0.00100913
2810408I11Rik	1.14554	0.00102625
Sptbn2	1.1301	0.0010337
Gm26593	1.1729	0.00116535
Gm11946	1.13206	0.00130281
Fam129b	1.12366	0.00133105
Gpr45	1.17246	0.00154633
Ddr1	1.13213	0.00168421
Pde4c	1.00539	0.00179411
Magi2	1.14714	0.00189759
Morn1	1.04503	0.00216689
Sbk2	1.0424	0.00225585
Gm14024	1.08756	0.00228372
Vwa7	1.13075	0.00242152
St14	1.07665	0.00244148
AC117245.3	1.06522	0.0026824
Fxyd7	1.08867	0.00274969
Map9	1.03836	0.00278084
Ttll9	1.11198	0.00280464
Fut10	1.017	0.00286729
Hist1h2ag	1.11112	0.00297991
Fnbp1l	1.01985	0.00300869
Mical2	1.07551	0.00348116
Gm26751	1.08501	0.00360579
Mapk8ip1	1.02514	0.0036616
Fcrl1	1.07165	0.00373046
Gstm7	1.05085	0.00383187
Ier5l	1.07766	0.00397666
Sdc4	1.07522	0.00420905
Ighj4	1.07491	0.00428467
Irgc1	1.03774	0.00455532
Dnph1	1.06188	0.0046576
Slpi	1.0542	0.00527819
Gm3636	1.02829	0.005397
Fscn1	1.04393	0.0054675
Fsbp	1.0115	0.00653448
D630039A03Rik	1.02254	0.00707823
Cpxm1	1.00954	0.00762714
