# Supplementary material for: EOMES interacts with RUNX3 and BRG1 to promote innate memory cell formation through epigenetic reprogramming
Source: Nat Commun. 2019 Jul 24;10:3306. doi: 10.1038/s41467-019-11233-6 (PMC6656725; doi:10.1038/s41467-019-11233-6)
Supplement: Supplementary file 6 — Supplementary Data 2 [file 41467_2019_11233_MOESM6_ESM.xlsx]

## Sheet: Enhancers H3K27ac Diff TIM
Chromosome	Start	End	Annotated gene
chr1	13287506	13290499	Ncoa2
chr1	13307947	13308575	Ncoa2
chr1	13335566	13336702	Ncoa2
chr1	16616756	16617329	Ube2w
chr1	36313594	36313910	Arid5a
chr1	36604724	36605354	Fam178b
chr1	39096700	39098102	Gm37091
chr1	39710471	39710671	Rfx8
chr1	39760339	39761620	Rfx8
chr1	40469287	40470485	Il18r1
chr1	40479284	40480106	Il18r1
chr1	43070667	43071002	Tgfbrap1
chr1	43127352	43128285	Fhl2
chr1	43843755	43844501	Uxs1
chr1	46863838	46865453	Slc39a10
chr1	52032546	52032929	Stat4
chr1	52033635	52037315	Stat4
chr1	52038867	52040868	Stat4
chr1	52076005	52076851	Stat4
chr1	52374263	52375889	Gm23460
chr1	52387386	52388294	Gm23460
chr1	52648578	52653387	Nemp2
chr1	52679205	52679611	Mfsd6
chr1	53765507	53765899	Stk17b
chr1	54846637	54847275	Ankrd44
chr1	60530926	60531571	Raph1
chr1	64756086	64757690	Gm38058
chr1	66278969	66280000	Map2
chr1	75248312	75249328	Ptprn
chr1	86300334	86301971	Gm16341
chr1	86379378	86379754	Gm45908
chr1	87765676	87766744	Atg16l1
chr1	88461115	88464207	Gm29538
chr1	88564188	88564929	Gm19589
chr1	91049425	91050230	Lrrfip1
chr1	91983060	91985046	Hdac4
chr1	92060385	92060622	Hdac4
chr1	92127937	92128482	Hdac4
chr1	105980458	105981540	Gm7160
chr1	106031398	106033639	Zcchc2
chr1	106060484	106060954	Gm37372
chr1	106561177	106563203	Bcl2
chr1	128703710	128705536	Gm29599
chr1	128772202	128772894	Gm26686
chr1	128781440	128783562	Gm26686
chr1	131276318	131276856	Ikbke
chr1	138289043	138292058	Atp6v1g3
chr1	138587308	138591281	Nek7
chr1	138972747	138974144	Dennd1b
chr1	151979884	151981951	1700025G04Rik
chr1	152008403	152009914	1700025G04Rik
chr1	152010600	152010808	1700025G04Rik
chr1	153087531	153088870	Nmnat2
chr1	156448221	156448845	Soat1
chr1	161774611	161774846	Fasl
chr1	161794816	161795223	Fasl
chr1	164134252	164134470	Selp
chr1	164972541	164973018	1700029M03Rik
chr1	165682218	165682472	Rcsd1
chr1	171231756	171232501	Fcer1g
chr1	171628745	171630333	Slamf7
chr1	182506168	182506789	Capn2
chr1	184019173	184020884	Dusp10
chr1	189916811	189917151	Smyd2
chr1	191402487	191403145	Ppp2r5a
chr1	191416887	191417325	Gm2272
chr1	193443874	193444559	Gm38022
chr1	193446433	193447417	Gm38022
chr2	6718032	6718248	Celf2
chr2	9867790	9868348	Gata3
chr2	11046678	11047138	Gm13264
chr2	11692376	11693112	Il2ra
chr2	25147440	25148644	Gm13387
chr2	25163257	25164138	Nrarp
chr2	25167177	25171895	Nrarp
chr2	25180358	25184575	Nrarp
chr2	25185398	25186703	Nrarp
chr2	27692271	27694490	Rxra
chr2	28852307	28853507	Ddx31
chr2	28862287	28863106	Ddx31
chr2	29100186	29101063	Gm13393
chr2	29251332	29253377	Ntng2
chr2	29649091	29650339	Rapgef1
chr2	29679502	29680044	Rapgef1
chr2	29768864	29769977	Trub2
chr2	32033338	32034961	Nup214
chr2	32311888	32312678	Dnm1
chr2	32602095	32602763	St6galnac6
chr2	33025119	33026024	Garnl3
chr2	33755952	33756765	Mvb12b
chr2	33856362	33856997	Mvb12b
chr2	34204649	34205348	Pbx3
chr2	34969363	34969762	Gm13450
chr2	35977702	35980083	Ttll11
chr2	35985125	35986264	Ttll11
chr2	35994020	35994917	Ttll11
chr2	48332538	48333054	Gm13481
chr2	48467674	48468750	Gm13481
chr2	48473281	48473561	Gm13481
chr2	52570369	52571648	Cacnb4
chr2	58480833	58481995	Acvr1
chr2	60750655	60751133	Rbms1
chr2	65182355	65182733	Cobll1
chr2	70090799	70094483	Myo3b
chr2	70701829	70702582	Gorasp2
chr2	73344940	73347489	Gpr155
chr2	73348502	73348703	Gpr155
chr2	73374377	73375466	Gpr155
chr2	75470348	75471067	Gm13660
chr2	91975714	91976068	Dgkz
chr2	93132277	93132654	Gm13802
chr2	93449851	93450971	Cd82
chr2	102875773	102876535	Cd44
chr2	103004769	103005137	Pdhx
chr2	103753721	103755251	Nat10
chr2	103900763	103901194	Gm13881
chr2	120424171	120424863	Ganc
chr2	126919843	126921247	Sppl2a
chr2	128312169	128313814	Gm14005
chr2	128332790	128333490	Gm14005
chr2	128379976	128382963	Gm14005
chr2	128391998	128392314	Gm14005
chr2	128395222	128395622	Gm14005
chr2	128427436	128430000	Gm14005
chr2	128878749	128879388	Fbln7
chr2	132014018	132014803	Rassf2
chr2	132725177	132725620	1110034G24Rik
chr2	143838856	143842123	Bfsp1
chr2	144244942	144245749	4930444E06Rik
chr2	150830813	150831593	Pygb
chr2	153319070	153319642	Kif3b
chr2	154608775	154609788	4930519P11Rik
chr2	155572476	155573225	Acss2
chr2	163411156	163412043	Oser1
chr2	163702747	163704599	Pkig
chr2	163740258	163741478	Ada
chr2	163767919	163772989	Ada
chr2	165878904	165879393	Zmynd8
chr2	165888491	165889500	Zmynd8
chr2	166469004	166470371	5031425F14Rik
chr2	166549304	166549693	Prex1
chr2	166685436	166686977	Prex1
chr2	167139204	167140135	Kcnb1
chr2	167363446	167363963	B4galt5
chr2	167938632	167939385	Ptpn1
chr2	167996124	167998433	Ripor3
chr2	168531557	168532071	Nfatc2
chr2	168576633	168577789	Nfatc2
chr2	170306482	170307438	Gm14270
chr2	172927133	172929039	Bmp7
chr2	173377717	173378049	Gm14642
chr2	173462854	173463269	1700021F07Rik
chr2	179966623	179967044	Taf4
chr2	181411267	181411600	Zbtb46
chr3	9786652	9786934	Pag1
chr3	14978770	14979113	A930001A20Rik
chr3	19253470	19253674	Pde7a
chr3	19307128	19308421	Pde7a
chr3	19318930	19319184	Pde7a
chr3	27319784	27320213	Tnfsf10
chr3	37752853	37753611	Gm42921
chr3	52293175	52293447	Foxo1
chr3	52443907	52444464	Gm38098
chr3	52802597	52803156	Gm30292
chr3	52972936	52973525	Cog6
chr3	60508458	60508688	Mbnl1
chr3	60574418	60574712	Mbnl1
chr3	79202757	79203031	Rapgef2
chr3	79235511	79235890	Rapgef2
chr3	84715354	84715647	Gm37240
chr3	87840510	87841807	Sh2d2a
chr3	88492481	88493181	Lmna
chr3	89905537	89906868	Il6ra
chr3	95709138	95709564	Adamtsl4
chr3	96881534	96882695	Gpr89
chr3	97867719	97868181	Pde4dip
chr3	100442929	100443650	Gm43121
chr3	101056701	101057080	Ptgfrn
chr3	101670054	101670712	Gm43135
chr3	101712018	101712447	Gm43135
chr3	103872869	103873185	Ptpn22
chr3	104657633	104658049	Slc16a1
chr3	104780202	104782539	Fam19a3
chr3	104783514	104785205	Ppm1j
chr3	115667350	115667980	S1pr1
chr3	135608109	135608490	Nfkb1
chr3	137910533	137910856	Dnajb14
chr3	141778390	141779410	Unc5c
chr4	8755039	8755782	Chd7
chr4	8777472	8778733	Chd7
chr4	8822946	8823856	Chd7
chr4	8834025	8835698	Chd7
chr4	8842612	8843560	Chd7
chr4	8921972	8923304	Rps18-ps2
chr4	8942682	8943326	Rps18-ps2
chr4	11077720	11078379	Ndufaf6
chr4	11476064	11476758	Virma
chr4	32126224	32127790	Gm11928
chr4	32139778	32140290	Gm11928
chr4	33109718	33112326	Gabrr2
chr4	35138134	35138764	Mob3b
chr4	40798818	40799523	B4galt1
chr4	40830561	40831341	B4galt1
chr4	44060102	44060262	Gne
chr4	44097763	44098572	Gm12503
chr4	44103390	44107795	Gm12503
chr4	47309044	47311201	Col15a1
chr4	59196473	59197437	Ugcg
chr4	59295092	59295615	Susd1
chr4	63841427	63843550	Tnfsf8
chr4	63848599	63849594	Tnfsf8
chr4	63859047	63863090	Tnfsf8
chr4	83323201	83324737	Ttc39b
chr4	83326702	83329028	Ttc39b
chr4	89547658	89548884	Gm12610
chr4	89550073	89551712	Gm12610
chr4	101298331	101298993	Gm12796
chr4	122873113	122873511	Cap1
chr4	126251582	126252349	Map7d1
chr4	126301262	126301705	Col8a2
chr4	129048852	129049361	1700086P04Rik
chr4	131861244	131861517	Mecr
chr4	131910728	131911421	Gm12992
chr4	133138139	133139299	Wasf2
chr4	133595586	133596457	Gpn2
chr4	133700948	133701560	Arid1a
chr4	133829258	133829824	Gm12974
chr4	135053734	135054559	Gm16225
chr4	137600141	137600406	Usp48
chr4	137602847	137605099	Usp48
chr4	145264003	145264424	Tnfrsf8
chr4	145277821	145278728	Tnfrsf8
chr4	145305550	145306823	Tnfrsf8
chr4	148632495	148634610	Tardbp
chr4	149759340	149760174	Slc25a33
chr4	150574892	150576121	Rere
chr4	150595921	150596492	Rere
chr4	150798836	150799634	Gm13049
chr4	150894230	150894532	Park7
chr4	150895211	150896096	Park7
chr4	151986107	151987114	Thap3
chr4	155233705	155234151	Ski
chr5	3461507	3461776	Cdk6
chr5	8837991	8840616	Abcb1b
chr5	21042971	21044530	Ptpn12
chr5	24747038	24747891	Crygn
chr5	24776639	24777623	Crygn
chr5	24888889	24890288	Prkag2
chr5	24914680	24915395	Prkag2
chr5	29205565	29206861	Rnf32
chr5	30037135	30037412	Il6
chr5	31279012	31279980	Ift172
chr5	31570944	31571848	AI839979
chr5	32148443	32149796	Fosl2
chr5	37171940	37172464	Gm1043
chr5	37196642	37197210	Gm1043
chr5	43823528	43825777	Bst1
chr5	43853153	43853965	Bst1
chr5	53490517	53491152	Rbpj
chr5	62777970	62778974	Arap2
chr5	64296674	64298170	Tbc1d1
chr5	64299535	64299912	Tbc1d1
chr5	64410429	64410753	Gm31363
chr5	64472482	64473132	Gm31363
chr5	64484158	64485232	C030018K13Rik
chr5	64662001	64662276	Gm25306
chr5	64780985	64782108	Gm20033
chr5	72732129	72733178	Txk
chr5	72812877	72813518	Tec
chr5	72817513	72819010	Tec
chr5	73252018	73252405	Fryl
chr5	77272859	77273317	Rest
chr5	86086603	86087018	Stap1
chr5	96911473	96913244	Gm33370
chr5	100571859	100572526	Plac8
chr5	100584560	100587110	Gm43510
chr5	100647801	100648769	Coq2
chr5	100826390	100827381	Gm26286
chr5	103366124	103366501	5430427N15Rik
chr5	105555354	105556245	Lrrc8c
chr5	105676835	105677140	Lrrc8d
chr5	105731358	105732928	Lrrc8d
chr5	107933668	107934421	Fam69a
chr5	111200420	111200771	Ttc28
chr5	111263022	111263194	Ttc28
chr5	113538624	113541012	Wscd2
chr5	114783712	114784038	Ankrd13a
chr5	115003071	115003548	Hnf1aos1
chr5	120630587	120631279	Cfap73
chr5	122184725	122185390	Ppp1cc
chr5	122305185	122306562	Pptc7
chr5	122312480	122313017	Pptc7
chr5	122343288	122344271	Rad9b
chr5	122801294	122801730	Anapc5
chr5	124337613	124338867	2810006K23Rik
chr5	125197044	125198029	Ncor2
chr5	135152774	135153219	Tbl2
chr5	135713631	135713868	Por
chr5	140950710	140952271	Card11
chr5	142039603	142040278	Sdk1
chr5	142371276	142372678	Foxk1
chr5	142880556	142881281	Fbxl18
chr5	143698334	143699230	Cyth3
chr5	143700062	143700720	Cyth3
chr5	144942831	144943680	Smurf1
chr5	147070202	147071173	Lnx2
chr5	148493602	148494100	Ubl3
chr5	149016822	149018350	Gm15411
chr5	149593729	149594664	Wdr95
chr5	150583761	150584599	N4bp2l1
chr6	30346241	30348271	Gm25625
chr6	34493076	34495571	Bpgm
chr6	34994859	34995454	Slc23a4
chr6	38806834	38808015	Hipk2
chr6	38809080	38810768	Hipk2
chr6	39283202	39285020	Gm26008
chr6	39398465	39398904	Mkrn1
chr6	50377615	50379070	Osbpl3
chr6	50525293	50526368	Gm26289
chr6	51059338	51060737	Gm44402
chr6	54807766	54808025	Znrf2
chr6	54934229	54939197	Nod1
chr6	54955775	54958163	Nod1
chr6	54963814	54965409	Nod1
chr6	54968243	54968625	Nod1
chr6	59352944	59354152	Gprin3
chr6	59415002	59415995	Gprin3
chr6	65140477	65140756	Hpgds
chr6	65537653	65539254	Tnip3
chr6	65564710	65564990	Tnip3
chr6	67128517	67128854	A430010J10Rik
chr6	67414889	67415488	Gm4761
chr6	70831353	70832170	Eif2ak3
chr6	72374985	72375341	Vamp5
chr6	82934605	82936254	Sema4f
chr6	83478178	83478930	Dguok
chr6	86822511	86822984	2610306M01Rik
chr6	86914537	86915062	Aak1
chr6	88757958	88758641	Mgll
chr6	90625011	90625469	Slc41a3
chr6	90754844	90758573	Iqsec1
chr6	91123635	91124922	Gm44278
chr6	94686247	94686514	Lrig1
chr6	97215588	97216561	Arl6ip5
chr6	99251669	99252097	Foxp1
chr6	100824083	100824557	Ppp4r2
chr6	112861315	112862412	Srgap3
chr6	121237426	121238013	Usp18
chr6	125067292	125068569	Lpar5
chr6	127085076	127086877	Tigar
chr6	127103553	127104172	Tigar
chr6	127617185	127618088	Cracr2a
chr6	128770090	128771451	Klrb1c
chr6	128846888	128847519	Gm26656
chr6	129049168	129049867	Klrb1f
chr6	129316151	129316492	4922502D21Rik
chr6	129583005	129583564	Klre1
chr6	129607171	129611289	Klrk1
chr6	129612021	129612689	Klrk1
chr6	129746021	129746766	Klri2
chr6	129747732	129747998	Klri2
chr6	146685856	146686994	4930479D17Rik
chr7	4663569	4663827	Hspbp1
chr7	13043976	13044569	Mzf1
chr7	16328660	16329264	Sae1
chr7	16330306	16333252	Sae1
chr7	16343051	16343580	Sae1
chr7	16361785	16369589	Sae1
chr7	19332619	19333560	D830036C21Rik
chr7	19927456	19927646	Gm16251
chr7	24646666	24647144	Lypd3
chr7	30409343	30411160	Tyrobp
chr7	30887031	30888216	D7Ertd128e
chr7	30890316	30891447	D7Ertd128e
chr7	30966203	30967261	Lsr
chr7	35246874	35247487	Gpatch1
chr7	35248174	35248737	Gpatch1
chr7	44741552	44742117	Zfp473
chr7	44970560	44970923	Cpt1c
chr7	45106609	45107354	Fcgrt
chr7	45643213	45643535	Mamstr
chr7	46401348	46401801	Kcnc1
chr7	46402913	46403594	Kcnc1
chr7	63906327	63906762	Klf13
chr7	66115789	66118725	Gm26827
chr7	66249499	66250099	Lrrk1
chr7	67237596	67238058	Lysmd4
chr7	67419048	67422979	Gm33926
chr7	67424269	67426841	Gm33926
chr7	67430131	67431644	Gm33926
chr7	67502748	67503608	Lrrc28
chr7	67529523	67533875	Lrrc28
chr7	68270836	68273105	Gm16157
chr7	72274893	72276175	Mctp2
chr7	72279638	72281191	Mctp2
chr7	74529490	74529906	Slco3a1
chr7	75662170	75662696	Akap13
chr7	75787340	75789369	Gm26729
chr7	75797559	75798415	Gm26729
chr7	75835508	75836221	Klhl25
chr7	75892608	75893778	Klhl25
chr7	79313768	79314329	Abhd2
chr7	80143339	80143943	Gm45202
chr7	80638785	80639327	Crtc3
chr7	80672080	80673458	Crtc3
chr7	90059325	90061169	E230029C05Rik
chr7	90067187	90067596	E230029C05Rik
chr7	90070356	90070790	E230029C05Rik
chr7	90074607	90074958	E230029C05Rik
chr7	90349369	90349736	Sytl2
chr7	98809435	98810145	Wnt11
chr7	98991866	98992320	Uvrag
chr7	98993181	98993524	Uvrag
chr7	99152341	99153228	Dgat2
chr7	99917426	99917722	Xrra1
chr7	100389907	100390378	C2cd3
chr7	101464711	101467754	Gm45837
chr7	101478008	101478736	Gm45837
chr7	101486835	101487931	Gm45837
chr7	101543496	101543887	Gm35363
chr7	106210815	106211167	Gvin1
chr7	114171494	114173256	Gm45454
chr7	117608137	117608595	Xylt1
chr7	120703610	120704370	BC030336
chr7	123217483	123217709	Slc5a11
chr7	123218613	123220159	Slc5a11
chr7	125400120	125401332	Gm30717
chr7	125402056	125403142	Gm30717
chr7	125511080	125512480	Nsmce1
chr7	126857437	126857770	Ino80e
chr7	127629344	127629999	Zfp629
chr7	128136870	128137156	Itgax
chr7	130800520	130801467	Fgfr2
chr7	132389051	132389553	Fgfr2
chr7	140189176	140190195	Olfr524
chr7	140192598	140193600	Olfr524
chr7	140195449	140195848	Olfr524
chr7	140202819	140210552	Olfr524
chr7	140211545	140212256	Olfr524
chr7	140213316	140214830	Cd163l1
chr7	141573538	141574609	Ap2a2
chr8	13618473	13619164	Rasa3
chr8	15015350	15021405	Kbtbd11
chr8	15024497	15030802	Kbtbd11
chr8	15033452	15034332	Kbtbd11
chr8	22780109	22781133	Plat
chr8	22787824	22788234	Ap3m2
chr8	25624685	25625045	Nsd3
chr8	25709174	25709627	Nsd3
chr8	34083173	34084086	Dctn6
chr8	34159809	34161062	Saraf
chr8	34815870	34816196	Dusp4
chr8	35104090	35104346	Gm34419
chr8	36041083	36041543	Rps12-ps24
chr8	40963240	40963804	Pdgfrl
chr8	46722348	46722881	Gm16675
chr8	46837131	46837779	Irf2
chr8	46869673	46870114	Irf2
chr8	57828284	57829019	Galntl6
chr8	70349119	70350081	Upf1
chr8	70536749	70537519	Fkbp8
chr8	70547982	70548670	Ell
chr8	70743073	70744733	Pde4c
chr8	70797728	70798271	Mast3
chr8	81502438	81502955	Inpp4b
chr8	86720909	86721187	Lonp2
chr8	86807021	86810327	N4bp1
chr8	86835756	86837338	N4bp1
chr8	86838078	86840166	N4bp1
chr8	86843535	86847451	N4bp1
chr8	86850688	86856894	N4bp1
chr8	86869824	86871808	N4bp1
chr8	86887639	86889074	2010110E17Rik
chr8	94458423	94459576	Nlrc5
chr8	105793960	105794912	Ranbp10
chr8	114889148	114891083	Wwox
chr8	114972626	114973103	Wwox
chr8	115398083	115398593	Wwox
chr8	117320205	117320740	Cmip
chr8	119799981	119801105	Cotl1
chr8	120104878	120105237	Gm20388
chr8	120396881	120397200	Gm20388
chr8	120715162	120716578	Gm20388
chr8	120725168	120726409	Gm20388
chr8	120824667	120824951	Gm20388
chr8	123003388	123004065	Gm20388
chr8	127499891	127500480	Pard3
chr8	128550275	128550925	Nrp1
chr8	128551685	128552204	Nrp1
chr8	128611896	128614725	Gm9204
chr8	128645754	128646760	Gm26002
chr9	14295833	14296507	Sesn3
chr9	21171832	21172470	Pde4a
chr9	21183882	21184365	Pde4a
chr9	41067358	41067977	Ubash3b
chr9	41099312	41100325	Ubash3b
chr9	41115622	41117132	Ubash3b
chr9	41133854	41136214	Ubash3b
chr9	41152779	41153627	Ubash3b
chr9	41160400	41160735	Ubash3b
chr9	44016411	44016636	AC126459.2
chr9	44645827	44647219	AC151971.4
chr9	44720969	44721712	Phldb1
chr9	45078824	45083715	Jaml
chr9	45278134	45278613	Il10ra
chr9	45294146	45294835	AC166051.1
chr9	56082420	56083156	Pstpip1
chr9	56099949	56100560	Pstpip1
chr9	56455973	56457443	Hmg20a
chr9	58270919	58271754	Stoml1
chr9	61235615	61236131	AC122220.1
chr9	64734543	64735174	Rab11a
chr9	64792100	64794862	Dennd4a
chr9	64796001	64798323	Dennd4a
chr9	65204840	65205336	Parp16
chr9	65217060	65218451	Parp16
chr9	65404393	65405562	Rasl12
chr9	65541573	65542182	Plekho2
chr9	66224600	66226543	Dapk2
chr9	66265581	66266387	Dapk2
chr9	66874215	66874649	Rab8b
chr9	66886823	66887522	Rab8b
chr9	72099578	72100896	Tcf12
chr9	72797077	72798069	Prtg
chr9	73089326	73090125	Rab27a
chr9	77683736	77683995	CT030709.2
chr9	78009962	78010208	Gm23609
chr9	78010960	78011427	Gm23609
chr9	80320677	80321404	Impg1
chr9	85671208	85672923	Ibtk
chr9	90253059	90253638	Tbc1d2b
chr9	95833124	95836193	Pls1
chr9	96414668	96415627	BC043934
chr9	104331101	104332174	Acpp
chr9	106071909	106072347	Col6a4
chr9	107739830	107741210	Rbm5
chr9	107748568	107749396	Rbm5
chr9	108104601	108105106	Bsn
chr9	108200483	108201137	Dag1
chr9	118082641	118083512	Cmc1
chr9	118167951	118168624	Gm17399
chr9	118196610	118197173	Gm17399
chr9	118357471	118358252	2610509F24Rik
chr9	118415497	118417013	Platr11
chr9	118476176	118482512	Eomes
chr9	118486347	118489786	Gm33460
chr9	120721288	120721927	AC137127.4
chr9	120739491	120740182	AC118476.7
chr9	120939639	120940487	Ctnnb1
chr9	121371838	121372378	Trak1
chr9	121645756	121647245	Vipr1
chr9	124124456	124126415	Ccr5
chr10	4091472	4092362	Mthfd1l
chr10	7838625	7840241	Zc3h12d
chr10	8507735	8508195	Ust
chr10	8531183	8531623	Ust
chr10	14027795	14028162	Hivep2
chr10	19405547	19406026	Olig3
chr10	19491819	19496567	AC153862.2
chr10	19502724	19508599	AC153862.2
chr10	19521772	19522726	AC153862.1
chr10	21974744	21979504	Sgk1
chr10	21981323	21983083	Sgk1
chr10	34198090	34198622	Dse
chr10	34235467	34236425	AC113059.2
chr10	39385891	39386304	Fyn
chr10	39469034	39472265	Fyn
chr10	39484254	39491059	Fyn
chr10	39501785	39502732	Fyn
chr10	39514178	39515352	Fyn
chr10	41634874	41635506	Ccdc162
chr10	41978195	41978886	Armc2
chr10	42838204	42839548	Sec63
chr10	43978503	43981739	Crybg1
chr10	43990212	43991554	Crybg1
chr10	53770932	53772091	Fam184a
chr10	59885242	59885673	Dnajb12
chr10	61326079	61329937	Pald1
chr10	61333609	61335019	Pald1
chr10	61335902	61337454	Pald1
chr10	61446079	61446639	Eif4ebp2
chr10	67069137	67069946	Reep3
chr10	67581759	67582504	AC153379.3
chr10	70119936	70120339	Ccdc6
chr10	78114602	78115021	AC164573.1
chr10	81404621	81404893	Nfic
chr10	81510152	81510688	Gna15
chr10	81537059	81539513	Gna11
chr10	81540100	81540951	Gna11
chr10	82760066	82760354	Nfyb
chr10	82982040	82983029	Chst11
chr10	83093638	83094056	Chst11
chr10	83116680	83117170	Chst11
chr10	83161126	83162698	Chst11
chr10	88420536	88420855	Gnptab
chr10	88426989	88429068	Gnptab
chr10	96350595	96351360	AC153938.2
chr10	96469243	96469979	Gm8601
chr10	98743981	98745068	AC115805.1
chr10	98774801	98774992	AC115805.1
chr10	99393257	99394138	B530045E10Rik
chr10	117784893	117785485	Nup107
chr10	117804364	117805243	AC135019.2
chr10	117807592	117808212	Rap1b
chr10	118461409	118462110	Ifng
chr10	118468489	118469557	Ifng
chr10	118470336	118470859	Ifng
chr10	118534052	118534822	AC153495.1
chr10	118552998	118557717	AC153495.1
chr10	119082650	119084523	AC160060.3
chr10	119382210	119382735	AC162467.1
chr10	122724356	122729175	Ppm1h
chr10	122755369	122755843	Ppm1h
chr10	122773734	122774458	Ppm1h
chr10	127300411	127300749	Mars
chr10	127508214	127509432	Stac3
chr11	4603072	4603475	Mtmr3
chr11	5061583	5062338	Gas2l1
chr11	5426258	5427516	Znrf3
chr11	6150396	6151490	Nudcd3
chr11	16977120	16978085	Plek
chr11	19877975	19878486	Spred2
chr11	21115508	21116151	Peli1
chr11	21144124	21144911	Peli1
chr11	21294306	21296295	Vps54
chr11	21313756	21315021	Vps54
chr11	22762333	22762722	Gm12057
chr11	32547700	32548151	Stk10
chr11	33700623	33701531	Kcnip1
chr11	34774753	34777104	Dock2
chr11	35325411	35326329	Slit3
chr11	46068726	46069330	Adam19
chr11	46215567	46216065	Cyfip2
chr11	49000215	49000877	Olfr56
chr11	52089077	52090682	Gm26551
chr11	53838328	53846603	Gm12216
chr11	54150818	54151909	Gm12221
chr11	54625930	54626726	Rapgef6
chr11	54736229	54736823	Cdc42se2
chr11	58034405	58034951	Larp1
chr11	58193183	58194192	Gm12250
chr11	58430800	58431221	Gm12253
chr11	58436447	58438207	Gm12253
chr11	58439075	58439744	Gm12253
chr11	60935114	60935802	Map2k3
chr11	63919419	63924711	Hs3st3b1
chr11	64016023	64017438	Cox10
chr11	68445973	68454427	Pik3r5
chr11	68466370	68466899	Pik3r5
chr11	68767418	68770185	Myh10
chr11	70788905	70793120	Scimp
chr11	72953264	72953902	Gm44467
chr11	75992274	75992855	1700016K19Rik
chr11	77195481	77195666	Gm45027
chr11	78792671	78793318	Gm23219
chr11	79041877	79042614	Ksr1
chr11	79122725	79122971	Ksr1
chr11	82214699	82214948	Ccl1
chr11	83638978	83641996	Rpl9-ps1
chr11	83657120	83658275	Ccl4
chr11	86537918	86538507	Rps6kb1
chr11	86585520	86588873	Vmp1
chr11	86820699	86825528	Dhx40
chr11	86836192	86837060	Dhx40
chr11	87884383	87885982	Olfr462
chr11	87934301	87937427	Gm11504
chr11	87964925	87968694	Dynll2
chr11	88193833	88195084	Cuedc1
chr11	94168757	94170189	B230206L02Rik
chr11	94589852	94590447	Acsf2
chr11	94958860	94959573	Gm24877
chr11	97132725	97134887	Tbkbp1
chr11	97139435	97145008	Tbkbp1
chr11	101195266	101196075	Ezh1
chr11	105151194	105151733	Gm10842
chr11	106575208	106575565	Tex2
chr11	107025929	107026251	1810010H24Rik
chr11	107407548	107408867	Pitpnc1
chr11	107420675	107422553	Pitpnc1
chr11	107431115	107432780	Pitpnc1
chr11	107445405	107445897	Pitpnc1
chr11	107529265	107529714	A830035A12Rik
chr11	113194437	113194782	2610035D17Rik
chr11	113490808	113491365	Slc39a11
chr11	113787403	113788657	Sdk2
chr11	115203711	115204786	Tmem104
chr11	115225859	115232777	Tmem104
chr11	115664233	115664514	Grb2
chr11	116379111	116379768	Rnf157
chr11	116397157	116398519	Rnf157
chr11	116406213	116406668	Rnf157
chr11	116439206	116440619	Ubald2
chr11	116617698	116618135	Rhbdf2
chr11	117610877	117611467	2900041M22Rik
chr11	117685305	117689050	Tnrc6c
chr11	117757569	117759885	Tnrc6c
chr11	117878554	117879067	Gm11725
chr11	117959742	117960247	Socs3
chr11	117991678	117992694	Pgs1
chr11	117993962	117995568	Pgs1
chr11	118085157	118085922	Dnah17
chr11	119150681	119152099	Tbc1d16
chr11	119846299	119848879	Rptor
chr11	119876974	119877792	Rptor
chr12	11199533	11201334	AC104880.1
chr12	11202584	11203345	AC104880.1
chr12	11232616	11232859	Gen1
chr12	12320274	12321266	Fam49a
chr12	17740345	17740774	Hpcal1
chr12	33158078	33158747	Atxn7l1
chr12	51847777	51848312	AC157213.1
chr12	54998542	54999599	Baz1a
chr12	69435018	69435273	AC157822.3
chr12	70868482	70868953	Frmd6
chr12	73644625	73645173	Prkch
chr12	76537009	76537965	Plekhg3
chr12	79430052	79430554	Rad51b
chr12	79476774	79477477	Rad51b
chr12	80246457	80246983	Actn1
chr12	80432868	80433716	Dcaf5
chr12	82245398	82245928	Sipa1l1
chr12	84187637	84188263	Elmsan1
chr12	85629680	85630037	Jdp2
chr12	86900208	86900738	Gm26698
chr12	92881869	92882650	AC140344.1
chr12	100480184	100481721	Ttc7b
chr12	100984575	100985505	Ccdc88c
chr12	104055414	104059355	Serpina12
chr12	104060020	104062414	Serpina12
chr12	107749432	107749803	Gm15208
chr12	110587870	110588866	AC152827.1
chr12	111911874	111914667	Ppp1r13b
chr12	112952613	112953221	Gm26583
chr12	112957931	112960043	Brf1
chr12	113422260	113431099	Ighm
chr13	6632234	6637254	Pfkp
chr13	6642614	6643049	Pfkp
chr13	13568711	13568970	Lyst
chr13	13579743	13580907	Lyst
chr13	32934835	32935414	Gm11382
chr13	35871768	35872159	Cdyl
chr13	37597796	37598205	CT009713.9
chr13	38049143	38049540	Riok1
chr13	40917464	40918448	Gcnt2
chr13	41601748	41602178	Tmem170b
chr13	43246277	43246824	Gfod1
chr13	43449071	43449599	Ranbp9
chr13	43960973	43961381	AC091785.1
chr13	45031309	45032125	Gm23104
chr13	45156321	45157888	Gm8513
chr13	45442896	45444389	AC154521.1
chr13	45850337	45851541	Atxn1
chr13	48962683	48962975	Fam120a
chr13	51774885	51778399	Sema4d
chr13	52095912	52097775	CT010575.1
chr13	52799215	52799914	Auh
chr13	52874904	52875538	Auh
chr13	53000342	53001280	AC118222.2
chr13	54187907	54188916	Hrh2
chr13	59025550	59026084	Ntrk2
chr13	59451783	59454730	Agtpbp1
chr13	59455751	59457446	Agtpbp1
chr13	59667911	59669771	Golm1
chr13	60895466	60898037	CT010498.2
chr13	69813380	69814905	Med10
chr13	84233859	84234222	Tmem161b
chr13	91090983	91092055	Atg10
chr13	93764008	93765042	AC131739.1
chr13	93785041	93785619	Arsb
chr13	95654640	95658314	Iqgap2
chr13	95682174	95682924	Iqgap2
chr13	95684282	95686674	Iqgap2
chr13	95712145	95713488	Iqgap2
chr13	95719590	95719907	Iqgap2
chr13	95912333	95913090	Gm24032
chr13	95918287	95918866	Gm24032
chr13	95955285	95957462	Sv2c
chr13	95958504	95962448	Sv2c
chr13	95963259	95965596	Sv2c
chr13	101706777	101708217	Pik3r1
chr13	101736583	101736799	Pik3r1
chr13	107866482	107866843	Zswim6
chr13	108273096	108273455	Elovl7
chr13	111788834	111789959	Map3k1
chr13	112396582	112398217	Ankrd55
chr13	113854703	113855599	Arl15
chr14	19993726	19995918	Gng2
chr14	20172373	20175482	Kcnk5
chr14	21525990	21526280	Kat6b
chr14	21853380	21853936	A430057M04Rik
chr14	25527619	25528113	Zmiz1
chr14	27236009	27236611	Arhgef3
chr14	54528542	54528993	Prmt5
chr14	55024530	55026113	Ngdn
chr14	55096842	55098087	Thtpa
chr14	56283969	56285380	AC091783.4
chr14	64884057	64884763	Hmbox1
chr14	66220321	66221012	Ptk2b
chr14	66251172	66253088	Ptk2b
chr14	74976884	74977293	Lrch1
chr14	74996483	74997282	Rubcnl
chr14	75190433	75194037	Lcp1
chr14	75227810	75228112	Lcp1
chr14	78458388	78459906	Akap11
chr14	103048879	103049268	Acod1
chr14	118920520	118921505	Dzip1
chr14	120303179	120303488	Mbnl2
chr14	120404983	120406298	Mbnl2
chr14	121945891	121966113	Ubac2
chr14	121983134	121984563	Ubac2
chr14	121996993	122003478	Ubac2
chr15	6519574	6519889	Gm23218
chr15	12216001	12217185	Mtmr12
chr15	25586147	25586953	Myo10
chr15	27623986	27631310	Otulin
chr15	58198155	58198586	Fbxo32
chr15	60129079	60129431	Gm25875
chr15	60172008	60172873	Gm25875
chr15	60176945	60181260	Gm25875
chr15	61406342	61407348	Gm24696
chr15	61408977	61410061	Gm24696
chr15	61428572	61428913	Gm24696
chr15	61669396	61670423
chr15	61981039	61981732	Gm37947
chr15	64075093	64076805	Asap1
chr15	64077837	64078388	Asap1
chr15	64101851	64103385	Asap1
chr15	64212323	64213576	Asap1
chr15	66823807	66826811	Tg
chr15	74930555	74931209	Gm6610
chr15	74992028	74992584	Ly6a
chr15	76229296	76229816	Plec
chr15	76273340	76275406	Spatc1
chr15	76311518	76312234	Oplah
chr15	77417742	77420214	Apol7b
chr15	77721425	77724249	Apol7e
chr15	78447967	78450025	Tmprss6
chr15	78477858	78478517	Il2rb
chr15	78479623	78479903	Il2rb
chr15	78491356	78496015	Il2rb
chr15	78500947	78504579	Il2rb
chr15	78509686	78512870	C1qtnf6
chr15	80635766	80636588	Grap2
chr15	83056511	83056840	Nfam1
chr15	84388298	84389782	1810041L15Rik
chr15	84896204	84897346	Gm29666
chr15	85993863	85994635	Celsr1
chr15	86015349	86016524	Celsr1
chr15	86027550	86030284	Celsr1
chr15	89131276	89131875	Mapk12
chr15	95891782	95892413	Ano6
chr15	95924682	95925442	Ano6
chr15	96707477	96707877	Gm38144
chr15	96827795	96828085	Gm8888
chr15	97522090	97522549	Pced1b
chr15	97726753	97727277	Endou
chr15	97817645	97818271	Hdac7
chr15	99345060	99345494	Fmnl3
chr15	99643348	99653095	Racgap1
chr15	100598179	100601261	Pou6f1
chr15	102999121	102999835	Hoxc5
chr16	4922113	4923493	Mgrn1
chr16	7419563	7420125	Rbfox1
chr16	10969474	10969754	Litaf
chr16	11501600	11502435	Snx29
chr16	13158464	13160235	Ercc4
chr16	17085013	17086006	Ypel1
chr16	17086800	17087301	Ypel1
chr16	19976745	19978417	Klhl6
chr16	20829191	20831638	Rps10-ps2
chr16	22493258	22494413	Dgkg
chr16	23305723	23307080	St6gal1
chr16	30180771	30181411	1700025H01Rik
chr16	30184613	30185189	1700025H01Rik
chr16	30308406	30309054	Gp5
chr16	30769119	30769582	Gm26295
chr16	30942499	30944537	Xxylt1
chr16	30947407	30949599	Xxylt1
chr16	30975753	30977735	Xxylt1
chr16	32465490	32466172	Pcyt1a
chr16	32742404	32743785	Muc4
chr16	32750176	32755668	Muc4
chr16	32793477	32794012	Muc20
chr16	32954256	32954776	Lrch3
chr16	35695924	35696783	Dirc2
chr16	44325842	44329703	Sidt1
chr16	44336169	44339833	Sidt1
chr16	44361879	44362549	Spice1
chr16	49773883	49774629	Gm15518
chr16	52042682	52043164	Cblb
chr16	55582579	55582979	Gm23003
chr16	58512366	58513793	St3gal6
chr16	58542803	58543306	St3gal6
chr16	58685710	58686480	Cpox
chr16	78502760	78503086	D16Ertd472e
chr16	78530318	78531306	D16Ertd472e
chr16	93775743	93781622	Dopey2
chr16	94815745	94816916	Kcnj6
chr16	95240761	95243582	Kcnj15
chr16	95244321	95246379	Kcnj15
chr16	95258282	95264785	Kcnj15
chr16	95279023	95281473	Kcnj15
chr16	95300680	95301911	Kcnj15
chr16	95303536	95304545	Kcnj15
chr16	95820237	95821896	1600002D24Rik
chr16	95860359	95861667	1600002D24Rik
chr17	5566283	5566886	Zdhhc14
chr17	5567586	5567785	Zdhhc14
chr17	6278746	6279264	Tmem181a
chr17	17827949	17828529	Mir99b
chr17	23753035	23754614	9530082P21Rik
chr17	27060841	27061221	Itpr3
chr17	27780379	27780830	D17Wsu92e
chr17	28362902	28363640	Tulp1
chr17	28419856	28421436	Fkbp5
chr17	29365133	29365660	Fgd2
chr17	32053116	32054993	Rrp1b
chr17	33564154	33566021	Myo1f
chr17	33752167	33752484	Rab11b
chr17	35304835	35307609	Gm18734
chr17	35416025	35416232	H2-Q6
chr17	36947145	36947514	Rnf39
chr17	44566699	44567752	Runx2
chr17	44702629	44702976	Runx2
chr17	44734220	44736802	Runx2
chr17	45297835	45298482	Gm24979
chr17	46303277	46303552	Abcc10
chr17	46388151	46388743	Zfp318
chr17	48318302	48318595	B430306N03Rik
chr17	57183246	57183887	Tnfsf14
chr17	57188471	57189189	Tnfsf14
chr17	71119352	71119661	Gm26561
chr17	78246582	78247162	Crim1
chr17	79347779	79348781	Cdc42ep3
chr17	83272119	83273075	Gm24240
chr17	83312484	83312925	Rpl21-ps7
chr17	84034472	84035913	Gm37549
chr17	84224897	84227652	Thada
chr17	84293359	84293587	Thada
chr17	84335568	84337242	Thada
chr17	84435009	84435470	Thada
chr17	84635574	84636558	Dync2li1
chr17	86185271	86185656	Prkce
chr17	86322967	86324181	Prkce
chr17	86968934	86971893	Rhoq
chr17	87062649	87062933	Gm24648
chr17	87339810	87340428	Ttc7
chr17	87461321	87462474	Gm26005
chr18	3274635	3275271	Crem
chr18	3932519	3934782	Gm24632
chr18	4349485	4354447	Map3k8
chr18	14669415	14670094	Ss18
chr18	21006442	21008930	Rnf138
chr18	32352680	32353979	A830052D11Rik
chr18	35844214	35845181	Cxxc5
chr18	35881486	35882091	Cxxc5
chr18	35929817	35930715	Gm23882
chr18	38494881	38495322	Ndfip1
chr18	39137199	39138386	Arhgap26
chr18	39140031	39141838	Arhgap26
chr18	49784590	49784837	1700065O20Rik
chr18	49981950	49983183	Tnfaip8
chr18	50014006	50014803	Tnfaip8
chr18	56463030	56466310	Gramd3
chr18	56715991	56716333	Lmnb1
chr18	57249793	57250389	Megf10
chr18	57251161	57251408	Megf10
chr18	65399905	65400171	Alpk2
chr18	65405044	65406527	Alpk2
chr18	65697634	65698432	Oacyl
chr18	73830954	73831287	Me2
chr18	75043045	75045626	Dym
chr18	75214054	75216615	Dym
chr18	75253912	75254505	Dym
chr18	75284257	75287654	Dym
chr18	75446400	75448568	Ctif
chr18	75458770	75460192	Ctif
chr18	75464265	75465215	Ctif
chr18	75478397	75479568	Ctif
chr18	75488569	75490305	Ctif
chr18	79298175	79298536	Setbp1
chr18	79300314	79300827	Setbp1
chr18	80522980	80523428	Ctdp1
chr18	80679465	80679897	Nfatc1
chr18	80681551	80687737	Nfatc1
chr18	80696283	80700409	Nfatc1
chr18	82244320	82245927	Gm25060
chr18	82559256	82560559	Mbp
chr18	82568418	82568783	Mbp
chr18	88975865	88976211	Rttn
chr19	5210988	5211888	Pacs1
chr19	5345511	5346641	Cst6
chr19	7131087	7131603	Macrod1
chr19	7274615	7274859	Rcor2
chr19	8988702	8993589	Ahnak
chr19	9081965	9082891	Scgb1a1
chr19	10810212	10810612	Cd6
chr19	11383673	11384079	Ms4a4a
chr19	11417948	11419338	Ms4a4c
chr19	11439795	11441391	Gm5511
chr19	11456692	11459471	Ms4a4b
chr19	11460226	11460407	Ms4a4b
chr19	11526692	11527383	Ms4a6b
chr19	14387533	14388093	Tle4
chr19	18583139	18583661	Ostf1
chr19	18602467	18603835	Ostf1
chr19	21646822	21647422	1110059E24Rik
chr19	21766968	21768033	Tmem2
chr19	29342314	29342646	Plgrkt
chr19	32231164	32231703	Sgms1
chr19	34167854	34168527	Ankrd22
chr19	34293520	34293813	Fas
chr19	34504459	34504859	Lipa
chr19	34569753	34570463	Ifit2
chr19	36522316	36523213	Hectd2
chr19	40477410	40478680	Sorbs1
chr19	40683801	40684955	Entpd1
chr19	40707626	40709590	Entpd1
chr19	41328115	41333797	Pik3ap1
chr19	41338539	41339843	Pik3ap1
chr19	41353980	41355731	Pik3ap1
chr19	41365430	41366447	Pik3ap1
chr19	41369980	41370707	Pik3ap1
chr19	41417309	41419004	Pik3ap1
chr19	41915462	41917882	Pgam1
chr19	47526701	47527004	Stn1
chr19	53191141	53192317	Add3
chr19	53395094	53395838	Smndc1
chr19	53399151	53399877	Smndc1
chr19	53406413	53409046	Smndc1
chr19	53410167	53410949	Smndc1
chr19	53791933	53792320	Rbm20
chr19	53908280	53908669	Pdcd4
chrX	7862817	7863164	Otud5
chrX	75055299	75056044	Gab3
chrX	85838802	85839096	Gm14762
chrX	101736403	101738188	Cxcr3
chrX	103719165	103721411	Slc16a2
chrX	166913955	166914917	Gm15231
chrX	167111129	167111395	Gm15232

## Sheet: Enhancers H3K27ac Diff N
Chromosome	Start	End	Annotated gene
chr1	9745643	9745847	Vcpip1
chr1	36474386	36475009	Cnnm4
chr1	39279959	39281914	Npas2
chr1	39948932	39949310	Map4k4
chr1	51573767	51574499	Gm17767
chr1	53786503	53787786	Stk17b
chr1	54886264	54886542	Ankrd44
chr1	58311076	58312118	Gm15759
chr1	58315529	58316050	Gm15759
chr1	58454083	58455269	Nif3l1
chr1	60075299	60075893	Wdr12
chr1	60652275	60653346	Gm23762
chr1	60812796	60813215	Gm11581
chr1	60822276	60822774	Gm11581
chr1	60940882	60941337	Gm11582
chr1	60941977	60942624	Gm11582
chr1	69683955	69688367	Ikzf2
chr1	69692182	69692381	Ikzf2
chr1	69752697	69753359	Gm37930
chr1	69768182	69769418	Gm37930
chr1	78538793	78539132	Mogat1
chr1	80764614	80764848	Dock10
chr1	85795408	85795968	Cab39
chr1	87378703	87379067	Gigyf2
chr1	91090040	91090578	Lrrfip1
chr1	91287862	91288540	Ube2f
chr1	92080946	92081423	Hdac4
chr1	127318530	127318922	Mgat5
chr1	128597175	128597713	Cxcr4
chr1	128752587	128753024	Gm29599
chr1	133544858	133545498	Gm8596
chr1	135724113	135724743	Csrp1
chr1	136615924	136619566	Platr23
chr1	136709281	136709669	Platr22
chr1	137669193	137669871	Gm22727
chr1	138166199	138166754	Ptprc
chr1	138270536	138271375	Atp6v1g3
chr1	155086221	155087002	Gm9530
chr1	157038004	157039509	Gm28694
chr1	160061368	160061596	4930523C07Rik
chr1	161999572	162000216	Gm38304
chr1	165153756	165154435	Tbx19
chr1	165174044	165175472	Sft2d2
chr1	165800063	165800400	Cd247
chr1	165818498	165818692	Cd247
chr1	165820583	165822401	Cd247
chr1	165825782	165826975	Cd247
chr1	165851429	165852146	Cd247
chr1	171643619	171643871	Slamf7
chr1	171771086	171773037	Slamf1
chr1	171773866	171774447	Slamf1
chr1	171778567	171779675	Slamf1
chr1	171782198	171784667	Slamf1
chr1	171788231	171790088	Slamf1
chr1	179549188	179549825	Cnst
chr1	180295802	180296552	Gm31728
chr1	180926398	180926806	Lefty1
chr1	181881420	181881752	Enah
chr1	183986598	183987816	Dusp10
chr1	184100838	184101836	Dusp10
chr1	189819400	189819816	Ptpn14
chr1	192791739	192792258	Hhat
chr1	193226828	193227372	Lamb3
chr1	193349896	193350907	Camk1g
chr2	3922270	3922739	Gm13191
chr2	3924391	3925787	Gm13191
chr2	9681370	9682100	Gm37866
chr2	11541711	11542852	Pfkfb3
chr2	17364985	17365596	Nebl
chr2	18897423	18898269	Pip4k2a
chr2	18969363	18969804	Pip4k2a
chr2	19049961	19050686	4930426L09Rik
chr2	27404161	27405965	Vav2
chr2	29095012	29095363	Gm13393
chr2	29110821	29111641	Setx
chr2	30246524	30246928	Lrrc8a
chr2	30794782	30795080	1700001O22Rik
chr2	31771037	31771532	Abl1
chr2	32501423	32502278	Gm37169
chr2	32509631	32510201	Gm13412
chr2	32519721	32521112	Gm13412
chr2	34042009	34042426	C230014O12Rik
chr2	34614926	34615526	Mapkap1
chr2	35503944	35504586	Gm35202
chr2	35506369	35507648	Gm35202
chr2	38823255	38824371	Nr6a1
chr2	38825169	38825562	Nr6a1
chr2	52176524	52177811	Neb
chr2	58149354	58149958	Cytip
chr2	62408705	62408900	Dpp4
chr2	62440965	62441524	Gm13561
chr2	68958113	68959271	Cers6
chr2	68959913	68960941	Cers6
chr2	69108934	69109487	Cers6
chr2	70807566	70809564	Tlk1
chr2	71360520	71360809	Slc25a12
chr2	72082889	72083983	Rapgef4
chr2	75792018	75793058	Gm13657
chr2	79004411	79005025	Gm37004
chr2	79254632	79260350	Itga4
chr2	79270147	79270803	Itga4
chr2	93169683	93170648	Trp53i11
chr2	103607716	103608146	Abtb2
chr2	103667912	103668659	Abtb2
chr2	112509374	112510267	Aven
chr2	117408562	117408970	Gm13982
chr2	117431691	117433408	Gm13982
chr2	120504145	120504478	Capn3
chr2	128160410	128160661	Bcl2l11
chr2	144224618	144224914	Gm5535
chr2	144228938	144229201	4930444E06Rik
chr2	145832087	145832891	Rin2
chr2	150869398	150869761	Abhd12
chr2	153277798	153279673	Pofut1
chr2	153496103	153496472	Nol4l
chr2	153758641	153758911	Mapre1
chr2	154990259	154992341	a
chr2	156967353	156968845	Ndrg3
chr2	157121017	157122722	Samhd1
chr2	163203197	163204242	Tox2
chr2	165998662	165999277	Ncoa3
chr2	166636412	166637540	Prex1
chr2	167300014	167300475	B4galt5
chr2	170147851	170148056	Zfp217
chr2	172400453	172401817	Cass4
chr2	172913913	172914721	Bmp7
chr2	174565776	174566424	Vmn1r-ps1
chr3	9795589	9796145	Pag1
chr3	9821459	9821701	Pag1
chr3	14915572	14916182	Car2
chr3	21962584	21962870	Gm43674
chr3	28255251	28255900	Tnik
chr3	31085298	31086011	Skil
chr3	51558448	51558737	Setd7
chr3	52170841	52171087	Gm37202
chr3	52322496	52322865	Foxo1
chr3	52617919	52619282	Gm10293
chr3	54400179	54400504	Postn
chr3	68760876	68762472	4930535E02Rik
chr3	68830256	68830726	Gm7270
chr3	84366846	84367566	4930565D16Rik
chr3	93562064	93562465	S100a10
chr3	94852305	94853037	Pogz
chr3	95511886	95512316	Ctsk
chr3	96551769	96552095	Gm15441
chr3	97124480	97124855	Gm43222
chr3	100997819	100998236	Cd101
chr3	101348698	101349845	Igsf3
chr3	101674077	101674536	Gm43135
chr3	101714195	101714984	Gm43135
chr3	101802241	101802950	Mab21l3
chr3	103465344	103465793	Gm25199
chr3	104616083	104616630	Gm26091
chr3	104630322	104631889	Gm43582
chr3	105132437	105133240	4930564D02Rik
chr3	107043684	107044222	Gm27008
chr3	107080672	107081522	Gm27008
chr3	108864973	108866262	Fndc7
chr3	115813865	115814169	A930005H10Rik
chr3	116829578	116830769	Gm43521
chr3	127844720	127845393	Gm43653
chr3	130818972	130819420	2010110G14Rik
chr3	130950529	130951065	2010110G14Rik
chr3	131023878	131024612	A430072C10Rik
chr3	131130994	131131478	Lef1
chr3	131149749	131150214	Lef1
chr3	135606619	135607824	Nfkb1
chr3	138097997	138099087	Mttp
chr3	138858619	138859485	Tspan5
chr3	139041924	139042211	Rap1gds1
chr3	139048893	139049462	Rap1gds1
chr3	144401024	144402869	Gm5857
chr3	144559375	144559917	Hs2st1
chr3	146191932	146192956	Mcoln2
chr4	6681610	6682432	Tox
chr4	6902517	6902792	Tox
chr4	6979639	6980424	Tox
chr4	6986657	6987307	Tox
chr4	7362902	7364706	8430436N08Rik
chr4	7451168	7452148	8430436N08Rik
chr4	8537308	8537711	Rab2a
chr4	11142818	11143665	Gm11830
chr4	19895535	19895818	Atp6v0d2
chr4	32326157	32327899	Bach2
chr4	32328509	32328821	Bach2
chr4	32374425	32375930	Bach2
chr4	32424236	32426274	Bach2
chr4	32569489	32570049	Bach2
chr4	32852233	32853165	Ankrd6
chr4	33997842	33998176	Gm22010
chr4	43932751	43933368	Reck
chr4	44014539	44014766	Clta
chr4	46447779	46449580	Anp32b
chr4	47272422	47272954	Col15a1
chr4	47284795	47285491	Col15a1
chr4	47286547	47288685	Col15a1
chr4	47965099	47965596	Gm12434
chr4	53227980	53228276	4930412L05Rik
chr4	57055536	57055917	Epb41l4b
chr4	57822891	57823829	Pakap
chr4	59166497	59168556	Rpsa-ps11
chr4	59586003	59586738	Hsdl2
chr4	59824683	59825054	Snx30
chr4	62559403	62559685	Rgs3
chr4	62570786	62571497	Rgs3
chr4	63088413	63090340	Zfp618
chr4	98244128	98244356	Gm12692
chr4	98438997	98439690	Patj
chr4	106787402	106788241	Acot11
chr4	106789335	106789929	Acot11
chr4	106868807	106871045	Gm12746
chr4	106940839	106942131	Ssbp3
chr4	106972802	106973952	Ssbp3
chr4	109136241	109137164	Osbpl9
chr4	115074543	115076228	Tal1
chr4	117494556	117495029	Rnf220
chr4	129445163	129445717	Zbtb8b
chr4	129731624	129733162	Khdrbs1
chr4	129795429	129795904	Ptp4a2
chr4	133081982	133082822	Gm26615
chr4	133649901	133650127	Zdhhc18
chr4	135085422	135086151	Gm16225
chr4	135106709	135107060	Gm16225
chr4	140963162	140964526	Sdhb
chr4	141896802	141897179	Fhad1os2
chr4	145200183	145200535	Vps13d
chr4	149461107	149461544	Trmt112-ps2
chr4	150305375	150305914	Rere
chr4	150488141	150488950	Rere
chr4	155502009	155502495	Gnb1
chr4	155603499	155605373	Slc35e2
chr4	155708110	155708833	Ssu72
chr5	20332339	20333013	Magi2
chr5	23657946	23658346	Srpk2
chr5	31713908	31714369	Babam2
chr5	31963438	31963810	Babam2
chr5	34192944	34199635	Zfyve28
chr5	34231964	34232970	Zfyve28
chr5	34407703	34408210	Fam193a
chr5	35973517	35974236	Afap1
chr5	37041182	37041736	Jakmip1
chr5	43113654	43114102	Gm42552
chr5	52141623	52142018	Gm43176
chr5	64516720	64517347	C030018K13Rik
chr5	65933734	65938218	Chrna9
chr5	65938261	65939321	Chrna9
chr5	67831324	67832224	Atp8a1
chr5	73180558	73181254	Fryl
chr5	92491559	92492218	Scarb2
chr5	96218681	96219172	Mrpl1
chr5	96917162	96917488	Gm33370
chr5	100912831	100913029	Gm36793
chr5	103809698	103809969	Aff1
chr5	105144384	105144724	Gbp4
chr5	105508096	105508772	Gm42141
chr5	107352185	107353277	Brdt
chr5	107717515	107719283	Gfi1
chr5	114818461	114819004	Gm20499
chr5	115033071	115033465	Sppl3
chr5	117138964	117139286	Taok3
chr5	118464764	118465781	Gm15754
chr5	122926657	122926947	Kdm2b
chr5	123388259	123389336	Gm15747
chr5	124173193	124173844	Pitpnm2
chr5	124176255	124176853	Pitpnm2
chr5	125151998	125152565	Ncor2
chr5	125165200	125166258	Ncor2
chr5	125376792	125377795	Gm40323
chr5	134166260	134167417	Rcc1l
chr5	134257645	134258729	Gtf2i
chr5	134326266	134326620	Mir3965
chr5	134331334	134333783	Mir3965
chr5	134336870	134337810	Mir3965
chr5	136410337	136411400	Cux1
chr5	140123444	140125184	Mad1l1
chr5	140207033	140211637	Mad1l1
chr5	140213626	140216974	Mad1l1
chr5	140226081	140227535	Mad1l1
chr5	140253596	140255458	Mad1l1
chr5	140259965	140265489	Mad1l1
chr5	140269896	140272996	Mad1l1
chr5	140280798	140283750	Mad1l1
chr5	142406012	142406490	Foxk1
chr5	142447789	142448180	Foxk1
chr5	146867144	146868204	Rasl11a
chr5	147354206	147355589	Flt3
chr5	148976565	148979622	Gm42791
chr5	149320361	149321310	Alox5ap
chr5	151246914	151248301	Gm42906
chr6	8504420	8505943	Gm45062
chr6	8734760	8736130	Ica1
chr6	28618895	28619117	Snd1
chr6	30326611	30327322	1700095J07Rik
chr6	38339019	38339652	Zc3hav1
chr6	41113104	41114344	Trbv12-1
chr6	41557498	41560783	Trbv31
chr6	47349570	47350581	Cntnap2
chr6	48073593	48074501	Zfp746
chr6	49013158	49014521	4930563H07Rik
chr6	49972946	49973712	Gm3455
chr6	51592533	51592937	Snx10
chr6	52114435	52114708	Halr1
chr6	54735820	54736463	Mturn
chr6	66200401	66200686	Gm44289
chr6	71396894	71397450	Rmnd5a
chr6	71796094	71796860	Reep1
chr6	86660424	86660721	Mxd1
chr6	86900471	86900855	Aak1
chr6	87722732	87723515	Gm44210
chr6	94678760	94679044	Lrig1
chr6	97319030	97319642	Frmd4b
chr6	97460083	97460390	Frmd4b
chr6	99255515	99255888	Foxp1
chr6	99271206	99271993	Foxp1
chr6	99357422	99358025	Foxp1
chr6	99420928	99421744	Foxp1
chr6	99440627	99442039	Foxp1
chr6	99642954	99646544	Gm20696
chr6	99658910	99659183	Gm20696
chr6	99984764	99985124	Gm33201
chr6	100206562	100207286	Rybp
chr6	100389793	100391101	Rybp
chr6	106791443	106791681	Crbn
chr6	108306457	108307801	Itpr1
chr6	108524141	108524578	Itpr1
chr6	115559867	115560492	Tsen2
chr6	119737861	119738494	Erc1
chr6	119748504	119749614	Erc1
chr6	125259715	125261402	Gm24175
chr6	128334396	128335440	Tulp3
chr6	129220131	129220497	2310001H17Rik
chr6	134903816	134904316	2810454H06Rik
chr6	136929318	136929557	Arhgdib
chr6	140656875	140657956	Aebp2
chr6	142960477	142961111	St8sia1
chr6	143065542	143066105	C2cd5
chr6	143106415	143107070	Gm31108
chr6	143151513	143151983	Gm31108
chr6	143750687	143751898	Sox5
chr6	145021390	145021835	Bcat1
chr7	15949329	15949818	Ehd2
chr7	17059580	17061104	Hif3a
chr7	19844758	19845415	Gm44658
chr7	24467191	24468694	Plaur
chr7	25606440	25607052	Gm4607
chr7	28561348	28561584	Samd4b
chr7	30820689	30821105	Ffar2
chr7	37971572	37971903	Uri1
chr7	63905500	63906318	Klf13
chr7	68133324	68133762	Igf1r
chr7	75384438	75385403	Gm10161
chr7	75582561	75583122	Akap13
chr7	80799657	80799991	Iqgap1
chr7	80882840	80883571	Zscan2
chr7	81155003	81155675	Slc28a1
chr7	82772716	82774509	Efl1
chr7	83609434	83610865	Tmc3
chr7	83662857	83663090	Il16
chr7	89247512	89248755	Tmem135
chr7	98523366	98523773	Gm23040
chr7	99093309	99093512	Uvrag
chr7	99795068	99795567	F730035P03Rik
chr7	99954489	99954885	Rnf169
chr7	101550606	101551837	Art2a-ps
chr7	110353505	110354545	Sbf2
chr7	112053966	112054656	Usp47
chr7	112316305	112316819	Mical2
chr7	114480300	114480520	Pde3b
chr7	116230837	116231590	Plekha7
chr7	121934253	121935315	Cog7
chr7	122309660	122310197	Prkcb
chr7	126174656	126175716	Xpo6
chr7	127073150	127074539	Zg16
chr7	127076880	127077163	Zg16
chr7	127282157	127283591	Gm17511
chr7	128050657	128051340	Gm9299
chr7	128626183	128627722	Inpp5f
chr7	129800504	129800810	Gm44778
chr7	132797962	132798208	Fgfr2
chr8	11452413	11453213	Rab20
chr8	13996538	13998468	Gm5907
chr8	14009238	14009993	Gm5907
chr8	14014508	14014733	Gm5907
chr8	25612853	25613659	Nsd3
chr8	35321255	35322132	Gm45469
chr8	35323023	35323523	Gm45469
chr8	35379850	35380446	Ppp1r3b
chr8	35627104	35629762	Mfhas1
chr8	69170744	69171056	Lzts1
chr8	72015890	72017464	Cyp4f18
chr8	80392556	80392794	Gypa
chr8	80393530	80393959	Gypa
chr8	81701652	81701859	Inpp4b
chr8	86694084	86694968	Lonp2
chr8	86699049	86700138	Lonp2
chr8	86713953	86715477	Lonp2
chr8	88309169	88309475	Adcy7
chr8	95000654	95001295	Adgrg1
chr8	95058414	95059904	Drc7
chr8	95153729	95155468	Kifc3
chr8	107163607	107166284	Cyb5b
chr8	108611970	108612645	Zfhx3
chr8	108822633	108822996	Zfhx3
chr8	108847122	108847773	Zfhx3
chr8	108865211	108865510	Zfhx3
chr8	108866170	108867115	Zfhx3
chr8	108878993	108880813	Zfhx3
chr8	108884769	108885709	Zfhx3
chr8	108890113	108892088	Zfhx3
chr8	108911178	108911435	Zfhx3
chr8	111549856	111550523	Znrf1
chr8	111561825	111566881	Znrf1
chr8	111575671	111586728	Znrf1
chr8	111588874	111589634	Znrf1
chr8	116586729	116588240	Cdyl2
chr8	120285906	120286495	Gm20388
chr8	121959535	121960582	Gm20388
chr8	122914070	122915877	Gm20388
chr8	124294617	124296243	Gm20388
chr8	124343624	124347381	Gm20388
chr8	124360376	124364002	Gm24459
chr9	13448911	13449510	Maml2
chr9	13484135	13484518	Maml2
chr9	13535913	13537822	Maml2
chr9	13565251	13565800	Maml2
chr9	14338293	14338895	CT485606.2
chr9	14966893	14967559	AC154295.1
chr9	15022800	15023695	Panx1
chr9	32815280	32815892	Gm3331
chr9	32900729	32902026	Gm27162
chr9	35423425	35423677	Cdon
chr9	42458232	42458621	Tbcel
chr9	42837771	42838359	Grik4
chr9	44016680	44017541	AC126459.2
chr9	44184030	44184737	Cbl
chr9	44196196	44196903	Cbl
chr9	44213528	44213797	Cbl
chr9	44228879	44229338	Cbl
chr9	45153369	45153747	Scn4b
chr9	48980411	48981958	Usp28
chr9	51184657	51185044	Gm32742
chr9	51866413	51866878	Arhgap20os
chr9	53786463	53786788	Slc35f2
chr9	58508277	58508523	6030419C18Rik
chr9	62370098	62370589	Anp32a
chr9	65575363	65575961	Plekho2
chr9	69092195	69092511	Rora
chr9	69124871	69126213	Rora
chr9	72390350	72390824	BC065403
chr9	72890324	72891396	Prtg
chr9	75404606	75404982	Mapk6
chr9	106211564	106211956	Twf2
chr9	107719050	107719600	Sema3f
chr9	108445133	108445524	BC048562
chr9	110452578	110453074	Klhl18
chr9	112227293	112227479	Arpp21
chr9	112234084	112235669	Arpp21
chr9	115470710	115472267	Gm5921
chr9	115474174	115474578	Gm5921
chr9	116088341	116088948	Tgfbr2
chr9	116185360	116185661	AC131777.1
chr9	116230431	116230908	AC131777.2
chr9	118715671	118716383	Itga9
chr9	120679494	120679859	AC137127.3
chr9	120961789	120962275	Ulk4
chr9	121071532	121072708	Ulk4
chr9	122225743	122226272	Ano10
chr9	122228888	122229235	Ano10
chr9	123753822	123759670	Ccr9
chr9	123760938	123761434	Ccr9
chr9	123762938	123764360	Ccr9
chr9	123765658	123774760	Ccr9
chr9	124412243	124412650	Ppp2r3d
chr10	6990284	6990692	Oprm1
chr10	13998691	13999414	Hivep2
chr10	14088127	14088650	Hivep2
chr10	19112064	19112717	AC158622.1
chr10	19127612	19128361	AC158622.4
chr10	19192067	19192942	AC158622.3
chr10	19998927	19999185	Map3k5
chr10	21320352	21321375	Hbs1l
chr10	21335221	21335459	Hbs1l
chr10	24650675	24651455	Enpp1
chr10	24672632	24673485	Enpp1
chr10	26760375	26761143	Arhgap18
chr10	37232142	37232434	AC153356.1
chr10	40371357	40372448	Cdk19
chr10	41614920	41616382	Ccdc162
chr10	41635695	41636311	Ccdc162
chr10	41879846	41880531	Sesn1
chr10	41881364	41882176	Sesn1
chr10	42192933	42194111	Foxo3
chr10	42908385	42908819	Scml4
chr10	43737564	43738132	AC153536.2
chr10	59895107	59895482	Dnajb12
chr10	59958780	59959245	Ddit4
chr10	59964576	59965331	Ddit4
chr10	60691309	60692440	Cdh23
chr10	62858524	62859615	Tet1
chr10	68081494	68082460	Arid5b
chr10	76750323	76750659	Pcbp3
chr10	77035119	77035639	Slc19a1
chr10	79833922	79834399	Misp
chr10	79900973	79901685	Med16
chr10	80849202	80849462	Lsm7
chr10	84583436	84583799	Tcp11l2
chr10	85166442	85166618	Cry1
chr10	86794274	86794974	AC152453.1
chr10	93176427	93176804	Cdk17
chr10	93249413	93250030	Cdk17
chr10	93294329	93295262	Elk3
chr10	93336197	93337922	Gm17745
chr10	93360413	93361268	Gm17745
chr10	93376505	93377307	AC161054.1
chr10	93679316	93680035	Ntn4
chr10	93698131	93698300	Ntn4
chr10	93700738	93701280	Ntn4
chr10	96131363	96132004	AC115970.1
chr10	96392840	96393204	Gm20091
chr10	96628665	96628994	Btg1
chr10	96646560	96647241	Btg1
chr10	96690018	96694755	AC152946.3
chr10	97314916	97315167	AC123036.1
chr10	99165535	99165874	Poc1b
chr10	99284280	99285953	AC153821.3
chr10	116562427	116562640	Cnot2
chr10	117110330	117111061	Frs2
chr10	117627286	117627848	Cpm
chr10	117651484	117652259	Cpm
chr10	117659680	117659981	Cpm
chr10	118853907	118854305	Dyrk2
chr10	118997117	118997362	AC160060.1
chr10	119027406	119027814	AC160060.4
chr10	120882769	120883135	Msrb3
chr10	123186939	123187560	Usp15
chr10	128343506	128344028	Cs
chr11	4247150	4247659	Osm
chr11	5184273	5184988	Kremen1
chr11	5248704	5249024	Kremen1
chr11	11526244	11527147	4930415F15Rik
chr11	11560428	11561551	Gm11998
chr11	11669827	11670401	Gm11999
chr11	17235890	17237033	Wdr92
chr11	19829185	19830810	Gm12029
chr11	20231395	20231783	Cep68
chr11	20614664	20614936	Sertad2
chr11	20615603	20616680	Sertad2
chr11	21116779	21116952	Peli1
chr11	22631907	22632798	Gm12053
chr11	30177555	30178123	Sptbn1
chr11	31831681	31832784	Gm12107
chr11	32489183	32489867	Ubtd2
chr11	34031505	34032018	4930469K13Rik
chr11	34043121	34043643	4930469K13Rik
chr11	40743392	40744014	Nudcd2
chr11	40744605	40744973	Ccng1
chr11	45875517	45876039	Clint1
chr11	51874211	51874809	Jade2
chr11	52296227	52296529	A630014C17Rik
chr11	52302156	52303428	A630014C17Rik
chr11	53141555	53141850	Fstl4
chr11	53441771	53442191	Gdf9
chr11	55066570	55066880	Ccdc69
chr11	59397476	59398521	Snap47
chr11	60036322	60036736	Pemt
chr11	60133693	60134275	Rai1
chr11	60330268	60331190	Tom1l2
chr11	60332958	60334499	Tom1l2
chr11	61309669	61310305	Slc47a2
chr11	69401666	69402092	Kdm6b
chr11	69891215	69891672	Acap1
chr11	70026975	70027894	Dlg4
chr11	73008736	73009527	P2rx1
chr11	74955106	74955642	Smg6
chr11	75033039	75033911	Smg6
chr11	76738757	76740359	Gosr1
chr11	79088093	79088856	Ksr1
chr11	79092735	79092998	Ksr1
chr11	82947356	82948104	Slfn5os
chr11	86924734	86925915	Ypel2
chr11	88589531	88589982	Msi2
chr11	95805353	95805607	Zfp652
chr11	97276049	97276918	Npepps
chr11	98506043	98506800	Ikzf3
chr11	98522967	98523362	Ikzf3
chr11	99135766	99137921	Ccr7
chr11	99176694	99177680	Ccr7
chr11	100888778	100889176	Stat3
chr11	100891399	100892655	Stat3
chr11	102752644	102755664	Gm16342
chr11	103980422	103980680	Arf2
chr11	104667713	104668345	Itgb3
chr11	106419955	106420523	Ern1
chr11	107738399	107739191	Cacng4
chr11	109554227	109554723	Arsg
chr11	113611794	113612488	Slc39a11
chr11	115184559	115184965	Nat9
chr11	116358722	116359185	Rnf157
chr11	119678336	119678584	Rptor
chr11	121019229	121019522	Gm11775
chr11	121687967	121688708	Metrnl
chr12	12937155	12937638	Mycn
chr12	15808018	15809951	Trib2
chr12	15967061	15967982	AC159622.3
chr12	16509146	16510262	Lpin1
chr12	16873782	16875031	Rock2
chr12	17736741	17737908	Hpcal1
chr12	25092515	25093591	Id2
chr12	25267010	25268184	AC163354.2
chr12	28845775	28846745	Tssc1
chr12	32000397	32000678	Prkar2b
chr12	36024099	36024908	Tspan13
chr12	36029377	36029625	Tspan13
chr12	54835212	54835463	Cfl2
chr12	55386892	55387104	Psma6
chr12	55443289	55443718	Psma6
chr12	59169514	59169995	Ctage5
chr12	69290172	69290409	Klhdc1
chr12	73667147	73667697	Prkch
chr12	75658475	75658688	Wdr89
chr12	76867268	76868663	Fntb
chr12	80264049	80264578	CT030161.2
chr12	80863379	80863777	Susd6
chr12	82189458	82190242	Sipa1l1
chr12	84766562	84767750	Npc2
chr12	85256497	85257179	Mlh3
chr12	85640626	85641255	Jdp2
chr12	91523899	91524125	Tshr
chr12	99355470	99356106	Foxn3
chr12	100282525	100282800	AC159633.2
chr12	100544035	100544224	Rps6ka5
chr12	100887069	100889024	9030617O03Rik
chr12	100979086	100980798	Ccdc88c
chr12	102317903	102318374	Rin3
chr12	107050464	107051863	Gm16086
chr12	107908770	107909232	Bcl11b
chr12	107947422	107948492	Bcl11b
chr12	107958004	107958248	Bcl11b
chr12	108622589	108622948	Evl
chr12	110506868	110508737	Ppp2r5c
chr12	111693735	111694984	AC152065.1
chr12	111896594	111897468	Ppp1r13b
chr12	112448515	112450371	AC132414.1
chr12	115208069	115208268	Ighv1-55
chr13	5757010	5757223	AC133498.1
chr13	15845610	15846985	AC121583.1
chr13	21222144	21222906	Trim27
chr13	28416539	28420256	AL590503.1
chr13	28512217	28513790	2610307P16Rik
chr13	28517254	28517504	2610307P16Rik
chr13	28550770	28551708	2610307P16Rik
chr13	28552354	28552739	2610307P16Rik
chr13	28600666	28601607	2610307P16Rik
chr13	28719991	28721387	2610307P16Rik
chr13	28790505	28790895	2610307P16Rik
chr13	28838573	28839106	2610307P16Rik
chr13	28883756	28885689	2610307P16Rik
chr13	28957880	28959860	Sox4
chr13	30154176	30155212	Mboat1
chr13	30574127	30575363	Uqcrfs1
chr13	30825342	30825618	Exoc2
chr13	34088344	34089611	AC161117.1
chr13	38936104	38937449	Slc35b3
chr13	41932384	41933797	AC165247.1
chr13	41946021	41946857	AC165247.1
chr13	41948041	41949877	AC165247.1
chr13	43530456	43531130	AC124171.1
chr13	43531782	43533686	AC124171.1
chr13	46311098	46311510	Stmnd1
chr13	46337804	46338689	Stmnd1
chr13	46339436	46340975	Stmnd1
chr13	49299235	49300112	Fgd3
chr13	52262983	52263770	CT010575.3
chr13	55373729	55374394	Rgs14
chr13	59821589	59821778	Zcchc6
chr13	63807433	63807685	Ercc6l2
chr13	73688649	73689286	Slc6a19
chr13	73742896	73743785	Slc12a7
chr13	75823881	75824394	Glrx
chr13	93546355	93546618	Jmy
chr13	97309099	97309784	C430039J16Rik
chr13	101711225	101711783	Pik3r1
chr13	104623124	104623423	Cwc27
chr13	111475659	111476508	Gpbp1
chr13	119705405	119707314	Hmgcs1
chr14	10526764	10526996	Fhit
chr14	18021654	18022324	Thrb
chr14	25299226	25301212	Zmiz1os1
chr14	25721136	25722036	Zcchc24
chr14	27325505	27326175	Arhgef3
chr14	30014302	30015053	Chdh
chr14	30674579	30675510	Rft1
chr14	31554927	31558053	Colq
chr14	31568964	31571351	Colq
chr14	31574931	31577260	Colq
chr14	48421990	48422977	Gm3534
chr14	52004057	52004774	Arhgef40
chr14	53363963	53364178	Trav13n-4
chr14	60520437	60521943	Gm29266
chr14	64212213	64213433	Msra
chr14	73339605	73340071	Rb1
chr14	76505410	76506210	Tsc22d1
chr14	77580144	77581391	Enox1
chr14	78906563	78906799	Vwa8
chr14	79234791	79243636	Zfp957
chr14	79244376	79244772	Zfp957
chr14	79245484	79246615	Zfp957
chr14	79284550	79285375	Rgcc
chr14	79291640	79302093	Rgcc
chr14	79315003	79316660	Rgcc
chr14	79545056	79545371	Elf1
chr14	79556059	79556641	Elf1
chr14	118173646	118174199	Gpr180
chr14	118179855	118181114	Gpr180
chr14	121545327	121546079	Dock9
chr14	121944066	121944246	Ubac2
chr15	7925290	7926068	Wdr70
chr15	8451262	8451809	Nipbl
chr15	8568204	8570765	Gm2348
chr15	12436348	12436622	Pdzd2
chr15	25822607	25824092	Myo10
chr15	27678872	27679419	Fam105a
chr15	27887063	27887420	Trio
chr15	31472936	31473445	2006-03-01
chr15	36333529	36334025	Rpl7a-ps3
chr15	36336552	36337287	Rpl7a-ps3
chr15	36395142	36397682	Ankrd46
chr15	36440315	36440619	Ankrd46
chr15	36445584	36445978	Ankrd46
chr15	36750728	36751318	Ywhaz
chr15	36962909	36963331	Zfp706
chr15	37766076	37766540	Ncald
chr15	37783666	37783875	Ncald
chr15	37905827	37906122	Rrm2b
chr15	50698037	50698836	Trps1
chr15	51846607	51847388	Eif3h
chr15	53113046	53116473	Ext1
chr15	53156876	53158460	Ext1
chr15	53215761	53216948	Ext1
chr15	53266586	53267914	Ext1
chr15	55828040	55828677	Sntb1
chr15	57699266	57700149	Zhx2
chr15	57705263	57706664	Zhx2
chr15	57935263	57939477	Tbc1d31
chr15	59052015	59052206	Mtss1
chr15	59089628	59090229	Mtss1
chr15	59571236	59572390	Nsmce2
chr15	59573537	59574273	Nsmce2
chr15	59619615	59621378	Nsmce2
chr15	60108633	60109197	Gm25875
chr15	66514779	66515356	Tmem71
chr15	67405202	67405634	1700012I11Rik
chr15	67408720	67410550	1700012I11Rik
chr15	73117312	73119406	Ago2
chr15	73224752	73225325	Ptk2
chr15	74768051	74770056	D730001G18Rik
chr15	74788952	74789368	Gm17189
chr15	74897403	74898400	2010109I03Rik
chr15	79373949	79375730	Tmem184b
chr15	80050912	80051924	Rpl3
chr15	80518587	80518978	Enthd1
chr15	80566519	80568104	Enthd1
chr15	80787544	80787819	Tnrc6b
chr15	82957913	82958500	Mir3080
chr15	82964550	82965837	Mir3080
chr15	83042913	83043207	Nfam1
chr15	83600631	83601218	Scube1
chr15	85040799	85044041	Fam118a
chr15	85232663	85233852	Fbln1
chr15	86364874	86365425	Tbc1d22a
chr15	93950173	93950917
chr15	94254903	94255519	Adamts20
chr15	95849607	95850779	Ano6
chr15	97520382	97521372	Pced1b
chr15	97572973	97574468	Rpap3
chr15	97576772	97579295	Rpap3
chr15	97814661	97815027	Hdac7
chr15	98065958	98068728	Senp1
chr15	98590176	98590466	Gm29331
chr15	98756420	98757181	Arf3
chr15	100722076	100722408	Galnt6
chr15	101134329	101134817	Acvrl1
chr15	101250184	101251528	Nr4a1
chr15	101255521	101256028	Nr4a1
chr16	5393303	5393985	n-R5s30
chr16	5452728	5453462	n-R5s30
chr16	16865242	16866456	Igll1
chr16	18503601	18504185	Gnb1l
chr16	30503476	30504980	Tmem44
chr16	32081638	32082277	Pigx
chr16	44754218	44755348	Gtpbp8
chr16	44965155	44965678	Cd200r3
chr16	46108477	46108929	Cd96
chr16	52199729	52199988	Cblb
chr16	55923801	55924311	Cep97
chr16	76249386	76249955	Nrip1
chr16	77016554	77017006	Usp25
chr16	89993821	89994538	Tiam1
chr16	91061810	91062495	4932438H23Rik
chr16	91489963	91490967	Ifnar1
chr16	91522886	91523310	Mir6367
chr16	91537178	91540032	Gm7860
chr16	91541261	91542059	Gm7860
chr16	91545483	91550284	Ifngr2
chr16	91552729	91554433	Ifngr2
chr16	91593957	91594468	Tmem50b
chr16	94222959	94223219	Hlcs
chr16	94584956	94585631	Dyrk1a
chr16	95707904	95708717	Ets2
chr16	95773525	95774515	Gm37259
chr17	3155944	3156285	Scaf8
chr17	7109177	7109686	Gm1604b
chr17	12677696	12678371	Slc22a1
chr17	12755761	12756315	Igf2r
chr17	13542423	13543029	Tcte2
chr17	23592843	23593241	Zfp13
chr17	24138576	24139248	Pdpk1
chr17	26595263	26595592	Ergic1
chr17	27781149	27781597	D17Wsu92e
chr17	28308667	28308917	Fance
chr17	28611317	28612341	Srpk1
chr17	31819804	31822475	Sik1
chr17	31840112	31843002	Sik1
chr17	32339721	32340331	Akap8l
chr17	34211938	34212353	Tap2
chr17	35759047	35759525	Gm20442
chr17	44120683	44122143	Enpp4
chr17	45298671	45298901	Gm24979
chr17	47225601	47226474	Trerf1
chr17	47535549	47536492	Ccnd3
chr17	50147755	50148207	Rftn1
chr17	50331491	50332103	Dazl
chr17	50729138	50730106	Tbc1d5
chr17	50731337	50731815	Tbc1d5
chr17	51759378	51759632	Satb1
chr17	51788169	51790057	Satb1
chr17	51815283	51821003	Satb1
chr17	51856853	51858393	Gm37176
chr17	51884336	51885640	Gm37176
chr17	51954601	51956694	Gm37176
chr17	52062093	52063446	Gm19585
chr17	52116928	52117544	Gm19585
chr17	52177826	52180125	Gm19585
chr17	52182786	52183108	Gm19585
chr17	52183737	52185195	Gm19585
chr17	52186048	52186521	Gm19585
chr17	52204036	52204983	Gm19585
chr17	52212519	52213354	Gm19585
chr17	52217414	52217965	Gm19585
chr17	52248822	52249673	Gm19585
chr17	52277743	52279629	Gm19585
chr17	52281511	52283470	Gm19585
chr17	52299426	52299990	Gm19585
chr17	52304242	52305119	Gm19585
chr17	52305773	52306259	Gm19585
chr17	52307686	52307958	Gm19585
chr17	52311502	52312563	Gm19585
chr17	52347445	52352449	Gm19585
chr17	52448424	52449962	Gm27217
chr17	52455000	52457425	Gm27217
chr17	52458494	52459853	Gm27217
chr17	52461305	52463768	Gm27217
chr17	52467688	52470771	Gm27217
chr17	53571488	53571831	Kat2b
chr17	53578708	53579687	Kat2b
chr17	70887003	70887467	Gm26510
chr17	73022609	73023032	Gm23649
chr17	73252522	73252878	Lclat1
chr17	73273615	73274337	Lclat1
chr17	73905609	73906224	Xdh
chr17	74530736	74531369	Birc6
chr17	79982119	79982433	Hnrnpll
chr17	80555623	80557199	Cdkl4
chr17	81044864	81045672	Thumpd2
chr17	83998113	83998861	Gm37549
chr17	84022744	84022990	Gm37549
chr17	84125549	84126832	Zfp36l2
chr17	84838327	84839066	Lrpprc
chr17	84853799	84857271	Lrpprc
chr17	84877727	84878750	1110020A21Rik
chr17	84888160	84889236	1110020A21Rik
chr17	86732034	86732517	Epas1
chr17	87315184	87315544	Ttc7
chr18	5941563	5942907	Arhgap12
chr18	14668454	14668787	Ss18
chr18	32293113	32293468	Gm22325
chr18	32597569	32598004	Gm25826
chr18	32943457	32943937	Camk4
chr18	32947122	32947696	Camk4
chr18	32957986	32958806	Camk4
chr18	32961923	32962122	Camk4
chr18	32989789	32990682	Camk4
chr18	37824995	37825520	Gm42416
chr18	37984678	37985871	Arap3
chr18	60714443	60715738	Ndst1
chr18	60851145	60852469	Tcof1
chr18	68131214	68131584	Ldlrad4
chr18	70573473	70574310	Mbd2
chr18	70601930	70603028	Mbd2
chr18	70604303	70604530	Mbd2
chr18	75681662	75683461	Ctif
chr18	76259540	76260009	Smad2
chr18	80041232	80042317	Pard6g
chr18	80196409	80196595	Rbfa
chr18	82512287	82513974	Mbp
chr18	82588050	82589182	Mbp
chr18	84300131	84300440	Zfp407
chr18	84354720	84355365	Zfp407
chr18	89196743	89199990	Cd226
chr18	89204358	89204672	Cd226
chr18	89210274	89210691	Cd226
chr18	89211360	89211685	Cd226
chr18	89244324	89246044	Cd226
chr18	89247099	89247272	Cd226
chr18	89340315	89340802	Dok6
chr19	3665456	3666282	Lrp5
chr19	5806383	5807037	Malat1
chr19	6011870	6012082	Capn1
chr19	11371795	11372750	Ms4a4a
chr19	11547110	11547829	Ms4a4d
chr19	11588104	11590230	Ms4a6d
chr19	14695253	14696039	Gm26026
chr19	31210974	31211140	Prkg1
chr19	32172052	32172774	Sgms1
chr19	32181187	32183333	Sgms1
chr19	32265999	32267143	Sgms1
chr19	32268427	32268981	Sgms1
chr19	32271494	32272784	Sgms1
chr19	32291871	32294403	Sgms1
chr19	32387416	32389304	Sgms1
chr19	32408680	32410310	2700046G09Rik
chr19	32956684	32957400	Gm22482
chr19	32959873	32960874	Gm22482
chr19	33056294	33056755	Rnls
chr19	33224355	33224975	Rnls
chr19	34187559	34187973	Stambpl1
chr19	34505304	34505888	Lipa
chr19	42018636	42019979	Ubtd1
chr19	45080034	45080795	Kazald1
chr19	45675787	45676154	Fbxw4
chr19	45837764	45838331	9130011E15Rik
chr19	46050308	46050543	Pprc1
chr19	46606322	46607460	Wbp1l
chr19	46653402	46654133	Wbp1l
chr19	46926125	46927387	Nt5c2
chr19	47330228	47331471	Sh3pxd2a
chr19	53153523	53154318	Add3
chr19	60183862	60184145	Fam204a
chrX	12582766	12583187	Atp6ap2
chrX	36757592	36758773	Slc25a43
chrX	36977341	36977858	2006-09-01
chrX	50601081	50601764	Firre
chrX	77580469	77580885	Tbl1x
chrX	96025805	96026265	Las1l
chrX	101261935	101262288	Gm614
chrX	167152741	167152955	Gm15228

## Sheet: Promoters H3K27ac Diff TIM
Chromosome	Start	End	Annotated gene
chr1	64956384	64957556	Plekhm3
chr1	98095072	98095967	Pam
chr1	119648613	119648932	Epb41l5
chr1	130462002	130463287	Cd55
chr1	161396495	161397133	Tnfsf4
chr1	161787717	161788926	Fasl
chr1	164934364	164934566	Gm20743
chr1	164935365	164936273	Gm20743
chr1	166409067	166410822	Pogk
chr1	179668249	179668546	Sccpdh
chr1	189687658	189688568	Cenpf
chr1	193271087	193273650	Lamb3
chr2	25054341	25055040	Nsmf
chr2	25180358	25184575	Nrarp
chr2	25706795	25707499	A230005M16Rik
chr2	29053847	29055233	Cfap77
chr2	29251332	29253377	Ntng2
chr2	31845726	31847446	Fibcd1
chr2	35977702	35980083	Ttll11
chr2	48813574	48815005	Acvr2a
chr2	58566533	58567693	Acvr1
chr2	65237900	65239383	Cobll1
chr2	76406553	76407481	Osbpl6
chr2	126490633	126492180	Atp8b4
chr2	128427436	128430000	Gm14005
chr2	153649068	153651807	Dnmt3bos
chr2	164486132	164487010	Gm20458
chr2	164769450	164771355	Gm11457
chr2	175930803	175931064	Zfp966
chr3	11014330	11015214	Gm21631
chr3	30855749	30856586	Gpr160
chr3	51358132	51359336	Gm37203
chr3	79567191	79568119	Fnip2
chr3	88082105	88082534	Iqgap3
chr3	89911289	89913718	Il6ra
chr3	104780202	104782539	Fam19a3
chr4	11703921	11705569	Gem
chr4	41096691	41098376	Aqp3
chr4	41568907	41569470	Fam219a
chr4	45972265	45972652	Tdrd7
chr4	63859047	63863090	Tnfsf8
chr4	83323201	83324737	Ttc39b
chr4	89687971	89689215	Dmrta1
chr4	117836076	117836678	Slc6a9
chr4	123411539	123412700	Macf1
chr4	126533052	126533735	Ago4
chr4	126556618	126557715	Clspn
chr4	149586688	149587249	Clstn1
chr5	8659898	8661641	Abcb1a
chr5	29195362	29196552	Rnf32
chr5	30072602	30073881	Tyms
chr5	32610436	32611725	Gm15614
chr5	43867952	43870135	Cd38
chr5	77094607	77095090	Hopx
chr5	136083632	136085026	Rasa4
chr6	65671676	65672912	Ndnf
chr6	72097182	72098393	St3gal5
chr6	129591685	129591915	Klrd1
chr6	129678472	129678859	Klrc1
chr6	131387467	131388411	Ybx3
chr7	19577202	19578894	Gemin7
chr7	28267922	28268626	Eid2
chr7	29232262	29232825	Kcnk6
chr7	48880565	48882074	E2f8
chr7	73740340	73740887	A830073O21Rik
chr7	101450403	101458625	Gm45837
chr7	135715238	135717304	Mki67
chr7	142369782	142372988	Ifitm10
chr8	13338877	13339866	Tfdp1
chr8	15010075	15014495	Kbtbd11
chr8	15024497	15030802	Kbtbd11
chr8	53638422	53639317	Neil3
chr8	71405623	71406738	Ankle1
chr8	86880853	86885456	N4bp1
chr8	95080189	95086851	Katnb1
chr8	106603472	106603857	Cdh1
chr8	106935382	106936946	Sntb2
chr8	109868227	109869393	Gm17344
chr8	120735688	120736891	Gm20388
chr8	125053896	125054690	Disc1
chr9	14380229	14381278	Endod1
chr9	21759548	21761121	Spc24
chr9	41156021	41158114	Ubash3b
chr9	45078824	45083715	Jaml
chr9	45266895	45269570	Il10ra
chr9	54698985	54700294	Dnaja4
chr9	65890065	65890907	Trip4
chr9	66158082	66158587	Dapk2
chr9	70421085	70422042	Ccnb2
chr9	85326296	85328648	Fam46a
chr9	106464688	106465610	Gpr62
chr9	118476176	118482512	Eomes
chr9	121641835	121643422	Lyzl4
chr9	124121551	124123563	Ccr5
chr10	8516632	8519465	Ust
chr10	21974744	21979504	Sgk1
chr10	26229406	26231524	Samd3
chr10	61272891	61273860	Adamts14
chr10	80260750	80262112	Gamt
chr10	80917510	80918322	Lmnb2
chr10	82983855	82986958	Chst11
chr10	83722299	83723444	1500009L16Rik
chr10	118552998	118557717	AC153495.1
chr11	17006648	17008746	Plek
chr11	46055915	46058055	Adam19
chr11	63919419	63924711	Hs3st3b1
chr11	78301292	78302683	Spag5
chr11	86585520	86588873	Vmp1
chr11	88193833	88195084	Cuedc1
chr11	95076248	95076670	Itga3
chr11	96318160	96319453	Hoxb4
chr11	97114447	97115932	Tbx21
chr11	98981631	98983051	Gjd3
chr11	102248852	102249287	BC030867
chr11	113201072	113201923	2610035D17Rik
chr11	115381973	115382519	Cdr2l
chr11	117824952	117826140	Gm20708
chr12	17881672	17882299	AC154636.1
chr12	20196400	20197257	AC165157.5
chr12	76533005	76534525	Plekhg3
chr12	113422260	113431099	Ighm
chr13	23432673	23432998	C230035I16Rik
chr13	45963282	45966186	Atxn1
chr13	52095912	52097775	CT010575.1
chr13	52980343	52982124	Nfil3
chr13	54192007	54192953	Hrh2
chr13	55328500	55330949	Mxd3
chr13	59674275	59675804	Golm1
chr13	64273882	64275577	Cdc14b
chr13	93771107	93772544	AC131739.1
chr13	95524202	95525237	F2rl1
chr13	95615913	95619154	F2r
chr13	108214446	108215263	Elovl7
chr14	15437587	15438894	Lrrc3b
chr14	19974927	19975592	Gng2
chr14	20180416	20182079	Kcnk5
chr14	65833236	65833909	Esco2
chr14	121945891	121966113	Ubac2
chr15	27466131	27467318	Ank
chr15	27623986	27631310	Otulin
chr15	77306704	77307090	Rbfox2
chr15	77956272	77956726	Foxred2
chr15	78491356	78496015	Il2rb
chr15	83463513	83464874	Pacsin2
chr15	83526616	83527561	Bik
chr15	84856273	84856808	Phf21b
chr15	99643348	99653095	Racgap1
chr15	100598179	100601261	Pou6f1
chr16	20621605	20622290	Ece2
chr16	30308406	30309054	Gp5
chr16	58408093	58409122	4930461C15Rik
chr16	58521590	58524210	St3gal6
chr16	95258282	95264785	Kcnj15
chr17	5941019	5941825	Synj2
chr17	26414536	26415489	Neurl1b
chr17	27856459	27857306	Uhrf1bp1
chr17	44734220	44736802	Runx2
chr17	71551663	71552386	Mettl4-ps1
chr17	78199561	78201707	Crim1
chr17	83845832	83849344	Haao
chr17	86962239	86965012	Rhoq
chr18	4349485	4354447	Map3k8
chr18	10706299	10707009	Abhd3
chr18	56430739	56441521	Gramd3
chr18	74207254	74208240	Ska1
chr18	79110017	79110384	Setbp1
chr18	88971495	88972490	Rttn
chr19	6968902	6969794	Plcb3
chr19	8988702	8993589	Ahnak
chr19	11439795	11441391	Gm5511
chr19	21777549	21780453	Tmem2
chr19	40659638	40661116	Entpd1
chr19	41383523	41385541	Pik3ap1
chrX	20290802	20291937	Slc9a7
chrX	42504601	42505209	Sh2d1a
chrX	59588567	59589834	Fgf13
chrX	101731020	101734152	Cxcr3
chrX	103820280	103822478	Slc16a2
chrX	136992256	136993963	Slc25a53
chrX	153832147	153833426	Spin2c

## Sheet: Promoters H3K27ac Diff N
Chromosome	Start	End	Annotated gene
chr1	69683955	69688367	Ikzf2
chr1	153332397	153332922	Lamc1
chr1	172026395	172027721	Vangl2
chr2	14054852	14056402	Hacd1
chr2	79254632	79260350	Itga4
chr2	148410852	148411813	Thbd
chr2	176226256	176226785	2210418O10Rik
chr3	108283747	108283948	Gm12523
chr3	108381584	108382249	Gm12522
chr3	121425906	121427661	Gm42928
chr5	53809586	53810112	Tbc1d19
chr6	52221450	52221726	Hoxa7
chr6	136520390	136520566	Atf7ip
chr7	143052850	143053830	R74862
chr8	9975979	9976339	Lig4
chr8	67494839	67495120	Nat2
chr9	123765658	123774760	Ccr9
chr10	37136428	37140882	Marcks
chr10	43577664	43581032	Cd24a
chr11	102761621	102762291	Adam11
chr11	110398769	110399380	Map2k6
chr12	8973568	8974915	Wdr35
chr13	28883756	28885689	2610307P16Rik
chr13	28950568	28954081	Gm26735
chr13	28957880	28959860	Sox4
chr14	79291640	79302093	Rgcc
chr15	53343369	53346878	Ext1
chr16	91545483	91550284	Ifngr2
chr17	21733498	21733988	Zfp229
chr17	32166272	32166941	Notch3
chr17	51821766	51822573	Satb1
chr17	51823210	51829751	Satb1
chr18	80041232	80042317	Pard6g
chr18	89196743	89199990	Cd226
chr19	32107375	32108306	Sgms1
chrX	41400112	41402768	Gria3
chrX	134718013	134718844	Armcx1

## Sheet: Enhancers H3K27ac Diff TG
Chromosome	Start	End	Annotated gene
chr1	36719649	36720757	4933424G06Rik
chr1	37616765	37617641	2010300C02Rik
chr1	39449274	39450246	Tbc1d8
chr1	39749241	39750236	Rfx8
chr1	43457012	43461087	Nck2
chr1	52387703	52389170	Gm23460
chr1	60920298	60921260	Ctla4
chr1	61135461	61136391	Gm11590
chr1	64526991	64527702	Creb1
chr1	74316847	74318062	Pnkd
chr1	80380996	80384935	Gm29125
chr1	80728534	80729185	Dock10
chr1	88461202	88463387	Gm29538
chr1	88620980	88623547	Gm38130
chr1	88680610	88681592	Arl4c
chr1	91630069	91631101	Gm28380
chr1	106061069	106062315	Gm37372
chr1	128781501	128783266	Gm26686
chr1	138289416	138290888	Atp6v1g3
chr1	151177868	151178348	AC113282.1
chr1	161766273	161767625	Fasl
chr1	164966208	164966954	1700029M03Rik
chr1	177791658	177793521	Adss
chr1	179169449	179170185	Smyd3
chr1	181863742	181866377	Gm5533
chr1	189782298	189783186	Ptpn14
chr1	189795737	189796268	Ptpn14
chr2	3418678	3419449	Meig1
chr2	3742057	3743696	Fam107b
chr2	25940212	25941087	Camsap1
chr2	27174752	27176106	Dbh
chr2	27377729	27378893	Vav2
chr2	28852346	28853340	Ddx31
chr2	60501477	60502248	Pla2r1
chr2	72398953	72401431	Map3k20
chr2	73448536	73454686	Wipf1
chr2	93118720	93120932	Gm13802
chr2	102033715	102034179	Ldlrad3
chr2	103637175	103638433	Abtb2
chr2	120423232	120425102	Ganc
chr2	120852286	120853708	AV039307
chr2	122360838	122361450	Shf
chr2	122720803	122722410	4930417H01Rik
chr2	143838865	143840166	Bfsp1
chr2	151563140	151563598	Fkbp1a
chr2	153121929	153123287	Hck
chr2	153125170	153127062	Hck
chr2	153559359	153561285	Nol4l
chr2	156974464	156975016	Ndrg3
chr2	160780003	160780614	Zhx3
chr2	163744897	163745368	Ada
chr2	167509581	167510578	Rnf114
chr3	9968133	9969165	Gm17877
chr3	59235259	59235890	Med12l
chr3	79193256	79194360	Rapgef2
chr3	79248378	79249087	Rapgef2
chr3	83996523	83997714	Tmem131l
chr3	103638984	103642589	Syt6
chr3	103776971	103783890	Hipk1
chr3	129881007	129882360	Pla2g12a
chr3	135516629	135517480	Manba
chr3	135578988	135582782	Nfkb1
chr4	32148518	32149954	Gm11928
chr4	32169463	32170997	Gm11928
chr4	32216368	32216950	Gm11929
chr4	32399236	32400536	Bach2
chr4	33243526	33244522	Pnrc1
chr4	47302816	47303208	Col15a1
chr4	59817173	59820151	Snx30
chr4	62629898	62630589	Rgs3
chr4	63222716	63223697	Col27a1
chr4	89547626	89548397	Gm12610
chr4	101510328	101512541	Dnajc6
chr4	102955515	102956120	Sgip1
chr4	121231242	121231945	Gm12890
chr4	122853395	122854733	Ppt1
chr4	129793020	129795432	Ptp4a2
chr4	134547272	134548499	Selenon
chr4	135073962	135075403	Gm16225
chr4	135077398	135082450	Gm16225
chr4	135197791	135198372	Clic4
chr4	136043676	136045822	Rpl11
chr4	136109533	136113231	Gm26001
chr4	145341641	145342278	Tnfrsf8
chr4	150516073	150518501	Rere
chr4	150544762	150545367	Rere
chr4	150745951	150746821	Gm16079
chr5	20954503	20955986	Rsbn1l
chr5	24972877	24973787	Prkag2
chr5	43823452	43825888	Bst1
chr5	43827088	43828148	Bst1
chr5	64780710	64781572	Gm20033
chr5	72760587	72764123	Tec
chr5	98016443	98018603	Antxr2
chr5	105145290	105146219	Gbp4
chr5	105515362	105515866	Lrrc8c
chr5	107281798	107286003	Tgfbr3
chr5	114465508	114466506	Mvk
chr5	114779866	114781170	Ankrd13a
chr5	123579635	123581179	Clip1
chr5	123582146	123582845	Clip1
chr5	125055655	125056306	Ncor2
chr5	125106043	125106763	Ncor2
chr5	136500248	136501286	Cux1
chr5	136646314	136648512	Myl10
chr5	140517153	140518189	Chst12
chr5	149005298	149007332	Gm15411
chr6	31099315	31101353	Lncpint
chr6	48684442	48689904	Gimap4
chr6	48717900	48730351	Gm28053
chr6	52110429	52112559	Halr1
chr6	52115264	52117006	Rps8-ps3
chr6	52918941	52920264	Jazf1
chr6	54955044	54956828	Nod1
chr6	65573318	65573937	Tnip3
chr6	88925315	88926221	Gm44178
chr6	94646425	94648370	Lrig1
chr6	94649196	94650066	Lrig1
chr6	94675336	94676161	Lrig1
chr6	94685193	94686099	Lrig1
chr6	115716974	115718341	Gm24008
chr6	119198472	119199726	Dcp1b
chr6	124693607	124694971	Lpcat3
chr6	134174811	134175548	Etv6
chr6	136470738	136471264	Gm6728
chr6	142538426	142539194	Kcnj8
chr6	143954710	143955696	Sox5
chr7	17024027	17025377	Ppp5c
chr7	19871108	19872168	Gm44659
chr7	19948438	19951088	Igsf23
chr7	25273762	25275870	Cic
chr7	45598815	45599514	Gm31479
chr7	58729989	58732384	Atp10a
chr7	58758642	58759683	Atp10a
chr7	67238498	67239856	Lysmd4
chr7	68258148	68258813	Pgpep1l
chr7	99152716	99153340	Dgat2
chr7	99953225	99954915	Rnf169
chr7	106236282	106237610	Gvin1
chr7	118259628	118260611	Gm45155
chr7	120698314	120700661	BC030336
chr7	127112347	127113335	Qprt
chr7	129784098	129785979	Gm44778
chr7	129814519	129814861	Gm44778
chr7	132556519	132559093	Fgfr2
chr7	132568325	132570264	Fgfr2
chr7	142340698	142342582	Ifitm10
chr8	33898167	33899173	Rbpms
chr8	77280104	77284246	Arhgap10
chr8	79370458	79371349	Smad1
chr8	94372577	94373623	Gm15889
chr8	94991865	94994988	Adgrg1
chr8	95000129	95000770	Adgrg1
chr8	95083753	95086276	Katnb1
chr8	107502991	107505171	Wwp2
chr8	111584857	111585467	Znrf1
chr8	119806753	119807174	Cotl1
chr8	120331897	120332931	Gm20388
chr8	120334771	120335783	Gm20388
chr8	120725480	120726460	Gm20388
chr8	122917834	122918543	Gm20388
chr8	123025375	123026744	Gm20388
chr8	125667033	125668269	Map10
chr8	128480550	128483397	Nrp1
chr8	128645739	128646502	Gm26002
chr9	32661567	32662318	Ets1
chr9	33059863	33061824	Gm27166
chr9	37238869	37239518	Slc37a2
chr9	44012785	44013280	AC126459.2
chr9	44514128	44518319	Cxcr5
chr9	44523924	44526958	Cxcr5
chr9	44537752	44538379	Cxcr5
chr9	44539876	44541208	Cxcr5
chr9	44562531	44563696	Cxcr5
chr9	44567296	44569447	Cxcr5
chr9	44579163	44583224	AC151971.9
chr9	73086946	73090293	Rab27a
chr9	80266407	80266860	Myo6
chr9	90244400	90248659	Tbc1d2b
chr9	90258979	90260547	Tbc1d2b
chr9	107521617	107522221	Cacna2d2
chr9	114482193	114483895	Ccr4
chr9	117902005	117902806	Zcwpw2
chr9	120001913	120002525	Cx3cr1
chr9	124126138	124127726	Ccr5
chr10	19494108	19495496	AC153862.2
chr10	19503249	19507191	AC153862.2
chr10	19521841	19522330	AC153862.1
chr10	19577243	19579331	Ifngr1
chr10	20118231	20120597	Map3k5
chr10	28515993	28516933	Ptprk
chr10	39478584	39480105	Fyn
chr10	40385238	40387769	Cdk19
chr10	58350116	58351811	Lims1
chr10	59957851	59959324	Ddit4
chr10	59964045	59964600	Ddit4
chr10	61231336	61233244	Adamts14
chr10	80570385	80572294	Klf16
chr10	81247453	81249848	Zfr2
chr10	83079132	83081071	Chst11
chr10	83161448	83162344	Chst11
chr10	98743917	98744671	AC115805.1
chr10	117105142	117105831	Frs2
chr10	118549965	118551003	AC153495.1
chr10	122725174	122728418	Ppm1h
chr10	127471399	127472008	R3hdm2
chr11	4602377	4603310	Mtmr3
chr11	5214473	5216724	Kremen1
chr11	5295994	5298112	Znrf3
chr11	5850546	5852288	Aebp1
chr11	11505701	11509913	4930415F15Rik
chr11	11711962	11712501	Ikzf1
chr11	11717442	11717939	Ikzf1
chr11	53838980	53846259	Gm12216
chr11	54214341	54215091	4933405E24Rik
chr11	58181487	58182088	Mrpl22
chr11	58193317	58194118	Gm12250
chr11	60099603	60100879	Gm27511
chr11	60247751	60248508	Tom1l2
chr11	61638982	61639758	Grap
chr11	68203107	68204909	Stx8
chr11	68440871	68442082	Pik3r5
chr11	68450574	68454227	Pik3r5
chr11	70029384	70030518	Dlg4
chr11	75317367	75320361	Rpa1
chr11	80134765	80137097	Atad5
chr11	80489091	80489802	Myo1d
chr11	83639141	83641014	Rpl9-ps1
chr11	86370797	86371223	Med13
chr11	87935184	87936129	Gm11504
chr11	88625378	88628249	Msi2
chr11	89023630	89024910	Trim25
chr11	96454522	96455185	Gm11529
chr11	96911825	96913734	Cdk5rap3
chr11	101360115	101360977	Gm11619
chr11	106556349	106557524	Tex2
chr11	107393646	107394512	Pitpnc1
chr11	107573036	107573677	Helz
chr11	109375062	109376299	Gna13
chr11	116438905	116440920	Ubald2
chr11	117963213	117966585	Socs3
chr11	118469663	118470882	Gm11748
chr11	119075949	119076910	Gm26508
chr11	119427670	119429154	Rnf213
chr11	119833555	119835119	Rptor
chr12	3855966	3856653	Dnmt3a
chr12	21167086	21167737	Gm21989
chr12	70849314	70850566	Frmd6
chr12	73401815	73403529	D830013O20Rik
chr12	79840060	79841452	Rad51b
chr12	79842485	79843745	Rad51b
chr12	82186877	82188219	Sipa1l1
chr12	85497576	85498275	Fos
chr12	85571049	85572229	AC115037.1
chr12	85601542	85602712	Jdp2
chr12	99331053	99332638	Foxn3
chr12	102695251	102696390	Itpk1
chr12	104056445	104059292	Serpina12
chr12	104061317	104061873	Serpina12
chr12	107720645	107722430	4930465M20Rik
chr12	108672692	108673489	Evl
chr12	108929745	108932818	Wdr25
chr12	108936070	108939736	Wdr25
chr12	110477813	110479557	Ppp2r5c
chr13	13571298	13572975	Lyst
chr13	37559050	37560059	CT009713.7
chr13	37691539	37692434	CT009713.8
chr13	42077256	42078239	Hivep1
chr13	43450186	43451188	Ranbp9
chr13	44065384	44066581	AC098839.2
chr13	45442846	45444684	AC154521.1
chr13	59455793	59456795	Agtpbp1
chr13	89401159	89401791	Edil3
chr13	91430682	91431061	Ssbp2
chr13	92638998	92639769	Serinc5
chr13	92674291	92676440	Serinc5
chr13	95765222	95765813	Iqgap2
chr13	101706989	101707897	Pik3r1
chr14	25593338	25594392	Zmiz1
chr14	30137286	30138288	Cacna1d
chr14	31696774	31697320	Ankrd28
chr14	55723757	55725707	Rabggta
chr14	70276529	70277016	Ppp3cc
chr14	73123002	73124296	Rcbtb2
chr14	77864432	77865724	Dnajc15
chr14	77869910	77871889	Dnajc15
chr14	78899688	78901762	Vwa8
chr14	121830075	121830866	Dock9
chr15	6573111	6574743	Fyb
chr15	11532715	11533541	Tars
chr15	12216485	12217214	Mtmr12
chr15	64075239	64076426	Asap1
chr15	74945931	74946967	Gm29126
chr15	74962139	74963184	Ly6e
chr15	74992290	74992886	Ly6a
chr15	77417866	77419867	Apol7b
chr15	77721403	77723840	Apol7e
chr15	78501968	78503475	Il2rb
chr15	79380913	79382406	Tmem184b
chr15	80734535	80736364	Tnrc6b
chr15	82134693	82136273	Ccdc134
chr15	98510826	98511881	Kansl2
chr15	100598211	100601108	Pou6f1
chr15	101257859	101259574	Nr4a1
chr15	101260625	101261872	Nr4a1
chr16	4722000	4722515	Nmral1
chr16	10698270	10699012	Clec16a
chr16	13795396	13797426	Rrn3
chr16	19976146	19977299	Klhl6
chr16	30185400	30186223	1700025H01Rik
chr16	30769250	30770002	Gm26295
chr16	58193889	58194764	Gm37825
chr16	64757593	64759665	4930453N24Rik
chr16	92038179	92038746	Gm23210
chr16	92640705	92641148	Runx1
chr16	92725668	92726841	Runx1
chr16	93776942	93778826	Dopey2
chr16	94222783	94223441	Hlcs
chr16	94265138	94266065	Hlcs
chr16	95797924	95798642	2810404F17Rik
chr16	95820462	95821551	1600002D24Rik
chr17	5310443	5311756	Arid1b
chr17	27130047	27130834	Uqcc2
chr17	27799732	27800031	D17Wsu92e
chr17	28462407	28464998	Fkbp5
chr17	28504063	28507673	Fkbp5
chr17	28510545	28511266	Fkbp5
chr17	28829010	28829425	Brpf3
chr17	28834230	28836239	Brpf3
chr17	30196439	30198070	Zfand3
chr17	35303750	35305008	Gm18734
chr17	35305918	35307512	Gm18734
chr17	45320252	45320922	Cdc5l
chr17	45501935	45502851	Aars2
chr17	45617722	45621727	Gm25008
chr17	50068628	50072374	Rftn1
chr17	83962468	83964157	Gm23905
chr17	86880771	86881235	Tmem247
chr18	3931547	3933376	Gm24632
chr18	4302447	4303143	Map3k8
chr18	11935621	11936511	Cables1
chr18	23807832	23809081	Mapre2
chr18	33201574	33202563	Stard4
chr18	39516624	39520824	Nr3c1
chr18	39816182	39817340	Pabpc2
chr18	49784086	49785040	1700065O20Rik
chr18	52484650	52486905	Srfbp1
chr18	56445756	56452653	Gramd3
chr18	60382185	60382940	Iigp1
chr18	60723033	60725339	Ndst1
chr18	64905521	64906100	Nedd4l
chr18	67258366	67259793	Mppe1
chr18	67757733	67758741	Gm26910
chr18	82471190	82473090	Mbp
chr19	5822858	5824221	Gm27702
chr19	5849557	5850009	Frmd8os
chr19	9065271	9067761	Ahnak
chr19	9069390	9070642	Ahnak
chr19	10979861	10980426	Ms4a15
chr19	12472170	12473331	Dtx4
chr19	32266050	32266880	Sgms1
chr19	45459986	45461293	Btrc
chr19	46653431	46654185	Wbp1l
chr19	46888034	46888884	Nt5c2
chrX	42423892	42425095	Tex13c2
chrX	101260562	101261369	Foxo4
chrX	101736854	101737930	Cxcr3
chrX	107223466	107224805	Gm14836
chrX	107420997	107422135	Gm14835

## Sheet: Enhancers H3K27ac Diff WT
Chromosome	Start	End	Annotated gene
chr1	60898595	60899243	Ctla4
chr1	128790398	128791564	Gm26686
chr1	156279684	156280711	Tdrd5
chr1	171770865	171773134	Slamf1
chr1	181232461	181232772	A430110L20Rik
chr1	184411666	184412408	Gm37223
chr1	193350004	193351237	Camk1g
chr2	6256444	6256769	A230108P19Rik
chr2	31108471	31108824	Fnbp1
chr2	58178619	58179920	Cytip
chr2	101978676	101979322	Ldlrad3
chr2	112509641	112510914	Aven
chr2	157128955	157129582	Samhd1
chr3	21962306	21962782	Gm43674
chr3	52931424	52931942	Gm20750
chr3	68789094	68789432	Gm35584
chr3	69159317	69159947	Gm1647
chr3	79128451	79128900	Rapgef2
chr3	95972251	95973889	Gm20940
chr3	101299741	101300922	Gm10355
chr3	115803999	115805010	A930005H10Rik
chr3	121342411	121344935	Alg14
chr4	32255245	32256211	Bach2
chr4	32296017	32297501	Bach2
chr4	62591635	62592388	Rgs3
chr4	106793868	106795335	Acot11
chr4	120612600	120616490	Gm12860
chr4	133184813	133185599	Wasf2
chr4	134061445	134062209	Crybg2
chr4	154943109	154944082	Tnfrsf14
chr5	21410683	21412528	Ccdc146
chr5	32104245	32104830	Babam2
chr5	50026658	50027460	Adgra3
chr5	121106482	121107761	Ptpn11
chr5	122951729	122952638	Kdm2b
chr5	125057701	125058173	Ncor2
chr5	147354799	147355762	Flt3
chr6	38348975	38349617	Zc3hav1
chr6	54851417	54852006	Znrf2
chr6	70847064	70847465	Eif2ak3
chr6	70871322	70872683	Eif2ak3
chr6	71979520	71980128	Polr1a
chr6	113660892	113661614	Irak2
chr6	115759185	115759697	Tmem40
chr6	124750257	124751150	Gm45234
chr6	132463581	132463936	Gm45063
chr6	140619640	140620291	Gm44013
chr6	143171747	143172120	Etnk1
chr6	145285385	145286528	Gm22793
chr7	17008968	17009929	Ppp5c
chr7	31161210	31161687	Gm10640
chr7	73529135	73530082	Chd2
chr7	107707687	107708701	Ppfibp2
chr7	119861502	119862491	Dcun1d3
chr7	128373871	128377126	Rgs10
chr7	139973862	139974922	Gm16201
chr8	27159961	27161367	Rab11fip1
chr8	35627990	35628701	Mfhas1
chr8	70564479	70565407	Ell
chr8	88294052	88294531	Adcy7
chr8	94376022	94376767	Gm15889
chr8	108884791	108885238	Zfhx3
chr8	117303432	117304359	Cmip
chr9	66898732	66899273	Rab8b
chr9	95328249	95328716	Chst2
chr9	116090812	116092020	Tgfbr2
chr9	120679103	120680466	AC137127.3
chr9	123762644	123763589	Ccr9
chr10	21248144	21249222	AC153556.4
chr10	26562848	26563398	AC101677.1
chr10	37236743	37237251	AC153356.1
chr10	40164498	40165375	AC164176.1
chr10	42056983	42057835	Gm9855
chr10	85165327	85166145	Cry1
chr10	93915707	93916692	Gm25962
chr11	21166699	21167619	Peli1
chr11	22782734	22783337	Gm12057
chr11	60029948	60030687	Pemt
chr11	75033388	75033751	Smg6
chr11	97728197	97729052	Pip4k2b
chr11	99144495	99145001	Ccr7
chr11	108271281	108271859	Prkca
chr11	117725042	117725788	Tnrc6c
chr12	16008876	16009297	AC161050.1
chr12	79627781	79628444	Rad51b
chr12	92882420	92883342	AC140344.1
chr12	92891063	92891976	AC140344.1
chr12	99306116	99306835	Foxn3
chr12	100886175	100888179	9030617O03Rik
chr12	100901340	100904450	Gpr68
chr12	113046767	113047619	Pacs2
chr12	113050284	113051217	Pacs2
chr13	19300529	19301309	Tcrg-C2
chr13	63223124	63224180	2010111I01Rik
chr13	64251561	64253129	Cdc14b
chr13	73748909	73749736	Slc12a7
chr13	114845528	114845859	Itga2
chr13	117260624	117261247	Emb
chr14	78381925	78382490	Gm26197
chr14	120313327	120314010	Mbnl2
chr14	121544542	121547064	Dock9
chr14	121552906	121553488	Dock9
chr14	121945853	121947740	Ubac2
chr14	121949302	121949879	Ubac2
chr15	64031399	64032544	Fam49b
chr15	80631833	80632354	Grap2
chr15	81080614	81081766	Mkl1
chr15	94011704	94012272
chr15	101134120	101135976	Acvrl1
chr16	31191690	31192294	Acap2
chr16	76249441	76250204	Nrip1
chr16	91452033	91452398	A930006K02Rik
chr16	91552876	91554579	Ifngr2
chr17	4626126	4626634	Gm23186
chr17	6663272	6663567	Dynlt1f
chr17	47535582	47536279	Ccnd3
chr17	51854819	51855469	Gm37266
chr17	52177772	52179833	Gm19585
chr17	52461326	52462444	Gm27217
chr17	56199867	56200222	Dpp9
chr17	80521891	80522255	Cdkl4
chr17	84032258	84033042	Gm37549
chr17	87298817	87299712	Ttc7
chr18	60807452	60807963	Cd74
chr18	60851264	60852207	Tcof1
chr18	70598910	70599964	Mbd2
chr18	81862219	81863923	Gm26012
chr18	83942911	83943505	Tshz1
chr19	5848757	5849452	Frmd8os
chr19	46606434	46606799	Wbp1l

## Sheet: Promoters H3K27ac Diff TG
Chromosome	Start	End	Annotated gene
chr1	130462136	130462787	Cd55
chr1	131019125	131024308	Il10
chr2	3418678	3419449	Meig1
chr2	29053982	29055280	Cfap77
chr2	73448536	73454686	Wipf1
chr2	101624798	101625838	B230118H07Rik
chr2	118663250	118663942	Pak6
chr2	176798662	176799091	Gm14295
chr3	107221452	107222838	Cym
chr4	117251945	117252405	Gm1661
chr4	134511020	134511438	Aunip
chr4	155840105	155841231	Mxra8os
chr5	36988785	36989488	Wfs1
chr5	134946516	134948054	Cldn4
chr5	135544814	135545403	Hip1
chr6	48684442	48689904	Gimap4
chr6	48717900	48730351	Gm28053
chr6	59023924	59024549	Fam13a
chr6	121210715	121211352	Tuba8
chr6	142571237	142572791	Kcnj8
chr7	44527704	44528486	Spib
chr7	45136178	45136893	Gm45713
chr7	105952812	105954537	Gm4070
chr7	106213784	106215925	Gvin1
chr7	132610468	132610848	Fgfr2
chr7	142371347	142372608	Ifitm10
chr8	71569690	71571182	Slc27a1
chr8	76898801	76900458	Gm10649
chr8	76901607	76902106	Nr3c2
chr9	57940203	57940883	Sema7a
chr9	72806943	72808166	Prtg
chr9	118478565	118480591	Eomes
chr10	61296800	61298381	Prf1
chr10	75062165	75063069	Bcr
chr10	77977992	77979005	1810043G02Rik
chr10	82984880	82986963	Chst11
chr10	83722273	83723473	1500009L16Rik
chr10	118554407	118557477	AC153495.1
chr11	58183326	58186083	Gm12250
chr11	70220554	70221615	Slc16a13
chr11	101467677	101468225	Rnd2
chr11	107792023	107794404	Cacng4
chr12	69962620	69964326	Atl1
chr12	85598253	85600397	AC115037.1
chr12	98627888	98628429	Spata7
chr13	95617452	95618430	F2r
chr13	110394542	110395197	Plk2
chr14	54259236	54259627	Abhd4
chr14	77873646	77875162	Dnajc15
chr14	77903988	77906748	Epsti1
chr15	41447257	41448065	Oxr1
chr15	89378735	89379462	Odf3b
chr15	100598211	100601108	Pou6f1
chr16	4419735	4420444	Adcy9
chr16	10992070	10993167	Litaf
chr16	44331247	44333588	Sidt1
chr17	22424109	22424773	Zfp946
chr17	34644835	34645090	Fkbpl
chr17	35423738	35426094	H2-Q6
chr17	48462062	48463425	Unc5cl
chr18	56431304	56435981	Gramd3
chr18	60376028	60376657	Iigp1
chr18	60911673	60914127	Arsi
chr18	74961026	74962522	Lipg
chr19	6995599	6996682	Nudt22
chr19	10100616	10102071	Fads2
chr19	11408083	11409519	Ms4a4c
chrX	101730896	101735758	Cxcr3
chrX	107255169	107261033	Gpr174
chrX	107400869	107404144	Itm2a
chrX	152326991	152327850	Kantr

## Sheet: Promoters H3K27ac Diff WT
Chromosome	Start	End	Annotated gene
chr1	119504318	119504780	Ralb
chr1	184731974	184732497	Hlx
chr1	193272808	193273671	Lamb3
chr2	10372583	10373525	Gm13261
chr2	168741430	168742242	Atp9a
chr2	172939949	172940371	Bmp7
chr2	177896880	177897722	Gm14327
chr3	27710167	27711285	Fndc3b
chr3	50442871	50444263	Slc7a11
chr3	92429183	92429475	Gm9774
chr3	95993469	95996948	Plekho1
chr3	142700491	142701431	Kyat3
chr4	57301192	57302087	Ptpn3
chr4	106678391	106678955	Ttc4
chr4	116721045	116721398	Ccdc163
chr5	20701747	20702818	Magi2
chr5	99252350	99252840	Rasgef1b
chr5	106925844	106926493	Hfm1
chr5	118028060	118029504	Tesc
chr5	135023645	135024349	Stx1a
chr6	50261465	50261958	Dfna5
chr6	54039378	54040039	Chn2
chr6	85904232	85904968	Nat8f4
chr7	27928975	27929460	Zfp974
chr7	66387982	66388609	Lrrk1
chr7	81212444	81213586	Pde8a
chr7	99381089	99382076	Gdpd5
chr7	110768446	110769145	B430319F04Rik
chr8	27173014	27174997	Rab11fip1
chr8	105613575	105614494	Agrp
chr8	117673331	117673647	Sdr42e1
chr9	52167901	52168862	Zc3h12c
chr9	110878416	110881663	Tmie
chr10	11343257	11343855	Epm2a
chr10	61475437	61476192	D830039M14Rik
chr10	75935805	75936378	Mmp11
chr10	81770763	81771201	Gm3055
chr11	29373872	29374253	Ccdc88a
chr11	63921216	63922143	Hs3st3b1
chr11	69834066	69834534	Nlgn2
chr11	73090600	73092528	Itgae
chr11	97629208	97629684	Epop
chr11	100396876	100397670	Jup
chr11	101008699	101009277	Atp6v0a1
chr11	120948613	120949405	Slc16a3
chr12	100898281	100899918	Gpr68
chr12	112722340	112722892	Cep170b
chr13	19336717	19337718	Trgv2
chr13	43785325	43786595	Cd83
chr13	46929986	46930407	Kif13a
chr13	75707570	75708418	Ell2
chr14	76556252	76556914	Serp2
chr15	74762418	74763188	Ly6d
chr15	79108819	79110134	Micall1
chr15	80012388	80014054	Pdgfb
chr15	101134120	101135976	Acvrl1
chr16	38712357	38714447	Arhgap31
chr16	96192133	96192557	Lca5l
chr17	15825935	15826482	Chd1
chr17	34305193	34310462	Gm20513
chr18	30266974	30268418	Pik3c3
chr18	82909675	82911493	Zfp516
chrX	150440439	150441155	Tmem29
