# Supplementary material for: EOMES interacts with RUNX3 and BRG1 to promote innate memory cell formation through epigenetic reprogramming
Source: Nat Commun. 2019 Jul 24;10:3306. doi: 10.1038/s41467-019-11233-6 (PMC6656725; doi:10.1038/s41467-019-11233-6)
Supplement: Supplementary file 7 — Supplementary Data 3 [file 41467_2019_11233_MOESM7_ESM.xlsx]

## Sheet: DOR TIM Enhancers
Chromosome	Start	End	Annotated gene
chr1	9847615	9848977	Sgk3
chr1	11097371	11097853	Prex2
chr1	13287645	13288210	Ncoa2
chr1	16746943	16747939	Gm29649
chr1	21028918	21029878	Tram2
chr1	36722742	36723803	4933424G06Rik
chr1	39093330	39093566	Gm37091
chr1	43130272	43130477	Fhl2
chr1	43843345	43844141	Uxs1
chr1	46863769	46864905	Slc39a10
chr1	51008132	51008720	Tmeff2
chr1	51088757	51088971	Tmeff2
chr1	51500896	51501811	Gm17767
chr1	52010761	52011700	Stat4
chr1	52034700	52035737	Stat4
chr1	52651938	52652241	Nemp2
chr1	54660605	54661262	Ankrd44
chr1	57954277	57954815	Kctd18
chr1	61039371	61039643	Rpl17-ps1
chr1	62829555	62830296	Gm4208
chr1	64867340	64868196	Plekhm3
chr1	64985925	64986594	Rpl10a-ps1
chr1	66841680	66842540	Acadl
chr1	69555539	69556269	Ikzf2
chr1	71576308	71577288	Atic
chr1	80361858	80362773	Gm29125
chr1	91286714	91288137	Ube2f
chr1	92235269	92236117	Hdac4
chr1	106867695	106868350	Serpinb5
chr1	120055233	120056358	Sctr
chr1	125419948	125420148	Actr3
chr1	132790899	132791439	Gm22609
chr1	133053044	133053565	Pik3c2b
chr1	138954831	138955406	Gm37045
chr1	143984798	143985612	Rgs2
chr1	144300488	144301799	Gm7266
chr1	151381811	151382566	Swt1
chr1	155475970	155476906	Gm5532
chr1	156922835	156923425	Ralgps2
chr1	171628844	171629976	Slamf7
chr1	171966072	171966746	Slamf6
chr1	173409067	173409408	Aim2
chr1	173451143	173452313	Aim2
chr1	177455075	177455833	Gm29856
chr1	177670306	177671071	2310043L19Rik
chr1	183179651	183181235	Disp1
chr1	189085080	189085612	Gm18698
chr1	189607933	189609587	Gm38122
chr1	193444109	193444573	Gm38022
chr2	4454400	4455191	Frmd4a
chr2	4872529	4873368	Sephs1
chr2	6309260	6310152	A230108P19Rik
chr2	6462158	6462890	Gm13391
chr2	9535863	9536451	Gm13220
chr2	9801192	9802126	Gata3
chr2	9862415	9862764	Gata3
chr2	10581073	10581509	Sfmbt2
chr2	11046258	11046666	Gm13264
chr2	11630432	11630740	Gm17490
chr2	11692826	11693596	Il2ra
chr2	17597620	17598164	Nebl
chr2	17671302	17672527	Nebl
chr2	17690089	17690463	Nebl
chr2	17712630	17712907	Nebl
chr2	18916225	18917804	Pip4k2a
chr2	25147904	25148254	Gm13387
chr2	35985350	35985942	Ttll11
chr2	35994290	35994713	Ttll11
chr2	45017183	45017971	Zeb2
chr2	48379526	48379946	Gm13481
chr2	48468030	48468651	Gm13481
chr2	48472686	48473773	Gm13481
chr2	52570183	52572423	Cacnb4
chr2	52590491	52591528	Cacnb4
chr2	52885163	52885522	Fmnl2
chr2	58481321	58481944	Acvr1
chr2	58822488	58822825	Ccdc148
chr2	61169385	61169998	Gm13581
chr2	65094008	65094294	Cobll1
chr2	65133780	65134113	Cobll1
chr2	65195590	65195859	Cobll1
chr2	68296607	68297283	Stk39
chr2	68349475	68351333	Stk39
chr2	69355385	69355808	Abcb11
chr2	69917008	69917560	Ubr3
chr2	73204835	73205271	Ola1
chr2	73346398	73346769	Gpr155
chr2	77148107	77148669	Ccdc141
chr2	84019741	84020375	Gm13692
chr2	84655975	84656232	Gm28635
chr2	84778935	84779970	Serping1
chr2	85013652	85014657	P2rx3
chr2	90564457	90564896	Ptprj
chr2	98664972	98665257	Gm10801
chr2	104177299	104177649	D430041D05Rik
chr2	112222544	112223566	Lpcat4
chr2	114615686	114615899	Dph6
chr2	124744842	124745675	Gm13994
chr2	140146362	140146759	Esf1
chr2	140819099	140820231	Macrod2
chr2	146265031	146265732	Ralgapa2
chr2	146876567	146876942	Kiz
chr2	163703530	163703755	Pkig
chr2	163800547	163801802	Wisp2
chr2	168853142	168853511	Gm25214
chr2	181878945	181879450	Polr3k
chr3	9549646	9551257	Zfp704
chr3	14978769	14979673	A930001A20Rik
chr3	15159123	15160396	Gm33819
chr3	19318866	19319659	Pde7a
chr3	20104284	20105296	Hltf
chr3	21125908	21126887	Gm43160
chr3	21837609	21838677	7530428D23Rik
chr3	30863662	30864803	Gpr160
chr3	37940104	37941317	Gm20755
chr3	39979356	39979748	Gm42785
chr3	40501237	40502104	1700017G19Rik
chr3	51118418	51119107	Gm38246
chr3	52340318	52340720	Foxo1
chr3	52784585	52785005	Gm30292
chr3	53185439	53185823	Lhfp
chr3	59062172	59062517	Med12l
chr3	65974212	65975499	Gm37078
chr3	65984858	65985350	Gm19024
chr3	67033223	67034291	Rsrc1
chr3	69205221	69206389	Arl14
chr3	75929784	75930881	Golim4
chr3	84092878	84093219	Mnd1
chr3	95385604	95386184	4930558C23Rik
chr3	96881674	96882807	Gpr89
chr3	99174630	99175384	Wars2
chr3	108831434	108832382	Stxbp3
chr3	115692228	115693814	S1pr1
chr3	116380213	116381132	Cdc14a
chr3	127891755	127892498	5730508B09Rik
chr3	128154992	128155666	D030025E07Rik
chr3	129213465	129214997	Pitx2
chr3	129308062	129309112	Enpep
chr3	129363354	129363573	Gm42629
chr3	133556650	133557995	Gm42567
chr3	135579092	135579889	Nfkb1
chr3	136697460	136698324	Ppp3ca
chr3	139016018	139017109	Rap1gds1
chr3	141778244	141779314	Unc5c
chr3	142249340	142249882	Pdlim5
chr3	142436482	142437432	Pdlim5
chr3	142545482	142545780	Gbp7
chr3	146030125	146030865	Gm35409
chr3	148745527	148745788	Adgrl2
chr3	157626905	157628220	Ptger3
chr4	6218885	6219196	Ubxn2b
chr4	7485369	7486005	8430436N08Rik
chr4	9298736	9299031	Clvs1
chr4	10918410	10919682	2610301B20Rik
chr4	10974414	10975028	Plekhf2
chr4	11475834	11476747	Virma
chr4	11683030	11683248	Gem
chr4	11720817	11722162	Gem
chr4	11794043	11794822	Cdh17
chr4	32439883	32440455	Bach2
chr4	33109955	33111730	Gabrr2
chr4	33261340	33262071	Pnrc1
chr4	34174852	34175204	Gm12753
chr4	47310012	47311244	Col15a1
chr4	57781899	57783545	Pakap
chr4	70303659	70304232	Cdk5rap2
chr4	82512955	82513429	Nfib
chr4	83233767	83235830	Ttc39b
chr4	86739024	86740234	Dennd4c
chr4	88010480	88010828	Mllt3
chr4	88154975	88155985	Focad
chr4	89524408	89525235	Gm12610
chr4	89687977	89689583	Dmrta1
chr4	96569565	96569860	Cyp2j9
chr4	97486222	97487138	Gm12696
chr4	106598545	106598750	Lexm
chr4	111885861	111887038	Slc5a9
chr4	118449440	118450254	Mpl
chr4	145274867	145275325	Tnfrsf8
chr4	145278017	145278688	Tnfrsf8
chr4	145305713	145306464	Tnfrsf8
chr5	21043553	21044958	Ptpn12
chr5	24914841	24915602	Prkag2
chr5	30353312	30354161	Drc1
chr5	32148321	32149621	Fosl2
chr5	36922837	36923115	Ppp2r2c
chr5	38115286	38115872	Stx18
chr5	43823881	43825095	Bst1
chr5	43853090	43854255	Bst1
chr5	52296477	52296983	9230114K14Rik
chr5	57857086	57857819	Pcdh7
chr5	57868289	57869688	Pcdh7
chr5	60042673	60043204	Gm43393
chr5	62574186	62574908	Arap2
chr5	62908894	62909866	Dthd1
chr5	64212644	64212948	Tbc1d1
chr5	64296639	64297873	Tbc1d1
chr5	64389684	64390317	Gm43837
chr5	65737241	65737649	N4bp2os
chr5	67955487	67955900	Gm5108
chr5	72742843	72743740	Txk
chr5	73249759	73249999	Fryl
chr5	75285151	75285781	Gm42799
chr5	91601758	91602134	Parm1
chr5	91721424	91721778	Trmt112-ps1
chr5	92182772	92184475	Uso1
chr5	96200297	96200551	Mrpl1
chr5	97073008	97073506	Bmp2k
chr5	97075556	97075927	Bmp2k
chr5	97078289	97079110	Bmp2k
chr5	97090064	97090558	Bmp2k
chr5	97964434	97964892	Antxr2
chr5	100826094	100827129	Gm26286
chr5	100875264	100876346	Gpat3
chr5	105556012	105556800	Lrrc8c
chr5	105676967	105677796	Lrrc8d
chr5	148775308	148775661	4930505K14Rik
chr5	149583179	149583801	Wdr95
chr6	5421906	5422737	Asb4
chr6	9889800	9890303
chr6	13078557	13079361	Tmem106b
chr6	17900919	17901813	St7
chr6	29158019	29158367	Rbm28
chr6	30430079	30430410	Klhdc10
chr6	30992618	30993164	Klf14
chr6	35062492	35063250	Cnot4
chr6	38669519	38670436	Clec2l
chr6	39283769	39284132	Gm26008
chr6	43645107	43646017	Tpk1
chr6	47739512	47740515	Rny3
chr6	50525605	50527153	Gm26289
chr6	52473756	52474302	1700094M24Rik
chr6	54955734	54956809	Nod1
chr6	56879484	56880079	Fkbp9
chr6	58843666	58845080	Herc3
chr6	58880303	58881592	Herc3
chr6	59261929	59262451	Tigd2
chr6	59352001	59352860	Gprin3
chr6	59363060	59364083	Gprin3
chr6	65593902	65594596	Tnip3
chr6	65613993	65614256	Tnip3
chr6	66005848	66007043	Gm5876
chr6	66971690	66973562	Gng12
chr6	67399309	67400220	Gm44208
chr6	82934723	82935279	Sema4f
chr6	83786399	83786599	Gm7443
chr6	84178609	84179362	Dysf
chr6	87921090	87921626	Hmces
chr6	88782522	88783443	Mgll
chr6	95614421	95615397	Suclg2
chr6	95621742	95622319	Suclg2
chr6	97015853	97016657	Fam19a4
chr6	100824183	100825121	Ppp4r2
chr6	100933321	100934006	4930595O18Rik
chr6	103339632	103340809	Gm44295
chr6	103648952	103649418	Chl1
chr6	108309990	108310225	Itpr1
chr6	117431132	117432285	Gm4640
chr6	120875293	120875598	Bcl2l13
chr6	122741212	122743646	Slc2a3
chr6	127086528	127087041	Tigar
chr6	127302881	127303081	Gm38404
chr6	128406539	128407000	Gm44596
chr6	129626545	129628128	Klrk1
chr6	129640239	129640725	Klrc3
chr6	129997527	129998032	Gm15854
chr6	130236687	130238567	Klra7
chr6	130311544	130312562	Klra13-ps
chr6	130342008	130342747	Klra3
chr6	130418753	130420016	Gm6584
chr6	135204112	135204696	Fam234b
chr6	135216481	135217016	Fam234b
chr6	135228265	135229039	Fam234b
chr6	137795022	137796009	Dera
chr6	140721854	140723196	Gm11077
chr6	142560920	142561886	Kcnj8
chr6	142884156	142884776	St8sia1
chr6	143836052	143837161	Sox5
chr6	143954249	143955836	Sox5
chr6	146685910	146686875	4930479D17Rik
chr6	149183238	149183640	Amn1
chr6	149365574	149366949	Gm15784
chr7	16332249	16332485	Sae1
chr7	16535268	16536358	Arhgap35
chr7	35171764	35172430	Slc7a10
chr7	35246966	35248113	Gpatch1
chr7	38084476	38086214	Gm30771
chr7	44401722	44402019	Syt3
chr7	55889596	55890476	Cyfip1
chr7	58474619	58475911	Gm44852
chr7	58701209	58702088	Atp10a
chr7	66300504	66301954	Lrrk1
chr7	67483673	67484119	Lrrc28
chr7	67533799	67534017	Lrrc28
chr7	74544101	74545110	Slco3a1
chr7	78546483	78547256	Ntrk3
chr7	78908833	78909507	Aen
chr7	79249288	79250100	Gm31510
chr7	80500970	80501318	Blm
chr7	84355397	84356444	Arnt2
chr7	84386296	84387164	Arnt2
chr7	84667860	84668270	Zfand6
chr7	90069924	90070662	E230029C05Rik
chr7	98809383	98810151	Wnt11
chr7	102326245	102326772	Stim1
chr7	106805510	106806304	Olfr700
chr7	110796237	110797426	Ampd3
chr7	115733938	115734700	Sox6
chr7	118121054	118121285	Arl6ip1
chr7	118294627	118295382	Gm23229
chr7	125379281	125379576	4930571K23Rik
chr7	129784841	129785479	Gm44778
chr7	132415248	132415676	Fgfr2
chr7	136255531	136256052	C030029H02Rik
chr7	140609267	140609582	Olfr46
chr8	4212655	4214899	Prr36
chr8	13663075	13663295	Rasa3
chr8	14940878	14941661	Arhgef10
chr8	25171548	25172253	Tacc1
chr8	25708967	25709878	Nsd3
chr8	31120536	31121730	Rnf122
chr8	34318930	34319312	Gm8254
chr8	36081722	36083076	Prag1
chr8	39037328	39037754	Tusc3
chr8	40961834	40963807	Pdgfrl
chr8	46641030	46641926	Casp3
chr8	46722454	46723113	Gm16675
chr8	46781618	46782659	Irf2
chr8	53611524	53612611	Neil3
chr8	61425258	61426983	Sh3rf1
chr8	64763853	64765128	Klhl2
chr8	64805002	64806104	Klhl2
chr8	64871303	64872533	Klhl2
chr8	81094956	81095438	Gm45538
chr8	86838707	86839227	N4bp1
chr8	86845982	86846425	N4bp1
chr8	86853594	86854324	N4bp1
chr8	86856151	86856670	N4bp1
chr8	86888010	86888374	2010110E17Rik
chr8	95084356	95084979	Katnb1
chr8	105794174	105794654	Ranbp10
chr8	116952115	116953035	Atmin
chr8	128162930	128163274	Mir21c
chr8	128549648	128550251	Nrp1
chr8	128612380	128613032	Gm9204
chr8	128643024	128643349	Gm26002
chr8	128645440	128647175	Gm26002
chr9	11578579	11579576	AC134334.2
chr9	14366505	14367192	Endod1
chr9	20765124	20765844	Col5a3
chr9	24331379	24332327	Gm10701
chr9	24541904	24542287	Dpy19l2
chr9	40505704	40506324	Gramd1b
chr9	50924643	50924866	Sik2
chr9	52069742	52070983	Rdx
chr9	68028712	68029072	AC140460.1
chr9	75536778	75537557	Tmod3
chr9	77683279	77684434	CT030709.2
chr9	78010137	78011556	Gm23609
chr9	79918858	79920105	Filip1
chr9	80317798	80318632	Impg1
chr9	85119954	85120723	Gm28070
chr9	85123619	85124264	Gm28070
chr9	85671149	85672432	Ibtk
chr9	86425603	86426372	Ube2cbp
chr9	86623842	86625331	Me1
chr9	90259324	90260359	Tbc1d2b
chr9	94453157	94453535	Gm28934
chr9	94681858	94682788	Slc9a9
chr9	95311695	95311994	Slc9a9
chr9	95832751	95833224	Pls1
chr9	95834552	95835337	Pls1
chr9	95835699	95836132	Pls1
chr9	106071676	106072100	Col6a4
chr9	118416030	118416982	Platr11
chr9	120039361	120039877	Cx3cr1
chr9	120721271	120721717	AC137127.4
chr9	123107214	123107568	Zdhhc3
chr9	123594823	123595177	Slc6a20b
chr10	3510126	3511735	Iyd
chr10	4091860	4092271	Mthfd1l
chr10	4976847	4978119	Esr1
chr10	5163564	5164208	Syne1
chr10	5603345	5604189	Myct1
chr10	7976051	7976920	Tab2
chr10	8197498	8198170	AC159466.1
chr10	8415052	8415771	Ust
chr10	8465289	8465671	Ust
chr10	8531347	8532241	Ust
chr10	8572419	8572820	Ust
chr10	12729014	12729470	Utrn
chr10	12739931	12740258	Utrn
chr10	13446397	13447306	Phactr2
chr10	14016278	14016869	Hivep2
chr10	14027172	14027542	Hivep2
chr10	17565173	17565570	AC105167.1
chr10	18008046	18008674	Abracl
chr10	20119300	20120123	Map3k5
chr10	24539596	24539841	Gm15270
chr10	26202559	26203389	Samd3
chr10	26206670	26207334	Samd3
chr10	26233033	26233340	Samd3
chr10	36157749	36158883	AC165292.1
chr10	37381328	37382282	Gm26535
chr10	39308235	39308435	AC153537.1
chr10	39468849	39471576	Fyn
chr10	39923214	39923585	Mfsd4b2
chr10	41978498	41979439	Armc2
chr10	42068418	42070000	Gm9855
chr10	43979993	43981123	Crybg1
chr10	44029532	44030266	Crybg1
chr10	44537692	44539728	Prdm1
chr10	45829833	45830091	AC121988.1
chr10	53461126	53461902	Tmem229b-ps
chr10	53588257	53589396	Mcm9
chr10	53771218	53771783	Fam184a
chr10	57799527	57799885	Smpdl3a
chr10	57835106	57835799	Smpdl3a
chr10	58298990	58299555	Gcc2
chr10	60038203	60038792	Ascc1
chr10	61327483	61328752	Pald1
chr10	68199307	68200204	Arid5b
chr10	68201931	68202355	Arid5b
chr10	70132477	70133663	Ccdc6
chr10	71263680	71264927	Ube2d1
chr10	77626807	77627009	Sumo3
chr10	79691770	79692523	Gzmm
chr10	82982209	82982797	Chst11
chr10	83161317	83162374	Chst11
chr10	85025818	85026638	Ric8b
chr10	88389099	88390662	Gnptab
chr10	88427785	88428436	Gnptab
chr10	88539982	88541151	Mybpc1
chr10	88563910	88564205	Mybpc1
chr10	89548036	89548306	AC127279.1
chr10	93104217	93104734	AC122326.1
chr10	93985264	93986092	Vezt
chr10	96077458	96078029	Eea1
chr10	98785237	98786549	AC115805.1
chr10	99711589	99711995	AC158633.3
chr10	116612887	116613866	AC132304.1
chr10	117112514	117113124	Frs2
chr10	118549997	118550893	AC153495.1
chr10	122725727	122726327	Ppm1h
chr10	122737005	122737206	Ppm1h
chr11	3156856	3158365	Sfi1
chr11	3163571	3164100	Sfi1
chr11	3180703	3181812	Sfi1
chr11	10275932	10277198	Gm11996
chr11	17004957	17005216	Plek
chr11	17007460	17008923	Plek
chr11	19255984	19256354	Gm12025
chr11	19851206	19851637	Gm12029
chr11	20812282	20812769	Lgalsl
chr11	21314005	21314881	Vps54
chr11	22762242	22763260	Gm12057
chr11	33700391	33701457	Kcnip1
chr11	54162935	54163518	Gm12221
chr11	57710828	57711589	Galnt10
chr11	64014905	64016819	Cox10
chr11	72741233	72741516	Ankfy1
chr11	78766227	78766834	Gm23840
chr11	82214143	82214900	Ccl1
chr11	108052468	108052719	Prkca
chr11	111795671	111795928	Gm11674
chr12	3109741	3110214	Gm9075
chr12	3611329	3611664	Dtnb
chr12	11200681	11201062	AC104880.1
chr12	12303175	12303529	Fam49a
chr12	12320686	12321109	Fam49a
chr12	13409880	13410664	Nbas
chr12	15896450	15897390	Gm5432
chr12	16229240	16229544	CT025611.1
chr12	21173523	21174385	Gm21989
chr12	21226011	21226849	Asap2
chr12	21437293	21437921	Gm4419
chr12	21479554	21480933	Gm4419
chr12	32811382	32811956	Nampt
chr12	32894928	32895656	CT572998.1
chr12	33157867	33158732	Atxn7l1
chr12	34783630	34783980	Hdac9
chr12	35123486	35124101	Snx13
chr12	35914683	35916400	Agr3
chr12	40023893	40024258	Arl4a
chr12	40427025	40428081	Zfp277
chr12	40433015	40434215	Zfp277
chr12	51847823	51848604	AC157213.1
chr12	69579533	69579963	Vcpkmt
chr12	77765116	77765743	Gm24070
chr12	81837503	81837811	AC124595.2
chr12	92504817	92505545	AC131991.1
chr12	92529714	92530587	AC131991.1
chr12	92672182	92673241	AC131991.1
chr12	92812395	92812948	AC140344.1
chr12	93086397	93086705	AC140344.1
chr12	93173399	93174309	AC140344.1
chr12	93226804	93227242	AC159617.1
chr12	93230135	93231001	AC159617.1
chr12	97061292	97061925	CT025625.1
chr12	100479972	100481150	Ttc7b
chr12	104056761	104058031	Serpina12
chr12	117444439	117444949	Rapgef5
chr12	118423986	118424647	Gm25577
chr13	6515077	6516062	AC159228.1
chr13	6632605	6634359	Pfkp
chr13	9030145	9031307	AC125484.1
chr13	9043543	9044187	AC125484.1
chr13	13558382	13559324	Lyst
chr13	16340733	16341406	AC121504.1
chr13	17084986	17085744	Sugct
chr13	17626902	17627610	Sugct
chr13	17975694	17976446	CT009754.1
chr13	21366284	21367138	Zscan12
chr13	23398581	23398839	4930586N03Rik
chr13	24342224	24342430	Cmah
chr13	28719842	28721021	2610307P16Rik
chr13	33068191	33068450	Serpinb1b
chr13	33071733	33072431	Serpinb1b
chr13	38049535	38050458	Riok1
chr13	40923938	40924347	Gcnt2
chr13	45442685	45443771	AC154521.1
chr13	64150188	64150419	Zfp367
chr13	64185609	64186381	Habp4
chr13	67425438	67425834	Zfp874a
chr13	69465809	69466009	Papd7
chr13	76138852	76139211	Ttc37
chr13	76149752	76150217	Ttc37
chr13	78162880	78163953	Fam172a
chr13	83001012	83001582	AC124196.1
chr13	84243485	84244148	Tmem161b
chr13	89998624	89999365	Xrcc4
chr13	91610615	91610921	Ssbp2
chr13	91701828	91702820	Ssbp2
chr13	91935536	91935842	Rasgrf2
chr13	93764341	93765242	AC131739.1
chr13	104825414	104825833	Srek1ip1
chr13	107094192	107095927	AC154257.1
chr13	108526715	108527593	Pde4d
chr13	109922815	109923538	Pde4d
chr13	113070915	113071788	Cdc20b
chr13	113087347	113088103	Cdc20b
chr13	114914832	114916509	Itga2
chr14	26222919	26223119	Cphx3
chr14	27304424	27304820	Arhgef3
chr14	36942701	36944149	Ccser2
chr14	45074437	45075408	Txndc16
chr14	45582771	45583172	Gm15601
chr14	59605168	59606211	Cdadc1
chr14	62016746	62017825	CT010511.1
chr14	64392389	64393624	Msra
chr14	67802887	67803356	Dock5
chr14	67951109	67952026	Dock5
chr14	68035147	68035896	AC154687.2
chr14	71120376	71120868	Gfra2
chr14	72777826	72778418	Fndc3a
chr14	75760304	75760504	Slc25a30
chr14	99265703	99266315	Pibf1
chr14	100235668	100236133	4930517O19Rik
chr14	106210656	106211858	Gm23459
chr14	115250284	115251308	Gpc5
chr14	118123776	118125390	Tgds
chr14	118892514	118893656	Dzip1
chr14	118930623	118931143	Dzip1
chr14	120372484	120373298	Mbnl2
chr14	120519840	120521361	Rap2a
chr14	121731411	121732524	Dock9
chr14	121912567	121912885	Ubac2
chr14	121987390	121988145	Ubac2
chr14	121999339	121999918	Ubac2
chr14	122062625	122065162	Timm8a2
chr14	122186718	122187438	Clybl
chr15	3263923	3265032	Selenop
chr15	4816379	4817392	C6
chr15	10661603	10662856	Rai14
chr15	12500492	12501441	Pdzd2
chr15	25468451	25469792	Gm5468
chr15	25509841	25510418	Gm5468
chr15	25518424	25518624	Gm5468
chr15	25545672	25546090	Myo10
chr15	25580607	25581341	Myo10
chr15	25586308	25586932	Myo10
chr15	27625099	27625943	Otulin
chr15	27800028	27801102	Trio
chr15	34467790	34468291	Erich5
chr15	37436676	37437581	Ncald
chr15	41429206	41429917	Oxr1
chr15	41774065	41775536	Oxr1
chr15	41846139	41847132	Oxr1
chr15	51736364	51737323	Eif3h
chr15	52565385	52565955	Gm23267
chr15	52966163	52967388	Ext1
chr15	53491602	53492538	Samd12
chr15	55763825	55765150	Sntb1
chr15	61448578	61448878	Gm24696
chr15	65795369	65796083	Efr3a
chr15	66733022	66733477	Tg
chr15	73146679	73147329	Ago2
chr15	85634214	85635272	D130051D11Rik
chr15	94167643	94168020	Adamts20
chr16	4503209	4504062	Srl
chr16	4922079	4923182	Mgrn1
chr16	7315783	7316648	Rbfox1
chr16	11475492	11475905	Snx29
chr16	11646479	11647325	Snx29
chr16	13158381	13159767	Ercc4
chr16	16994577	16995210	Mapk1
chr16	17085235	17085876	Ypel1
chr16	20829776	20830673	Rps10-ps2
chr16	23305835	23306535	St6gal1
chr16	24973706	24973906	Lpp
chr16	30976025	30976487	Xxylt1
chr16	31148870	31149263	Acap2
chr16	36670657	36671021	Cd86
chr16	36985094	36986273	Fbxo40
chr16	38755579	38756490	B4galt4
chr16	44361911	44362761	Spice1
chr16	45105100	45105339	Ccdc80
chr16	48788419	48789137	Trat1
chr16	49155580	49156949	Myh15
chr16	49772512	49773255	Gm15518
chr16	49847050	49849191	Cd47
chr16	49907263	49907742	Cd47
chr16	49969872	49970857	Cd47
chr16	50301234	50301569	Bbx
chr16	50305133	50305640	Bbx
chr16	52086562	52087601	Cblb
chr16	55575599	55576139	Gm23003
chr16	55577993	55578236	Gm23003
chr16	55582398	55583404	Gm23003
chr16	55630468	55631466	Gm23003
chr16	55710031	55710329	Gm26369
chr16	55769787	55770870	Gm26369
chr16	56133726	56134405	Senp7
chr16	57854402	57854954	Gm24039
chr16	57914663	57916001	Gm37458
chr16	58194003	58194787	Gm37825
chr16	58197581	58198396	Gm37825
chr16	58497951	58499162	St3gal6
chr16	58512487	58512773	St3gal6
chr16	58545894	58546558	St3gal6
chr16	58708837	58709379	Gpr15
chr16	59517121	59518218	Crybg3
chr16	70420512	70421823	Gbe1
chr16	77108769	77109144	Usp25
chr16	78605904	78606906	Gm24861
chr16	87272346	87272768	N6amt1
chr16	87324250	87325225	N6amt1
chr16	87642150	87642614	Gm22808
chr16	87712690	87713829	Bach1
chr16	88143008	88143434	Grik1
chr16	88302564	88303132	Grik1
chr16	88351203	88351513	Grik1
chr16	88359828	88360223	Grik1
chr16	88685928	88686241	Krtap27-1
chr16	88701014	88701776	2310061N02Rik
chr16	88823747	88824000	Krtap14
chr16	93777157	93778693	Dopey2
chr16	95241608	95242008	Kcnj15
chr16	97948773	97949413	Zbtb21
chr17	5567386	5568423	Zdhhc14
chr17	10229610	10230091	Qk
chr17	21679184	21680538	Gm10509
chr17	23754472	23754822	9530082P21Rik
chr17	30285664	30285891	Btbd9
chr17	36839950	36840233	Trim26
chr17	43007018	43007284	Tnfrsf21
chr17	45703176	45703667	Mrpl14
chr17	48291610	48292004	Treml2
chr17	48318668	48319234	B430306N03Rik
chr17	48325526	48326233	B430306N03Rik
chr17	49412890	49413863	Gm20540
chr17	51395792	51396635
chr17	57182866	57183220	Tnfsf14
chr17	62807851	62808385	Efna5
chr17	64617404	64618206	Man2a1
chr17	71288124	71288644	Gm26561
chr17	71827065	71827372	Clip4
chr17	72871193	72871460	Ypel5
chr17	73853603	73854307	Ehd3
chr17	74828076	74828599	Ttc27
chr17	75237096	75238125	Ltbp1
chr17	77933255	77933605
chr17	78350782	78352931	Crim1
chr17	79868087	79868702	Atl2
chr17	80173948	80175668	Galm
chr17	80468276	80469015	Sos1
chr17	86970671	86971606	Rhoq
chr17	88142828	88143202	Gm26612
chr17	88552716	88553521	Ppp1r21
chr17	88671061	88671745	Gtf2a1l
chr18	3931628	3932713	Gm24632
chr18	3983859	3984728	Gm24632
chr18	4347819	4348049	Map3k8
chr18	5287809	5288526	Zfp438
chr18	7649098	7649950	Mpp7
chr18	12473043	12473438	Lama3
chr18	12634507	12635011	Ttc39c
chr18	12836875	12837155	Osbpl1a
chr18	12840833	12842189	Osbpl1a
chr18	21014433	21014826	Rnf138
chr18	23733799	23735361	Gm15972
chr18	23828248	23829362	Mapre2
chr18	24185658	24185970	Galnt1
chr18	24188602	24189293	Galnt1
chr18	39141667	39141957	Arhgap26
chr18	39276511	39277011	Arhgap26
chr18	39281594	39282702	Arhgap26
chr18	46091957	46093306	Gm38337
chr18	46917564	46918070	Arl14epl
chr18	46921546	46922014	Arl14epl
chr18	55161576	55162031	Gm34073
chr18	55184523	55184773	Gm22597
chr18	57244524	57244790	Megf10
chr18	63993726	63994253	Wdr7
chr18	77140265	77140539	Pias2
chr18	83465117	83465543	Gm24720
chr18	84115284	84116008	Zfp407
chr18	84392627	84393560	Zfp407
chr18	88924204	88925400	Socs6
chr18	88975234	88976148	Rttn
chr18	89304449	89305038	Dok6
chr19	18646528	18647288	Nmrk1
chr19	20409269	20410488	1500015L24Rik
chr19	21199659	21200209	Zfand5
chr19	21563148	21563385	Gm3443
chr19	21578839	21579244	1110059E24Rik
chr19	21585971	21586289	1110059E24Rik
chr19	21630467	21631522	1110059E24Rik
chr19	21756105	21756344	Tmem2
chr19	21767513	21768220	Tmem2
chr19	40691931	40692169	Entpd1
chr19	41417350	41418306	Pik3ap1
chr19	42030969	42031615	Ubtd1
chr19	53152338	53152702	Add3
chr19	53187440	53188095	Add3
chr19	53407368	53407859	Smndc1
chr19	59381536	59381962	Gm33756
chr19	59929714	59930388	Rab11fip2
chrX	9219600	9220032	Lancl3
chrX	42408759	42409318	Gm14619
chrX	42423820	42424855	Tex13c2
chrX	50572215	50573035	Firre
chrX	50580225	50580761	Firre
chrX	50590704	50591093	Firre
chrX	50600342	50600591	Firre
chrX	50602956	50603213	Firre
chrX	50604833	50605858	Firre
chrX	50614957	50615216	Firre
chrX	57184824	57185341	Gm14718
chrX	76598558	76599235	Cldn34d
chrX	77640258	77640781	Tbl1x
chrX	77788552	77789195	Prkx
chrX	78442225	78442565	Prrg1
chrX	78470193	78471149	Prrg1
chrX	85181418	85181893	Dmd
chrX	85838744	85839947	Gm14762
chrX	103719450	103720033	Slc16a2
chrX	139797637	139798349	Cldn2
chrX	142694894	142695231	Tmem164
chrX	143482872	143483255	Pak3
chrX	150477688	150478746	3110067C02Rik
chrX	157259171	157259371	Phex
chrX	164318252	164319164	Pir
chrX	166323039	166323773	Gpm6b

## Sheet: DOR N Enhancers
Chromosome	Start	End	Annotated gene
chr1	21469057	21469974	Kcnq5
chr1	30920598	30921839	Ptp4a1
chr1	43388856	43389893	Gm29041
chr1	46873597	46874945	Slc39a10
chr1	51354410	51354916	9330175M20Rik
chr1	54279395	54280210	Ccdc150
chr1	60416514	60417411	Abi2
chr1	60908620	60909412	Ctla4
chr1	69544014	69544713	Gm29114
chr1	73940545	73941419	Tns1
chr1	74262313	74263014	Arpc2
chr1	79703418	79704065	Wdfy1
chr1	91600568	91601348	Gm28380
chr1	92178118	92178667	Hdac4
chr1	102627980	102628448	Gm3116
chr1	106019594	106020925	Zcchc2
chr1	128602187	128603280	Cxcr4
chr1	128611823	128612214	Cxcr4
chr1	128614400	128615695	Cxcr4
chr1	137814195	137815194	Gm37293
chr1	144085935	144086593	Rgs13
chr1	151167396	151168460	AC113282.1
chr1	151177182	151178267	AC113282.1
chr1	153379578	153380423	E330020D12Rik
chr1	153617049	153617831	Gm6652
chr1	153723133	153723927	C230024C17Rik
chr1	156901531	156902503	Ralgps2
chr1	157428242	157428703	2810025M15Rik
chr1	160005988	160007523	Gm24719
chr1	171776938	171777435	Slamf1
chr1	171788335	171789877	Slamf1
chr1	177700375	177700993	1700016C15Rik
chr1	180403327	180404316	Itpkb
chr1	183987534	183988204	Dusp10
chr1	191579505	191579904	Ints7
chr2	5379035	5379505	Camk1d
chr2	6285516	6286176	A230108P19Rik
chr2	6391293	6391691	Usp6nl
chr2	6621869	6622835	Celf2
chr2	8964660	8965745	Gm13217
chr2	9676903	9677609	Gm37866
chr2	9748191	9748731	Gata3
chr2	9749750	9750597	Gata3
chr2	9985800	9986695	Taf3
chr2	10023904	10024915	Taf3
chr2	11253962	11254894	Prkcq
chr2	11266290	11267306	Prkcq
chr2	11616735	11617278	Gm13260
chr2	13132309	13133445	Rsu1
chr2	13170825	13171766	Rsu1
chr2	13283037	13283830	Gm13270
chr2	14997689	14998457	Nsun6
chr2	16456424	16457354	Plxdc2
chr2	17363068	17364086	Nebl
chr2	17364870	17366056	Nebl
chr2	18958053	18959714	Pip4k2a
chr2	19049186	19050765	4930426L09Rik
chr2	21211646	21212415	Thnsl1
chr2	22796421	22797011	Apbb1ip
chr2	28539715	28540524	Ralgds
chr2	29111057	29111524	Setx
chr2	31774094	31774419	Abl1
chr2	35506558	35507680	Gm35202
chr2	44528433	44529235	Gtdc1
chr2	57208430	57209087	Gm13526
chr2	57268681	57269213	Gpd2
chr2	58149101	58150372	Cytip
chr2	61474378	61475085	Gm22338
chr2	62390299	62391485	Dpp4
chr2	68957556	68958383	Cers6
chr2	68981245	68982348	Cers6
chr2	70808397	70809106	Tlk1
chr2	72082681	72083932	Rapgef4
chr2	73867792	73868877	Atf2
chr2	84015976	84016958	Gm13692
chr2	84347221	84348502	Calcrl
chr2	102400323	102401683	Trim44
chr2	118007768	118008598	Gm13986
chr2	127927475	127928547	Acoxl
chr2	139924386	139925632	Tasp1
chr2	139934244	139935529	Tasp1
chr2	144275686	144276105	Mgme1
chr2	145832016	145833028	Rin2
chr2	155011228	155011645	a
chr2	157121653	157122305	Samhd1
chr2	174565469	174566688	Vmn1r-ps1
chr2	174584380	174584794	Vmn1r-ps1
chr2	175129581	175130397	Gm14399
chr2	175194353	175194948	Gm14391
chr2	178033736	178034793	Zfp971
chr3	5860282	5860887	Gm37350
chr3	9566746	9567558	Zfp704
chr3	10077074	10077508	Gm9833
chr3	14896084	14896738	Car2
chr3	19429207	19430685	Dnajc5b
chr3	37654017	37655107	Gm43820
chr3	38282815	38284174	Gm25574
chr3	38568332	38569300	Gm7824
chr3	51577982	51578823	5430433H01Rik
chr3	59277598	59278435	Med12l
chr3	60481576	60482262	Mbnl1
chr3	65662941	65663578	Lekr1
chr3	87565786	87566535	Etv3l
chr3	104630707	104631630	Gm43582
chr3	106721416	106722709	Lrif1
chr3	108401506	108402376	Celsr2
chr3	108865283	108866222	Fndc7
chr3	115800583	115801966	A930005H10Rik
chr3	120457398	120458574	Gm23733
chr3	122676214	122676656	Gm5981
chr3	126588862	126590013	Camk2d
chr3	126628286	126629128	Camk2d
chr3	131153640	131154296	Lef1
chr3	131170137	131170512	Lef1
chr3	135513067	135514576	Manba
chr3	138715242	138716006	4930425O10Rik
chr3	138735522	138736630	Tspan5
chr3	142324436	142325086	Pdlim5
chr3	143936216	143937009	Gm42707
chr3	144412485	144413247	Gm5857
chr3	144546944	144548825	Hs2st1
chr3	146192068	146193106	Mcoln2
chr3	146583434	146584477	Uox
chr3	152355356	152355958	Usp33
chr4	5797750	5798997	Fam110b
chr4	6674870	6675430	Tox
chr4	7955482	7956245	Gm23860
chr4	8812302	8812804	Chd7
chr4	32216191	32217440	Gm11929
chr4	32257731	32258803	Bach2
chr4	32306422	32307717	Bach2
chr4	32341407	32341671	Bach2
chr4	32374805	32375902	Bach2
chr4	33594941	33596034	Gm23304
chr4	33600772	33601343	Gm23304
chr4	35096150	35097114	Mob3b
chr4	35099810	35100500	Mob3b
chr4	40882797	40883834	B4galt1
chr4	44071675	44073131	Gne
chr4	44167309	44169135	Rnf38
chr4	47272382	47273394	Col15a1
chr4	48276734	48276962	Erp44
chr4	48387165	48387837	Invs
chr4	53322901	53324096	Gm12495
chr4	57946209	57947126	Txn1
chr4	62593380	62594248	Rgs3
chr4	62756157	62757487	Gm11211
chr4	86885696	86886819	Acer2
chr4	97995689	97996718	Nfia
chr4	101260825	101261264	Jak1
chr4	102557755	102558642	Pde4b
chr4	102682095	102682705	Gm24869
chr4	102967558	102968429	Sgip1
chr4	109136425	109137269	Osbpl9
chr4	116540024	116540593	Ipp
chr4	117448988	117449529	Rnf220
chr4	120881828	120882897	Rims3
chr4	144901177	144902186	Dhrs3
chr4	149282111	149283243	Kif1b
chr5	8685189	8685847	Abcb1a
chr5	20082244	20083247	Magi2
chr5	20086983	20087939	Magi2
chr5	20299733	20300651	Magi2
chr5	20362073	20362616	Magi2
chr5	20496723	20497504	Magi2
chr5	20791643	20792927	Phtf2
chr5	23657805	23658380	Srpk2
chr5	34196165	34197472	Zfyve28
chr5	44180430	44181131	Tapt1
chr5	50026055	50027228	Adgra3
chr5	62797244	62798464	Dthd1
chr5	72634476	72635357	Cnga1
chr5	102373348	102374204	Gm42932
chr5	103404190	103405251	Ptpn13
chr5	103746292	103747415	Aff1
chr5	105197747	105198695	Gm43302
chr5	107147975	107148734	Tgfbr3
chr5	107717521	107718526	Gfi1
chr5	111178094	111179144	Ttc28
chr5	114819221	114819746	Gm20499
chr5	123075828	123077536	Gm26745
chr5	125215622	125216396	Gm32585
chr5	129754089	129754648	Nipsnap2
chr5	134166437	134167209	Rcc1l
chr5	134282091	134283158	Gtf2i
chr5	134332680	134333472	Mir3965
chr5	136572991	136573653	Cux1
chr5	139381932	139383413	3110082I17Rik
chr5	140124006	140124832	Mad1l1
chr5	140263652	140265527	Mad1l1
chr5	140271025	140271871	Mad1l1
chr5	142794144	142795327	Tnrc18
chr5	146260875	146261467	Cdk8
chr5	147354776	147355566	Flt3
chr5	147474956	147475944	Pan3
chr5	151246693	151248017	Gm42906
chr5	151263252	151264074	Gm42906
chr6	3200740	3201676	Gm2651
chr6	8504555	8505331	Gm45062
chr6	11901018	11901859	Ndufa4
chr6	15505268	15506452	Foxp2
chr6	15728593	15729806	Mdfic
chr6	22374418	22375475	Fam3c
chr6	28350921	28351716	Zfp800
chr6	33260615	33261802	Exoc4
chr6	34129194	34129766	Lrguk
chr6	34937827	34939768	Stra8
chr6	34943473	34944471	Slc23a4
chr6	49051749	49052789	Gpnmb
chr6	49236343	49236717	Tra2a
chr6	51441847	51442766	Nfe2l3
chr6	54078067	54078717	Chn2
chr6	55256349	55257566	Mindy4
chr6	58597832	58598610	Abcg2
chr6	71381215	71382514	Cd8a
chr6	87725231	87726210	Gm44210
chr6	94648983	94650129	Lrig1
chr6	97394397	97395188	Frmd4b
chr6	99368061	99368717	Foxp1
chr6	99643173	99644184	Gm20696
chr6	99646399	99646719	Gm20696
chr6	100389933	100390913	Rybp
chr6	100438322	100439508	Gm23234
chr6	108835693	108836765	Edem1
chr6	115989178	115990006	Plxnd1
chr6	120076930	120077577	Ninj2
chr6	128334178	128335272	Tulp3
chr6	134183659	134185020	Etv6
chr6	136742215	136743144	Gucy2c
chr6	142941766	142942561	St8sia1
chr6	145011160	145011727	Bcat1
chr6	146283792	146284471	Itpr2
chr6	146602588	146602982	Tm7sf3
chr6	147076078	147076836	Mansc4
chr7	25278334	25279340	Cic
chr7	46606490	46607694	Sergef
chr7	49335089	49335603	Nav2
chr7	49364329	49365207	Nav2
chr7	49392137	49392745	Nav2
chr7	49420937	49421693	Nav2
chr7	49427781	49429578	Nav2
chr7	58685925	58687280	Atp10a
chr7	68250080	68251111	Pgpep1l
chr7	73479462	73480387	Chd2
chr7	75578563	75579153	Akap13
chr7	75685977	75687002	Akap13
chr7	75915428	75916172	Klhl25
chr7	80799228	80799733	Iqgap1
chr7	81154780	81155669	Slc28a1
chr7	82773082	82774469	Efl1
chr7	83609549	83610944	Tmc3
chr7	84644247	84645972	Zfand6
chr7	89073969	89074605	Tmem135
chr7	101310306	101311181	Stard10
chr7	110353714	110354649	Sbf2
chr7	110381579	110382133	Sbf2
chr7	127922504	127923153	Kat8
chr7	129773700	129774885	Gm39094
chr7	132672264	132673043	Fgfr2
chr7	139233399	139234275	Lrrc27
chr7	141591656	141592231	Ap2a2
chr8	4305611	4306312	Elavl1
chr8	9911872	9912644	Gm10067
chr8	13967012	13968078	Tdrp
chr8	15519753	15520172	Gm45677
chr8	22712281	22713117	Ikbkb
chr8	34944989	34945518	Tnks
chr8	35321311	35322090	Gm45469
chr8	35323450	35324023	Gm45469
chr8	35347831	35348576	Gm45469
chr8	35633210	35635009	Mfhas1
chr8	46943309	46943982	1700011L03Rik
chr8	61562517	61563312	Palld
chr8	67712808	67714143	Psd3
chr8	67860154	67860682	Psd3
chr8	84985276	84986570	Hook2
chr8	86707691	86708454	Lonp2
chr8	91298559	91299117	Rpgrip1l
chr8	95154534	95155222	Kifc3
chr8	111576487	111576942	Znrf1
chr8	111582207	111583167	Znrf1
chr8	120068131	120068831	Gm20388
chr8	124317073	124318406	Gm20388
chr8	124362526	124362917	Gm24459
chr8	126686745	126687667	Gm45805
chr9	7221008	7222176	Dcun1d5
chr9	13565342	13565994	Maml2
chr9	13600823	13601132	Maml2
chr9	14995521	14996032	Panx1
chr9	42463753	42463959	Tbcel
chr9	42465451	42466280	Tbcel
chr9	47733945	47734816	Cadm1
chr9	58139707	58140405	Stra6
chr9	61679639	61681317	AC153363.1
chr9	64824324	64825221	Dennd4a
chr9	77592196	77592992	Gm25250
chr9	95113088	95113953	Slc9a9
chr9	96696002	96696934	Zbtb38
chr9	101057163	101057568	Gm3096
chr9	104877066	104877327	Cpne4
chr9	105689151	105690188	Col6a6
chr9	107719007	107719776	Sema3f
chr9	112177717	112178122	Arpp21
chr9	112207744	112208648	Arpp21
chr9	115471512	115472124	Gm5921
chr9	115481043	115481838	Gm5921
chr9	116091074	116092605	Tgfbr2
chr9	118390558	118391146	2610509F24Rik
chr9	118715643	118716459	Itga9
chr9	121071567	121072764	Ulk4
chr9	121454374	121455595	Trak1
chr9	122188522	122189266	Ano10
chr9	123461795	123462316	Lars2
chr9	123756516	123757367	Ccr9
chr9	124079560	124080672	Ccr2
chr9	124422672	124425909	Ppp2r3d
chr10	5197220	5197704	Syne1
chr10	13988650	13989118	Hivep2
chr10	14004704	14005395	Hivep2
chr10	14044924	14046703	Hivep2
chr10	19061874	19063051	AC158622.2
chr10	19104313	19105500	AC158622.1
chr10	19116842	19117561	AC158622.4
chr10	19127230	19128173	AC158622.4
chr10	19167473	19168325	AC158622.3
chr10	19184740	19186569	AC158622.3
chr10	20219025	20220189	Map7
chr10	20257194	20258420	Map7
chr10	21092366	21093550	AC153556.3
chr10	21248549	21249043	AC153556.4
chr10	25114332	25114703	Akap7
chr10	25118370	25119549	Akap7
chr10	28855620	28856581	Themis
chr10	37147803	37148435	5930403N24Rik
chr10	37194686	37195668	5930403N24Rik
chr10	37240438	37241245	AC153356.1
chr10	37320928	37321717	Gm26535
chr10	37811693	37812647	Gm24710
chr10	39192405	39193567	AC129016.2
chr10	39776665	39777340	Rev3l
chr10	40461546	40462809	Cdk19
chr10	40878160	40878671	Cdc40
chr10	43326208	43326613	Pdss2
chr10	50650340	50651034	Ascc3
chr10	56486430	56486887	AC152949.2
chr10	68053891	68055052	Rtkn2
chr10	68081526	68082493	Arid5b
chr10	68136232	68137085	Arid5b
chr10	75222237	75223134	Specc1l
chr10	78402385	78402950	Rrp1
chr10	80694964	80696598	Mob3a
chr10	82728034	82728730	Hcfc2
chr10	93227733	93228620	Cdk17
chr10	93272121	93272750	Elk3
chr10	95690829	95691526	AC153937.1
chr10	95779555	95780409	4732465J04Rik
chr10	96373380	96374842	AC153938.2
chr10	96628228	96629399	Btg1
chr10	99132184	99132743	Poc1b
chr10	99385398	99386621	B530045E10Rik
chr10	111923985	111924769	AC069074.3
chr10	117651062	117652693	Cpm
chr10	118102939	118103716	AC158804.1
chr10	118480644	118481725	AC153495.1
chr10	120197033	120197644	Irak3
chr10	128636553	128637637	Ikzf4
chr11	6694858	6695710	Gm11980
chr11	11667125	11668516	Gm11999
chr11	11725365	11726846	Ikzf1
chr11	17192110	17192808	Ppp3r1
chr11	17236070	17237120	Wdr92
chr11	19829632	19831074	Gm12029
chr11	20615683	20616708	Sertad2
chr11	21172128	21172731	Peli1
chr11	22813511	22814771	Gm12057
chr11	23569974	23570592	0610010F05Rik
chr11	24131473	24132511	Bcl11a
chr11	26519039	26519546	Vrk2
chr11	33938651	33940091	Kcnip1
chr11	34092916	34093729	4930469K13Rik
chr11	43388005	43389165	Gm12148
chr11	43766732	43767743	Adra1b
chr11	44500981	44501908	Rnf145
chr11	44577934	44578319	4930597A21Rik
chr11	46326086	46327314	Itk
chr11	49837506	49838337	Gfpt2
chr11	52265600	52266436	Gm26551
chr11	54972099	54972908	Anxa6
chr11	83079510	83080563	AL603745.2
chr11	86810491	86812469	Dhx40
chr11	88430140	88430993	Msi2
chr11	99136293	99137203	Ccr7
chr11	100845679	100846367	Stat5b
chr11	109011550	109012157	Gm11668
chr12	4558726	4559441	AC241534.4
chr12	15754940	15755882	Gm4804
chr12	16169941	16170950	AC102435.1
chr12	25957616	25959493	CT030011.1
chr12	28771021	28771487	Tssc1
chr12	28792440	28793072	Tssc1
chr12	36183642	36184425	Ankmy2
chr12	36205725	36206392	Lrrc72
chr12	52135576	52136261	Nubpl
chr12	54147072	54147779	Egln3
chr12	54292786	54294043	AC119892.1
chr12	54892440	54893184	Baz1a
chr12	55464516	55467083	Nfkbia
chr12	70628225	70629240	AC159238.2
chr12	73679126	73679890	Prkch
chr12	77539664	77540544	AC159297.4
chr12	77542161	77542712	AC159297.4
chr12	78350788	78351188	Gphn
chr12	82165681	82166653	AC130222.1
chr12	84269722	84270692	Gm5436
chr12	85540924	85541557	AC145740.1
chr12	91668332	91669172	Ston2
chr12	91723487	91724867	Ston2
chr12	100281988	100282915	AC159633.2
chr12	107123489	107124922	Gm16085
chr12	107138752	107139534	Gm16085
chr12	107930604	107931110	Bcl11b
chr12	108098064	108098849	Setd3
chr12	110861063	110861988	Zfp839
chr12	112448709	112449932	AC132414.1
chr12	112854644	112855577	Gpr132
chr12	112860025	112861529	Gpr132
chr12	114134365	114134862	Ighv9-3
chr12	118375917	118377519	Sp4
chr13	3525980	3526951	Gdi2
chr13	5714056	5715171	AC133498.1
chr13	5756719	5757872	AC133498.1
chr13	9429305	9430682	Dip2c
chr13	12277892	12278424	Actn2
chr13	15850467	15851071	AC121583.1
chr13	24920401	24921852	Aldh5a1
chr13	24988550	24990282	Gpld1
chr13	28551406	28552500	2610307P16Rik
chr13	28695027	28695615	2610307P16Rik
chr13	28734833	28735416	2610307P16Rik
chr13	28880855	28881406	2610307P16Rik
chr13	30351732	30352559	Agtr1a
chr13	30570160	30570505	Uqcrfs1
chr13	30574826	30575851	Uqcrfs1
chr13	31503008	31503714	A530084C06Rik
chr13	36807695	36808877	AC168059.1
chr13	42985824	42986440	Phactr1
chr13	43532522	43532923	AC124171.1
chr13	51112192	51112804	Spin1
chr13	60644507	60646109	Dapk1
chr13	83517806	83518865	Mef2c
chr13	89428042	89429232	Edil3
chr13	91099577	91100416	Atg10
chr13	91216730	91217780	Atg10
chr13	91649858	91650359	Ssbp2
chr13	92615323	92615765	Serinc5
chr13	92658537	92659232	Serinc5
chr13	92703100	92704057	Serinc5
chr13	93592949	93593877	Bhmt
chr13	97840012	97840837	AC124397.1
chr13	97922962	97923806	Arhgef28
chr13	100805593	100806301	Slc30a5
chr13	104042711	104043367	Nln
chr13	109261749	109262218	Pde4d
chr13	109829561	109830048	Pde4d
chr13	111251338	111252639	Actbl2
chr13	112477528	112478265	Il6st
chr13	113028650	113029025	Cdc20b
chr13	113574078	113574912	AC168056.3
chr13	114188436	114190278	Arl15
chr13	116966921	116967457	Parp8
chr13	117217608	117218350	Emb
chr13	119629095	119629400	Ccl28
chr14	8643065	8643512	4930452B06Rik
chr14	10054214	10054827	Fhit
chr14	10288877	10289623	Fhit
chr14	10300619	10302035	Fhit
chr14	10911271	10911999	Fhit
chr14	10917825	10918542	Fhit
chr14	14011977	14013748	Atxn7
chr14	14632333	14633909	CT025538.2
chr14	16151747	16152610	AC173482.3
chr14	17632765	17633709	Thrb
chr14	18001736	18002654	Thrb
chr14	18041350	18042558	Thrb
chr14	18083701	18084979	AC154626.1
chr14	18756353	18757015	Ube2e2
chr14	20877195	20877740	AC154840.1
chr14	21112680	21113361	Adk
chr14	25299447	25300307	Zmiz1os1
chr14	31569816	31571063	Colq
chr14	36316350	36317592	AC154245.1
chr14	47222824	47223527	Wdhd1
chr14	47545367	47546278	Atg14
chr14	48421788	48422933	Gm3534
chr14	54225010	54225439	Trac
chr14	60521002	60521795	Gm29266
chr14	61061629	61062259	Tnfrsf19
chr14	61063835	61064268	Tnfrsf19
chr14	64212427	64213414	Msra
chr14	77580278	77581413	Enox1
chr14	79315660	79316507	Rgcc
chr14	87010521	87010942	Diaph3
chr14	101510293	101511282	Tbc1d4
chr14	103095066	103095360	Fbxl3
chr14	121540509	121541366	Dock9
chr14	121545157	121546498	Dock9
chr14	121552362	121554440	Dock9
chr15	3309416	3310501	Ccdc152
chr15	6726188	6726871	Rictor
chr15	8568164	8570178	Gm2348
chr15	9533239	9533983	Il7r
chr15	12348936	12349722	Golph3
chr15	25354760	25355446	Basp1
chr15	25405482	25406474	Basp1
chr15	25909770	25910994	Retreg1
chr15	27724113	27726850	Trio
chr15	27853940	27854482	Trio
chr15	36395781	36397333	Ankrd46
chr15	36733316	36734265	Ywhaz
chr15	36979373	36980495	Zfp706
chr15	37099857	37100729	Gm26766
chr15	50694105	50694508	Trps1
chr15	50697551	50698946	Trps1
chr15	53139806	53141212	Ext1
chr15	53156774	53157916	Ext1
chr15	53248929	53249675	Ext1
chr15	53274605	53275291	Ext1
chr15	53327817	53328961	Ext1
chr15	55848210	55848634	Sntb1
chr15	57838285	57839293	Zhx2
chr15	58164635	58165647	Wdyhv1
chr15	58174867	58175553	Fbxo32
chr15	58854211	58854877	Ube2d4
chr15	59089497	59090445	Mtss1
chr15	59092354	59092883	Mtss1
chr15	59105842	59106744	Mtss1
chr15	59245869	59247073	Gm5045
chr15	59522684	59523395	Nsmce2
chr15	59524459	59525399	Nsmce2
chr15	59652686	59653674	Trib1
chr15	59913425	59914335	Gm7083
chr15	59916627	59916926	Gm7083
chr15	60141517	60142154	Gm25875
chr15	62025009	62025779	Pvt1
chr15	62164644	62165320	Pvt1
chr15	62168962	62170380	Pvt1
chr15	63616644	63617534	Gm5473
chr15	67405415	67406005	1700012I11Rik
chr15	73152984	73153636	Ago2
chr15	73175655	73177360	Ago2
chr15	77805573	77806325	Myh9
chr15	80562488	80562760	Enthd1
chr15	80742979	80744090	Tnrc6b
chr15	85042099	85043338	Fam118a
chr15	85232700	85233947	Fbln1
chr15	93530584	93531447	Prickle1
chr15	93712339	93713212	Prickle1
chr15	94089503	94090652	Adamts20
chr15	94477473	94477705	Adamts20
chr16	17222193	17222572	Rimbp3
chr16	17815140	17816145	Scarf2
chr16	18533067	18533458	Gnb1l
chr16	21332704	21333851	Gm16863
chr16	22526055	22526991	Dgkg
chr16	23228066	23228922	St6gal1
chr16	31181686	31182368	Acap2
chr16	36927195	36928359	Golgb1
chr16	38760540	38761394	B4galt4
chr16	45261150	45261994	Btla
chr16	45381490	45382836	Cd200
chr16	46104253	46105208	Cd96
chr16	52009369	52009819	Cblb
chr16	57391141	57391793	Cmss1
chr16	57473412	57473811	Cmss1
chr16	76201786	76202690	Gm26915
chr16	76310168	76311164	Nrip1
chr16	76345977	76346481	Nrip1
chr16	90142426	90144734	Sod1
chr16	90456236	90457152	Hunk
chr16	91522224	91523337	Mir6367
chr16	91533089	91534575	Gm7860
chr16	92062326	92062716	Mrps6
chr16	96292031	96293447	B3galt5
chr17	6553613	6554228	Dynlt1c
chr17	6598287	6598864	Dynlt1c
chr17	7098198	7099469	Gm1604b
chr17	7128170	7129231	Gm1604b
chr17	7996947	7998051	Rsph3a
chr17	13715264	13716039	Tcte2
chr17	21463287	21464267	Zfp51
chr17	21473770	21475333	Zfp51
chr17	28697296	28698450	Mapk14
chr17	31790462	31791267	Sik1
chr17	34118820	34120119	Brd2
chr17	50631125	50632525	Plcl2
chr17	52067405	52068381	Gm19585
chr17	52177739	52178434	Gm19585
chr17	52311902	52312508	Gm19585
chr17	52468075	52469061	Gm27217
chr17	52591517	52592554	Gm27217
chr17	56443084	56443935	Ptprs
chr17	64826295	64827786	4930583I09Rik
chr17	66022165	66022632	Ankrd12
chr17	70963564	70963912	Gm26561
chr17	79774833	79776528	Gm37555
chr17	84163000	84163639	Zfp36l2
chr17	84419340	84420663	Thada
chr17	84855246	84856475	Lrpprc
chr17	86872420	86873261	Gm29168
chr17	87118729	87119587	Socs5
chr18	6275608	6276014	Kif5b
chr18	15201450	15202355	Kctd1
chr18	15204159	15204750	Kctd1
chr18	32590969	32591651	Gm25826
chr18	32953962	32955630	Camk4
chr18	32969614	32970854	Camk4
chr18	46120772	46121312	Gm38337
chr18	46747768	46748075	Ap3s1
chr18	46800480	46801188	Ap3s1
chr18	54061629	54062465	Gm5507
chr18	55692358	55693865	Gm26959
chr18	55695130	55696323	Gm26959
chr18	55815809	55816793	Gm8614
chr18	56412535	56413510	Gramd3
chr18	56470289	56471407	Gramd3
chr18	58352749	58353165	Gm25660
chr18	58418691	58419013	Slc27a6
chr18	68711178	68712030	Mir6356
chr18	73648350	73648890	Smad4
chr18	79267562	79268483	Setbp1
chr18	81863012	81864221	Gm26012
chr18	82479433	82480433	Mbp
chr18	82531947	82532323	Mbp
chr18	82846723	82847622	4930445N18Rik
chr18	83942911	83944019	Tshz1
chr18	83992860	83993707	Tshz1
chr18	89159061	89160340	Rttn
chr18	89241095	89241913	Cd226
chr18	89340083	89341107	Dok6
chr19	5814020	5814476	Gm27702
chr19	11491365	11492140	Gm8369
chr19	14641191	14641966	Gm37997
chr19	14695063	14695970	Gm26026
chr19	21096560	21097085	Tmc1
chr19	29382419	29383183	Cd274
chr19	31862800	31863262	A1cf
chr19	31910111	31910978	A1cf
chr19	32182178	32182456	Sgms1
chr19	32196971	32197845	Sgms1
chr19	40356449	40357471	Sorbs1
chr19	42018732	42019775	Ubtd1
chrX	12202920	12203366	Gm14521
chrX	13370139	13370840	Gm9434
chrX	78482779	78483717	Prrg1
chrX	95164134	95164483	Arhgef9
chrX	99592801	99594220	Gm14816
chrX	159829151	159829703	Sh3kbp1
chrX	163891897	163892695	Ap1s2
chrX	166645429	166646247	Gm1720
chrX	168657585	168658365	Msl3
chrX	169923224	169923869	Mid1
chrX	170011706	170017889	Gm21887

## Sheet: DOR TIM Promoters
Chromosome	Start	End	Annotated gene
chr1	4496010	4497156	Sox17
chr1	7146755	7147519	Pcmtd1
chr1	7397015	7398652	Gm26901
chr1	9544951	9546041	Rrs1
chr1	24611578	24616141	Gm28439
chr1	39571331	39572078	Rnf149
chr1	52076403	52076801	Stat4
chr1	52844304	52845771	Hibch
chr1	66174804	66175736	Map2
chr1	72283907	72284855	Pecr
chr1	75316839	75318191	Dnpep
chr1	80224879	80225284	2310015K22Rik
chr1	86378707	86379764	Gm45908
chr1	88276449	88278304	Hjurp
chr1	89069503	89071100	Sh3bp4
chr1	136466004	136466724	Kif14
chr1	144775057	144775754	Rgs18
chr1	175691993	175693592	Opn3
chr1	189920955	189922864	Smyd2
chr1	191905964	191907884	1700034H15Rik
chr2	3283386	3285390	Nmt2
chr2	15054494	15056170	Nsun6
chr2	21204951	21206326	Enkur
chr2	22587397	22590478	Myo3a
chr2	35981911	35982192	Ttll11
chr2	44926237	44927844	Gtdc1
chr2	48948641	48950483	Orc4
chr2	69380257	69380926	Dhrs9
chr2	73385758	73387074	Gpr155
chr2	79634748	79636316	Ssfa2
chr2	85047349	85048952	Tnks1bp1
chr2	98662181	98662979	Gm10801
chr2	98666210	98667378	Gm10800
chr2	104027239	104028940	4931422A03Rik
chr2	105016284	105017497	Ccdc73
chr2	144009675	144011776	Rrbp1
chr2	145934151	145935172	Crnkl1
chr2	146511255	146512504	Ralgapa2
chr2	146855481	146856541	Kiz
chr2	148442289	148443836	Cd93
chr2	148874433	148875960	Cst3
chr2	150607960	150609607	Apmap
chr2	167348693	167350085	B4galt5
chr2	172344979	172346551	Fam210b
chr3	28780578	28781909	1700112D23Rik
chr3	32510056	32511466	Zfp639
chr3	32708251	32709543	Actl6a
chr3	38483581	38485429	Ankrd50
chr3	40949072	40951541	Larp1b
chr3	78889588	78890473	Gm5277
chr3	83054909	83056279	Plrg1
chr3	116465281	116466825	Gm26358
chr3	123507821	123509237	Snhg8
chr3	127895493	127896869	5730508B09Rik
chr3	131564192	131565466	Papss1
chr3	138442303	138443684	Adh5
chr3	142394641	142396203	Pdlim5
chr3	152920112	152920879	Pigk
chr3	155092916	155094028	Fpgt
chr3	159494826	159496245	Depdc1a
chr4	3938177	3939602	Plag1
chr4	9668461	9669660	Asph
chr4	16162949	16164482	Ripk2
chr4	19569143	19570302	Cpne3
chr4	55564240	55564767	Gm12511
chr4	80002612	80005161	Gm11407
chr4	83323407	83324748	Ttc39b
chr4	89310268	89311374	Cdkn2b
chr4	94978254	94979743	Mysm1
chr4	107253140	107254255	Lrrc42
chr4	108327041	108328691	Coa7
chr4	111719301	111721801	Spata6
chr4	127168190	127170138	Dlgap3
chr4	148159497	148160815	Fbxo44
chr4	150236699	150238563	Eno1
chr5	41707195	41708812	Rab28
chr5	45449553	45450793	Qdpr
chr5	52618128	52619087	8030423F21Rik
chr5	52833089	52834740	Anapc4
chr5	57714696	57716196	4932441J04Rik
chr5	63967643	63969380	Rell1
chr5	72811080	72811410	Tec
chr5	77211338	77212482	Spink2
chr5	86065027	86066970	Cenpc1
chr5	86172017	86173457	Uba6
chr5	86803823	86804959	Gm43055
chr5	88764393	88765731	Dck
chr5	96163658	96164429	Cnot6l
chr5	97110998	97112085	Paqr3
chr5	103975693	103976200	Hsd17b13
chr5	107533656	107533986	Gm42669
chr5	109556703	109559057	Crlf2
chr5	129941206	129942800	Vkorc1l1
chr6	28423277	28424235	Gcc1
chr6	35132823	35134686	Cnot4
chr6	38120338	38121275	Atp6v0a4
chr6	40890638	40892184	Gm38276
chr6	42348986	42350694	Gm44284
chr6	56714403	56715698	Avl9
chr6	71373167	71373951	Gm44174
chr6	79818074	79818502	Gm20594
chr6	83032640	83033938	Dok1
chr6	85147723	85147959	Gm44285
chr6	97205108	97206016	Uba3
chr6	108064768	108065934	Setmar
chr6	112948449	112948958	Gm44081
chr6	113306150	113307962	Gm43935
chr6	115762032	115762731	Tmem40
chr6	121228131	121228796	Tuba8
chr6	125067633	125068059	Lpar5
chr6	129917462	129918380	Klra5
chr6	130386783	130387754	Klra1
chr6	135254145	135254945	Gsg1
chr6	140423550	140425355	Plekha5
chr6	145210395	145212017	Casc1
chr7	4914700	4916006	Zfp628
chr7	6362188	6363737	Zfp78
chr7	13278077	13279442	6330408A02Rik
chr7	19077139	19078405	Dmwd
chr7	19628238	19629737	Relb
chr7	35333174	35334861	Rhpn2
chr7	38107197	38108552	Ccne1
chr7	43436263	43439012	Nkg7
chr7	45015738	45016571	Scaf1
chr7	48937459	48938361	Nav2
chr7	68271850	68272201	Gm16157
chr7	104400279	104401431	Trim30c
chr7	105639886	105641159	Arfip2
chr7	105810357	105811619	Gm15645
chr7	135715212	135717214	Mki67
chr7	136269784	136270908	C030029H02Rik
chr7	139388450	139389527	Inpp5a
chr8	3352741	3356028	A430078G23Rik
chr8	19784323	19785313	Gm10060
chr8	22059798	22061155	Atp7b
chr8	26976374	26979434	Zfp703
chr8	46470296	46471950	Acsl1
chr8	53638201	53639726	Neil3
chr8	54529108	54530493	Spcs3
chr8	57511006	57512868	Hmgb2
chr8	70282449	70283881	Homer3
chr8	73352489	73354616	Large1
chr8	77279738	77281375	Arhgap10
chr8	109868083	109869495	Gm17344
chr9	21250207	21250453	AC163637.1
chr9	21290635	21291794	Cdkn2d
chr9	25481058	25483184	Eepd1
chr9	27023450	27024150	Vps26b
chr9	35305111	35305721	AC160116.1
chr9	80164153	80165428	Myo6
chr9	83924783	83925673	AC124011.1
chr9	85326108	85328835	Fam46a
chr9	86571356	86573323	Pgm3
chr9	87021597	87022643	Cyb5r4
chr9	88480982	88483320	Syncrip
chr9	104001933	104003316	AC138739.1
chr9	122293751	122294962	Ano10
chr10	7472980	7474728	Ulbp1
chr10	24911431	24911784	Med23
chr10	26228180	26228567	Samd3
chr10	26229401	26230490	Samd3
chr10	34417200	34419072	Nt5dc1
chr10	51453513	51455015	AC153530.1
chr10	52381327	52382857	Gopc
chr10	53629135	53630595	Mcm9
chr10	61451354	61453257	Eif4ebp2
chr10	89685525	89686780	Scyl2
chr10	96854501	96854787	AC152946.1
chr10	98913617	98915947	Atp2b1
chr10	99268495	99269441	AC153821.2
chr10	111972449	111973313	Krr1
chr10	115249731	115252641	Tbc1d15
chr10	117147924	117148992	Frs2
chr10	118554682	118556952	AC153495.1
chr10	118884076	118884414	AC154039.1
chr10	120697007	120697862	AC134528.2
chr10	121475617	121477091	Rassf3
chr11	16950708	16952166	Eldr
chr11	60810619	60811659	Shmt1
chr11	62752171	62753158	Gm27194
chr11	115477164	115478419	Armc7
chr11	121420870	121422239	Fn3krp
chr12	11202641	11202939	AC104880.1
chr12	12261807	12264558	Fam49a
chr12	15981118	15982509	AC161050.1
chr12	33064347	33064673	Cdhr3
chr12	40248424	40249413	Ifrd1
chr12	41023549	41024907	Immp2l
chr12	58920712	58921081	AC163296.1
chr12	59011430	59012759	Sec23a
chr12	64917352	64918496	Gm527
chr12	72084834	72086525	L3hypdh
chr12	106008623	106009127	Vrk1
chr12	108332965	108334746	Cyp46a1
chr13	12394756	12395874	Heatr1
chr13	17694410	17696034	Sugct
chr13	60895556	60896212	CT010498.2
chr13	60934986	60935383	CT010498.1
chr13	67390144	67390407	Zfp429
chr13	69610774	69612438	Nsun2
chr13	69738617	69740366	Ube2ql1
chr13	69813510	69814429	Med10
chr13	74061768	74062677	Cep72
chr13	85126563	85127534	Gm4076
chr13	92353930	92355522	Msh3
chr13	119689801	119691131	Hmgcs1
chr14	19415687	19419410	Gm21738
chr14	40965685	40967799	Tspan14
chr14	45218911	45220968	Txndc16
chr14	49173673	49174084	Naa30
chr14	102981336	102983400	Kctd12
chr14	104467314	104468493	Pou4f1
chr14	120387402	120388057	Mbnl2
chr14	122951144	122952483	Tmtc4
chr15	25621775	25623469	Myo10
chr15	31223935	31225881	Dap
chr15	35661719	35662920	Vps13b
chr15	43476831	43477873	Gm10373
chr15	44618606	44620141	Ebag9
chr15	88890643	88891900	Gm20621
chr16	5255412	5256503	Eef2kmt
chr16	10992001	10993504	Litaf
chr16	14158884	14160261	Marf1
chr16	16146164	16147164	Spidr
chr16	45204165	45204867	Gm6030
chr16	56716393	56718144	Tfg
chr16	58407967	58409248	4930461C15Rik
chr16	58727542	58728962	Cldnd1
chr16	59469853	59470224	1700022E09Rik
chr16	87497215	87497438	B130034C11Rik
chr16	88290206	88290406	Grik1
chr16	90809762	90811011	Urb1
chr17	10839676	10841154	Pacrg
chr17	35246053	35246652	Ddx39b
chr17	56161226	56161524	Tnfaip8l1
chr17	83847702	83848783	Haao
chr18	6135268	6136826	Arhgap12
chr18	21001167	21002845	Rnf138
chr18	31633777	31635508	Sap130
chr18	49978766	49980608	Tnfaip8
chr18	56431183	56432495	Gramd3
chr18	61398539	61400930	Ppargc1b
chr18	65430150	65431616	Malt1
chr18	73571782	73573633	Mex3c
chr18	84684141	84686091	Cndp2
chr19	17393438	17394766	Rfk
chr19	38053865	38055404	I830134H01Rik
chr19	53141447	53143230	Add3
chrX	13652134	13652620	Cask
chrX	85775966	85777431	Gk
chrX	159371448	159372768	Eif1ax
chrX	166478680	166480156	Rab9

## Sheet: DOR N Promoters
Chromosome	Start	End	Annotated gene
chr1	37996756	37998545	Txndc9
chr1	43933191	43934774	Tpp2
chr1	52231990	52233866	Gls
chr1	52630464	52631841	Nemp2
chr1	52726013	52727751	Mfsd6
chr1	53296608	53297715	Pms1
chr1	53850814	53852482	Hecw2
chr1	55405317	55406780	Plcl1
chr1	59912413	59914069	Fam117b
chr1	60097245	60098838	Wdr12
chr1	69768398	69769503	Gm37930
chr1	86525161	86527300	Ptma
chr1	135132128	135133763	Ptprv
chr1	138683677	138684255	Gm5833
chr1	143640285	143641358	Cdc73
chr1	151754660	151756180	2810414N06Rik
chr1	162570209	162571860	Vamp4
chr1	163994203	163995652	BC055324
chr1	164457346	164459089	Atp1b1
chr1	181227661	181228272	A430110L20Rik
chr2	6478036	6479141	Gm13391
chr2	9595345	9596209	Gm13218
chr2	13009600	13011901	C1ql3
chr2	13223259	13225239	Rsu1
chr2	13792447	13794136	St8sia6
chr2	14054916	14056588	Hacd1
chr2	16355526	16357614	Plxdc2
chr2	23509546	23509917	Spopl
chr2	25557365	25558482	Edf1
chr2	38822836	38824525	Nr6a1
chr2	60124560	60126141	Baz2b
chr2	68959136	68960682	Cers6
chr2	119896842	119898597	Mga
chr2	122469050	122469714	Bambi-ps1
chr2	127269625	127271076	Gm10766
chr2	127333801	127334665	Dusp2
chr2	128091810	128092603	Acoxl
chr2	129180028	129180773	AI847159
chr2	132846204	132847479	Gm14104
chr2	154603336	154604499	Pxmp4
chr2	154892205	154893370	a
chr2	156143611	156144814	Nfs1
chr2	156862079	156864151	5430405H02Rik
chr2	163202527	163204412	Tox2
chr2	167062401	167063415	Znfx1
chr2	175800267	175801499	Gm14288
chr3	20307145	20307910	Gm43525
chr3	37723912	37725146	Gm5148
chr3	58576360	58577389	Selenot
chr3	59103693	59103989	Med12l
chr3	84667270	84667715	Gm37240
chr3	106787766	106789209	Cd53
chr3	108536269	108537118	5330417C22Rik
chr3	108553897	108555028	Scarna2
chr3	125938488	125939044	Ugt8a
chr3	131110956	131113265	Gm43352
chr3	145987369	145989341	Syde2
chr4	32249747	32251479	Bach2
chr4	43656027	43656982	Hint2
chr4	88776016	88777120	Gm13289
chr4	88796474	88797484	Gm26867
chr4	106560390	106561883	Dhcr24
chr4	108310442	108311235	Gm12742
chr4	117189413	117190592	Gm25099
chr4	117447706	117448535	Rnf220
chr4	129558223	129558919	Lck
chr4	133671563	133673537	Pigv
chr4	140775880	140776223	Padi4
chr4	149773518	149774738	Slc25a33
chr4	155991929	155993665	B3galt6
chr5	8996172	8997692	Crot
chr5	23432513	23435602	5031425E22Rik
chr5	24576873	24578169	Abcf2
chr5	29568826	29570015	Ube3c
chr5	33377793	33379148	Uvssa
chr5	33657434	33658916	Tmem129
chr5	33782140	33783295	Letm1
chr5	34659674	34661031	Nop14
chr5	72752231	72753205	Txk
chr5	73629655	73630909	Lrrc66
chr5	86078671	86079537	Stap1
chr5	100517932	100519030	Cops4
chr5	102481069	102482334	1700013M08Rik
chr5	105415052	105416392	Gm32051
chr5	106695809	106697147	Gm28039
chr5	107724761	107726867	Gfi1
chr5	111330089	111331373	Gm27680
chr5	113771219	113773159	Sart3
chr5	122163001	122163658	Ppp1cc
chr5	130143964	130145387	Kctd7
chr5	138622528	138623380	A430033K04Rik
chr5	139367704	139368377	3110082I17Rik
chr5	148928254	148929424	Katnal1
chr6	29984930	29986095	Smkr-ps
chr6	41559351	41559673	Trbv31
chr6	48554248	48555464	Lrrc61
chr6	50776903	50777485	C530044C16Rik
chr6	59023792	59024978	Fam13a
chr6	72954582	72955687	Gm26640
chr6	124740337	124741757	Grcc10
chr6	128888552	128889663	BC035044
chr6	129030126	129031017	Gm16186
chr6	142507089	142508405	Ldhb
chr6	145285302	145286491	Gm22793
chr6	149565555	149566567	Gm21814
chr7	19075899	19076863	Dmwd
chr7	25237427	25239579	Gsk3a
chr7	29179928	29180917	Psmd8
chr7	29908079	29908956	Zfp383
chr7	30050659	30051811	Zfp14
chr7	44869079	44870346	Ptov1
chr7	75455035	75456415	Akap13
chr7	80186743	80187386	Sema4b
chr7	83882981	83884876	Tlnrd1
chr7	116441136	116442030	Pik3c2a
chr7	122972024	122972512	Rbbp6
chr8	13705564	13706146	4932443I19Rik
chr8	34109775	34110075	Gm10131
chr8	34120240	34121003	Mboat4
chr8	35586991	35589219	Gm16793
chr8	61361706	61363174	Sh3rf1
chr8	70233772	70235024	Armc6
chr8	70698324	70700080	Jund
chr8	83972219	83973506	Prkaca
chr8	84197257	84199038	Gm26887
chr8	84977484	84979027	Junb
chr8	106058635	106060274	Nfatc3
chr8	107047885	107049071	Pdf
chr8	107056125	107057390	Cog8
chr8	108737948	108738756	Zfhx3
chr9	8133695	8134883	Cep126
chr9	32928292	32929127	Gm27162
chr9	52047421	52049125	Rdx
chr9	56223490	56224069	Peak1
chr9	57764388	57766396	Clk3
chr9	59941378	59942418	AC156795.1
chr9	118039996	118041256	Zcwpw2
chr9	121856810	121858303	Higd1a
chr9	122950255	122951484	1110059G10Rik
chr9	123850922	123852526	Fyco1
chr10	19122142	19122846	AC158622.4
chr10	19907109	19907842	Pex7
chr10	19933550	19935460	Map3k5
chr10	21186632	21187246	AC153556.1
chr10	39369203	39371867	Fyn
chr10	40257057	40259295	Gtf3c6
chr10	43478495	43480395	Bend3
chr10	43577777	43580166	Cd24a
chr10	80701621	80703077	Mob3a
chr10	81182141	81183317	Eef2
chr10	95842629	95843630	AC160863.3
chr10	127162666	127163541	B4galnt1
chr10	127164965	127166473	B4galnt1
chr11	3125309	3126033	Pisd-ps1
chr11	11867662	11868664	Ddc
chr11	46343799	46345274	Itk
chr11	52268182	52268999	Gm26551
chr11	70668447	70670169	Spag7
chr11	101641314	101642469	Gm24950
chr11	106778922	106780145	Polg2
chr11	120580973	120582355	Arhgdia
chr12	54709842	54711146	Gm22634
chr12	54713944	54714715	Gm23804
chr12	54733992	54734991	Gm24305
chr12	69474725	69475862	AC157822.3
chr12	70681466	70682068	AC159238.2
chr12	79171795	79173055	Vti1b
chr12	85824195	85825489	Erg28
chr12	86810615	86811395	Gm25888
chr12	100186989	100188360	AC166349.1
chr12	102282421	102284043	Rin3
chr12	105784204	105785606	Papola
chr12	112975774	112977036	Brf1
chr12	113146133	113147336	Crip1
chr12	115603795	115605597	Ighv1-67
chr12	116280556	116282085	Esyt2
chr12	119237827	119239183	Itgb8
chr13	25019712	25020772	Mrs2
chr13	41801107	41801905	Adtrp
chr13	43531399	43531804	AC124171.1
chr13	91753636	91754107	Acot12
chr13	93498291	93500471	Jmy
chr13	96670218	96671690	Hmgcr
chr13	112427446	112427983	AC159196.3
chr13	117220328	117221371	Emb
chr14	8665583	8666767	4930452B06Rik
chr14	11160702	11162590	Fhit
chr14	16036920	16038249	AC124680.1
chr14	31535760	31536479	Colq
chr14	47369743	47370280	Lgals3
chr14	52566666	52567575	Trav2
chr14	53039172	53039903	Gm30214
chr14	53553232	53554682	Trav14-1
chr14	53559310	53560680	Trav15-1-dv6-1
chr14	75455777	75457419	Siah3
chr15	8098757	8099597	Wdr70
chr15	57695322	57696325	Zhx2
chr15	58888212	58890764	Rnf139
chr15	59080468	59082606	Mtss1
chr15	59314464	59315843	Sqle
chr15	64023609	64024507	Fam49b
chr15	79374509	79375278	Tmem184b
chr15	82353581	82354913	Ndufa6
chr15	95790181	95791697	A130051J06Rik
chr16	11143812	11144420	Zc3h7a
chr16	16865422	16866266	Igll1
chr16	19884166	19884895	Gm27883
chr16	37867731	37869306	Lrrc58
chr16	45652881	45654559	BC016579
chr16	91010031	91011818	Synj1
chr16	91538222	91538971	Gm7860
chr16	91545451	91547949	Ifngr2
chr16	96144983	96146052	Wrb
chr17	5491224	5493517	Zdhhc14
chr17	6106226	6107590	Tulp4
chr17	30575611	30577121	Btbd9
chr17	30626733	30627259	1700097N02Rik
chr17	39843067	39848732	Gm26917
chr17	87281747	87284413	4833418N02Rik
chr18	5591180	5594452	Gm10125
chr18	14681640	14683565	Ss18
chr18	14782440	14784181	Taf4b
chr18	31910257	31911615	Sft2d3
chr18	32067215	32068535	Iws1
chr18	32239583	32240872	Ercc3
chr18	32938505	32940123	2310026I22Rik
chr18	34953896	34955310	Hspa9
chr18	56572524	56573997	Aldh7a1
chr18	58555569	58557283	Slc27a6
chr18	60714437	60715665	Ndst1
chr18	67640708	67642458	Cep76
chr18	80468463	80470755	Ctdp1
chr18	82525700	82527035	Mbp
chr19	6127783	6128548	Snx15
chr19	8819033	8820682	Ttc9c
chr19	12794625	12797111	Zfp91
chr19	34877749	34879425	Pank1
chrX	41400047	41401120	Gria3

## Sheet: DOR TG Enhancers
Chromosome	Start	End	Annotated gene
chr1	4468617	4469695	Sox17
chr1	4470201	4470504	Sox17
chr1	4491734	4492777	Sox17
chr1	4493082	4493416	Sox17
chr1	9858933	9859788	Sgk3
chr1	9882562	9883986	Sgk3
chr1	10219945	10220479	Arfgef1
chr1	10225359	10226004	Arfgef1
chr1	10325132	10326132	Cpa6
chr1	13287645	13288210	Ncoa2
chr1	16746943	16747939	Gm29649
chr1	21419268	21419812	Kcnq5
chr1	21447673	21449258	Kcnq5
chr1	21469057	21469974	Kcnq5
chr1	21618532	21619424	Kcnq5
chr1	21805131	21805608	Kcnq5
chr1	21829639	21830834	Kcnq5
chr1	21883921	21884333	Kcnq5
chr1	21896163	21896772	Kcnq5
chr1	24684020	24684321	Lmbrd1
chr1	33942650	33943063	Dst
chr1	34187483	34188625	Dst
chr1	36242080	36242301	Uggt1
chr1	36434274	36434676	Lman2l
chr1	37327286	37327707	Inpp4a
chr1	38777152	38778155	2610300A13Rik
chr1	39885557	39885913	Map4k4
chr1	39986124	39987291	Map4k4
chr1	43223968	43225306	Gm29040
chr1	43499873	43501811	Nck2
chr1	46908074	46909064	Gm28527
chr1	52019426	52020516	Stat4
chr1	52034700	52035737	Stat4
chr1	52039123	52039937	Stat4
chr1	52127270	52127765	Gm28177
chr1	52150496	52150992	Gm28177
chr1	52363663	52364075	Gm5975
chr1	52366202	52366836	Gm5975
chr1	52374357	52375686	Gm23460
chr1	52387699	52389293	Gm23460
chr1	52651938	52652241	Nemp2
chr1	53264697	53265375	Pms1
chr1	53856502	53857271	Hecw2
chr1	54102953	54104264	Hecw2
chr1	54660605	54661262	Ankrd44
chr1	55075562	55076466	Hspd1
chr1	55076839	55077987	Hspd1
chr1	58911168	58912171	Trak2
chr1	59608148	59609306	Gm973
chr1	59917337	59917851	Fam117b
chr1	60070641	60071132	Wdr12
chr1	60158086	60159138	Carf
chr1	60236057	60236755	Nbeal1
chr1	60272255	60273076	Nbeal1
chr1	60428519	60429535	Abi2
chr1	60446935	60447561	Abi2
chr1	60482825	60483398	Raph1
chr1	60503384	60503882	Raph1
chr1	60530264	60531444	Raph1
chr1	60745763	60747287	Cd28
chr1	60749086	60749824	Cd28
chr1	60757763	60758749	Cd28
chr1	60821281	60821781	Gm11581
chr1	60822620	60823613	Gm11581
chr1	60860230	60861238	Gm38137
chr1	60874536	60875805	Gm38137
chr1	60908620	60909412	Ctla4
chr1	60916226	60917101	Ctla4
chr1	60920219	60920997	Ctla4
chr1	61135396	61136468	Gm11590
chr1	62621569	62622838	Pard3b
chr1	62632582	62633125	Pard3b
chr1	62638625	62639830	Pard3b
chr1	62706513	62706975	Nrp2
chr1	64080964	64081502	Klf7
chr1	64139467	64139885	Gm13750
chr1	64948979	64950058	Plekhm3
chr1	64970414	64971375	Plekhm3
chr1	64985925	64986594	Rpl10a-ps1
chr1	66841680	66842540	Acadl
chr1	69453760	69454462	Gm28497
chr1	69496147	69496590	Gm29113
chr1	69555539	69556269	Ikzf2
chr1	69644568	69645346	Ikzf2
chr1	69656963	69657707	Ikzf2
chr1	69691988	69692743	Ikzf2
chr1	69703439	69704123	Ikzf2
chr1	74570190	74570874	Zfp142
chr1	78590949	78591841	5730419F03Rik
chr1	80361858	80362773	Gm29125
chr1	82830851	82831135	Gm17764
chr1	85679632	85680575	Sp100
chr1	85703213	85704039	Sp100
chr1	85720291	85721334	A630001G21Rik
chr1	86394173	86394700	Nmur1
chr1	86415129	86416474	Nmur1
chr1	86733237	86733774	Dis3l2
chr1	88554652	88555717	Gm19589
chr1	88625299	88625714	Gm38130
chr1	91079822	91080898	Lrrfip1
chr1	91286714	91288137	Ube2f
chr1	91311352	91311748	Scly
chr1	92003990	92004633	Hdac4
chr1	92235269	92236117	Hdac4
chr1	92774123	92775217	Gm29482
chr1	92805692	92806056	Gm29481
chr1	92806517	92807136	Gm29481
chr1	94091452	94092465	Pdcd1
chr1	94146822	94147748	Gm7891
chr1	95263064	95263457	Gm5264
chr1	95267610	95268808	Gm5264
chr1	95572729	95573913	St8sia4
chr1	95605362	95606400	St8sia4
chr1	95655227	95656124	St8sia4
chr1	95657069	95657688	St8sia4
chr1	95744234	95745293	Gm37761
chr1	105239554	105240815	Gm29013
chr1	105980531	105981573	Gm7160
chr1	106031632	106033187	Zcchc2
chr1	106034874	106037363	Zcchc2
chr1	106060828	106061937	Gm37372
chr1	106617090	106617310	Bcl2
chr1	106647229	106647916	Bcl2
chr1	106706637	106707490	Bcl2
chr1	115132785	115133583	Gm4854
chr1	127214504	127215413	Mgat5
chr1	128608038	128608544	Cxcr4
chr1	128781934	128782898	Gm26686
chr1	130550665	130552017	Gm16083
chr1	130980395	130980929	Il10
chr1	130993428	130994240	Il10
chr1	131022348	131023255	Il10
chr1	131053174	131053812	Mapkapk2
chr1	132311238	132311689	Klhdc8a
chr1	133053044	133053565	Pik3c2b
chr1	134066825	134067575	Btg2
chr1	134082774	134083445	Btg2
chr1	135740035	135740548	Csrp1
chr1	137798607	137799289	Gm37293
chr1	138289749	138290517	Atp6v1g3
chr1	138298177	138298440	Atp6v1g3
chr1	138559362	138560359	Nek7
chr1	138587721	138588346	Nek7
chr1	138590352	138590833	Nek7
chr1	138954831	138955406	Gm37045
chr1	138972590	138974067	Dennd1b
chr1	143788403	143789241	Uchl5
chr1	143916144	143918499	Rgs2
chr1	143951865	143952354	Rgs2
chr1	143984798	143985612	Rgs2
chr1	143992886	143993519	Rgs2
chr1	144006525	144006903	Rgs2
chr1	144032936	144034092	Rgs2
chr1	144076068	144077068	Rgs13
chr1	144213197	144213790	Rbm6-ps2
chr1	144214942	144215802	Rbm6-ps2
chr1	144256504	144257349	Rgs1
chr1	144300488	144301799	Gm7266
chr1	151800288	151803122	Edem3
chr1	152886339	152886706	Smg7
chr1	153037393	153038764	Nmnat2
chr1	153057695	153058666	Nmnat2
chr1	155050261	155051605	Gm29282
chr1	155172845	155174014	Stx6
chr1	155383805	155384344	Xpr1
chr1	156910966	156911364	Ralgps2
chr1	156922835	156923425	Ralgps2
chr1	160289973	160290752	Rabgap1l
chr1	160785731	160787341	Rabgap1l
chr1	161436152	161437076	Tnfsf4
chr1	161674546	161674776	Gm37638
chr1	161774756	161775653	Fasl
chr1	162625105	162626136	Gm5705
chr1	164075331	164075854	Sell
chr1	164429774	164430214	Nme7
chr1	164965897	164966671	1700029M03Rik
chr1	164972533	164973435	1700029M03Rik
chr1	164975491	164976079	1700029M03Rik
chr1	165017318	165017626	Gm26042
chr1	165729688	165730827	Gm34767
chr1	166434028	166434319	Gm16418
chr1	167244992	167245718	Uck2
chr1	171628844	171629976	Slamf7
chr1	171648711	171649251	Slamf7
chr1	173451143	173452313	Aim2
chr1	173905554	173906537	Mndal
chr1	173931744	173931993	Mndal
chr1	177150215	177151029	Akt3
chr1	177455075	177455833	Gm29856
chr1	179511707	179512549	Smyd3
chr1	180810456	180810752	H3f3a
chr1	183179651	183181235	Disp1
chr1	189607933	189609587	Gm38122
chr1	189781500	189783645	Ptpn14
chr1	189819026	189819964	Ptpn14
chr1	189824500	189824935	Ptpn14
chr1	189866422	189867776	Ptpn14
chr1	191182477	191183971	Atf3
chr2	3739563	3740699	Fam107b
chr2	3742054	3743113	Fam107b
chr2	3764028	3764542	Fam107b
chr2	3810132	3810828	Fam107b
chr2	4454400	4455191	Frmd4a
chr2	5002976	5003519	Mcm10
chr2	6309260	6310152	A230108P19Rik
chr2	6458811	6459666	Gm13391
chr2	6462158	6462890	Gm13391
chr2	9231268	9231729	Gm23963
chr2	9535863	9536451	Gm13220
chr2	9564237	9565075	Gm13220
chr2	9801192	9802126	Gata3
chr2	9862415	9862764	Gata3
chr2	9867172	9867869	Gata3
chr2	11355484	11356080	8030442B05Rik
chr2	11360101	11360502	8030442B05Rik
chr2	11692826	11693596	Il2ra
chr2	12708787	12709835	Gm37565
chr2	13233151	13234517	Rsu1
chr2	13237221	13238204	Rsu1
chr2	13559902	13560830	Vim
chr2	18586708	18588354	Gm13353
chr2	18688773	18690674	Bmi1
chr2	18745224	18745919	Spag6
chr2	18765532	18767548	Gm20539
chr2	18916225	18917804	Pip4k2a
chr2	19201647	19202072	Armc3
chr2	23171977	23172765	Yme1l1
chr2	24370392	24370734	Psd4
chr2	25170198	25170870	Nrarp
chr2	25549138	25549888	Traf2
chr2	28852489	28853235	Ddx31
chr2	29724681	29725474	Rapgef1
chr2	33032364	33033156	Garnl3
chr2	35985350	35985942	Ttll11
chr2	35994290	35994713	Ttll11
chr2	38890789	38891194	Nr6a1
chr2	44901891	44903206	Gtdc1
chr2	45017183	45017971	Zeb2
chr2	45039091	45039430	Zeb2
chr2	45103021	45103523	Zeb2
chr2	45172533	45173353	Gm28643
chr2	48349562	48350465	Gm13481
chr2	48379526	48379946	Gm13481
chr2	48472686	48473773	Gm13481
chr2	50813365	50814570	Gm13498
chr2	50826580	50827326	Gm13498
chr2	52570183	52572423	Cacnb4
chr2	53101893	53102631	Fmnl2
chr2	59327695	59328440	Pkp4
chr2	60085153	60086133	Baz2b
chr2	60171790	60173415	Baz2b
chr2	60774156	60775289	Rbms1
chr2	60880461	60881877	Rbms1
chr2	61592780	61594347	Tank
chr2	68354175	68354494	Stk39
chr2	68929013	68929524	Cers6
chr2	68978517	68979351	Cers6
chr2	69917008	69917560	Ubr3
chr2	71160279	71160676	Cybrd1
chr2	71376247	71378296	Slc25a12
chr2	72365180	72365890	Map3k20
chr2	73346398	73346769	Gpr155
chr2	73450065	73450809	Wipf1
chr2	75818006	75818857	Gm13670
chr2	76653742	76654017	Dfnb59
chr2	79120665	79121546	Gm37004
chr2	79230920	79231729	Itga4
chr2	84058991	84059733	Gm13692
chr2	85013652	85014657	P2rx3
chr2	90564457	90564896	Ptprj
chr2	101636843	101637587	B230118H07Rik
chr2	102389281	102389981	Trim44
chr2	102812673	102813377	Cd44
chr2	103721699	103722048	Nat10
chr2	103754187	103755278	Nat10
chr2	112222544	112223566	Lpcat4
chr2	114615686	114615899	Dph6
chr2	118526457	118526922	Bmf
chr2	122155123	122156667	Patl2
chr2	122665844	122667058	Slc30a4
chr2	124704441	124705529	Gm13994
chr2	124732333	124733342	Gm13994
chr2	128111662	128112039	Acoxl
chr2	128152389	128154096	Bcl2l11
chr2	128155937	128156282	Bcl2l11
chr2	128197117	128197878	Gm14005
chr2	130733280	130734343	4930402H24Rik
chr2	143838689	143840142	Bfsp1
chr2	143840865	143841233	Bfsp1
chr2	144471247	144471758	Zfp133-ps
chr2	146265031	146265732	Ralgapa2
chr2	146497088	146498414	Ralgapa2
chr2	147030389	147030983	Xrn2
chr2	150830892	150831510	Pygb
chr2	152787769	152788004	Bcl2l1
chr2	153504238	153505020	Nol4l
chr2	154836498	154836821	Raly
chr2	160470742	160471834	Gm14221
chr2	163800547	163801802	Wisp2
chr2	165509474	165509860	Slc2a10
chr2	172390198	172390779	Cass4
chr2	181878945	181879450	Polr3k
chr3	8887314	8887862	Mrps28
chr3	9407714	9409216	C030034L19Rik
chr3	9472334	9472905	Zfp704
chr3	9988072	9988415	Gm17877
chr3	10204774	10206122	Fabp4
chr3	14959037	14960068	A930001A20Rik
chr3	14978769	14979673	A930001A20Rik
chr3	15159123	15160396	Gm33819
chr3	15196134	15196590	Gm33819
chr3	19318866	19319659	Pde7a
chr3	20104284	20105296	Hltf
chr3	21125908	21126887	Gm43160
chr3	21597738	21599242	Gm43675
chr3	21840727	21841319	7530428D23Rik
chr3	21917132	21918054	Gm43674
chr3	21960965	21963566	Gm43674
chr3	22137797	22139035	Tbl1xr1
chr3	22143023	22143685	Tbl1xr1
chr3	22203905	22204641	Tbl1xr1
chr3	27322374	27323412	Tnfsf10
chr3	28543106	28544019	Tnik
chr3	30863662	30864803	Gpr160
chr3	37753107	37753715	Gm42921
chr3	37940104	37941317	Gm20755
chr3	37974830	37975687	Gm20755
chr3	38043986	38045017	Gm22899
chr3	38250899	38252213	Gm25574
chr3	38601065	38601643	Gm43538
chr3	40760423	40761192	Hspa4l
chr3	51390049	51390374	Mgarp
chr3	51603614	51604227	5430433H01Rik
chr3	52676986	52677654	Gm22798
chr3	52703469	52704076	Gm22798
chr3	52706729	52706967	Gm22798
chr3	52784585	52785005	Gm30292
chr3	59062172	59062517	Med12l
chr3	59174570	59175850	Med12l
chr3	59203561	59204611	Med12l
chr3	59697297	59697962	Gm5538
chr3	60110889	60111791	Gm24382
chr3	60240578	60240957	Tgif1-ps
chr3	60574069	60575512	Mbnl1
chr3	60614766	60615992	Mbnl1
chr3	69205221	69206389	Arl14
chr3	75573222	75574531	Serpini1
chr3	75929784	75930881	Golim4
chr3	79152890	79154378	Rapgef2
chr3	79247871	79249213	Rapgef2
chr3	79269912	79270245	Rapgef2
chr3	83996942	83997715	Tmem131l
chr3	84017169	84017914	Tmem131l
chr3	84045950	84047067	Tmem131l
chr3	84092878	84093219	Mnd1
chr3	87840948	87841172	Sh2d2a
chr3	95210571	95211091	Gabpb2
chr3	100442354	100443409	Gm43121
chr3	101296101	101297759	Cd2
chr3	101541389	101542356	Atp1a1
chr3	103314239	103314860	Trim33
chr3	103777813	103778491	Hipk1
chr3	103857408	103857670	Ptpn22
chr3	103872740	103873090	Ptpn22
chr3	103990409	103991621	Phtf1
chr3	107237017	107237248	Prok1
chr3	107852789	107854014	Gm5075
chr3	108718054	108718445	Gpsm2
chr3	115728843	115729907	Gm9889
chr3	115758172	115759423	Gm9889
chr3	116651999	116652436	Mfsd14a
chr3	121493575	121495089	Slc44a3
chr3	126758018	126758941	Camk2d
chr3	127891755	127892498	5730508B09Rik
chr3	135191713	135192370	Gm43033
chr3	135579092	135579889	Nfkb1
chr3	136100211	136101775	Gm31243
chr3	137871153	137871496	Dnajb14
chr3	137954264	137954718	Dapp1
chr3	139016018	139017109	Rap1gds1
chr3	148913191	148914112	Adgrl2
chr3	157938508	157939230	1810013D15Rik
chr4	6444976	6445953	Nsmaf
chr4	6476280	6476739	Nsmaf
chr4	6517586	6518148	Gm11803
chr4	6772012	6773140	Tox
chr4	6792259	6793236	Tox
chr4	6844044	6844603	Tox
chr4	6897411	6897706	Tox
chr4	6901307	6902883	Tox
chr4	7112192	7112926	Gm11804
chr4	7341059	7341788
chr4	7363596	7364863	8430436N08Rik
chr4	7485369	7486005	8430436N08Rik
chr4	7499314	7499876	8430436N08Rik
chr4	7597649	7598583	8430436N08Rik
chr4	7751223	7751732	Gm11795
chr4	8778220	8778928	Chd7
chr4	8834479	8835127	Chd7
chr4	8839569	8839871	Chd7
chr4	10793708	10794898	1700123O12Rik
chr4	10940594	10941391	Rps11-ps3
chr4	10974414	10975028	Plekhf2
chr4	11026020	11026895	Plekhf2
chr4	11095365	11096067	Ndufaf6
chr4	11468399	11469015	Virma
chr4	11475834	11476747	Virma
chr4	11506951	11507472	Virma
chr4	11720817	11722162	Gem
chr4	11794043	11794822	Cdh17
chr4	16071074	16071935	Gm11874
chr4	19926180	19927323	Atp6v0d2
chr4	26338620	26339174	Manea
chr4	32126259	32127314	Gm11928
chr4	32767871	32768749	Mdn1
chr4	32906396	32907241	Ankrd6
chr4	33018185	33018978	Rragd
chr4	33072634	33073424	Gabrr2
chr4	33109955	33111730	Gabrr2
chr4	33247381	33249037	Pnrc1
chr4	33891780	33892885	Cnr1
chr4	34174852	34175204	Gm12753
chr4	34857352	34857852	Zfp292
chr4	40734251	40736372	Dnaja1
chr4	40875514	40877343	B4galt1
chr4	43834530	43835289	Olfr157
chr4	44105188	44105419	Gm12503
chr4	46574922	46576630	Coro2a
chr4	46641210	46641884	Tbc1d2
chr4	47302222	47303953	Col15a1
chr4	47310012	47311244	Col15a1
chr4	47957906	47958421	Gm38343
chr4	48243843	48244419	Erp44
chr4	48253303	48253876	Erp44
chr4	59817165	59817678	Snx30
chr4	62629617	62630559	Rgs3
chr4	63132323	63133007	Zfp618
chr4	63594857	63595993	Gm11213
chr4	63853766	63854128	Tnfsf8
chr4	70303659	70304232	Cdk5rap2
chr4	74312497	74313584	Kdm4c
chr4	83233767	83235830	Ttc39b
chr4	83327431	83328503	Ttc39b
chr4	85005333	85006155	Cntln
chr4	86719031	86719333	Dennd4c
chr4	86721622	86722361	Dennd4c
chr4	86739024	86740234	Dennd4c
chr4	87893130	87894383	Mllt3
chr4	88162471	88162862	Focad
chr4	88875399	88876070	Ifne
chr4	89515646	89516765	Gm12610
chr4	89524408	89525235	Gm12610
chr4	89530128	89530372	Gm12610
chr4	89546226	89546448	Gm12610
chr4	89547485	89548199	Gm12610
chr4	89550108	89551321	Gm12610
chr4	89556358	89557272	Gm12610
chr4	89570536	89571080	Gm12610
chr4	89575001	89576148	Dmrta1
chr4	89687977	89689583	Dmrta1
chr4	95160787	95161884	Junos
chr4	95302037	95304119	Gm12708
chr4	95742100	95743333	Fggy
chr4	98281824	98283028	Gm24203
chr4	98616943	98617760	Patj
chr4	101192374	101192946	Jak1
chr4	103711263	103712084	Dab1
chr4	106313139	106313537	Usp24
chr4	107006136	107006494	Ssbp3
chr4	109797249	109798205	Faf1
chr4	117220674	117221210	Gm1661
chr4	118449440	118450254	Mpl
chr4	121230842	121231686	Gm12890
chr4	126253753	126254135	Map7d1
chr4	133677364	133677619	Arid1a
chr4	134047664	134047942	Zfp683
chr4	134547066	134548264	Selenon
chr4	135108442	135109170	Gm16225
chr4	137603610	137604150	Usp48
chr4	138089382	138089847	Eif4g3
chr4	145274867	145275325	Tnfrsf8
chr4	145278017	145278688	Tnfrsf8
chr4	145305713	145306464	Tnfrsf8
chr4	155207830	155208364	Ski
chr5	8806797	8808067	Abcb1b
chr5	8838778	8840017	Abcb1b
chr5	8863052	8864583	Abcb1b
chr5	9086382	9087918	Tmem243
chr5	20942537	20942768	Rsbn1l
chr5	21043553	21044958	Ptpn12
chr5	23962119	23962494	Fam126a
chr5	24776640	24777500	Crygn
chr5	24889059	24889651	Prkag2
chr5	24914841	24915602	Prkag2
chr5	24968963	24969917	Prkag2
chr5	31444073	31444325	Gm43659
chr5	31723998	31724756	Babam2
chr5	34973486	34974257	Rgs12
chr5	35872726	35873230	Ablim2
chr5	36839647	36840553	Man2b2
chr5	41820565	41821071	Bod1l
chr5	43823881	43825095	Bst1
chr5	45674979	45675536	Ncapg
chr5	52871559	52872970	Anapc4
chr5	54005063	54006125	Stim2
chr5	62574186	62574908	Arap2
chr5	62710135	62711514	Arap2
chr5	62723095	62724102	Arap2
chr5	62745448	62746303	Arap2
chr5	62758923	62760262	Arap2
chr5	62894970	62895786	Dthd1
chr5	62908894	62909866	Dthd1
chr5	64130930	64131402	Pgm1
chr5	64159427	64161744	Tbc1d1
chr5	64296639	64297873	Tbc1d1
chr5	64389684	64390317	Gm43837
chr5	64487476	64488558	C030018K13Rik
chr5	64498336	64499335	C030018K13Rik
chr5	64684007	64684925	Gm26761
chr5	64780496	64781414	Gm20033
chr5	64811526	64813154	Klf3
chr5	64814310	64814882	Klf3
chr5	65101876	65103149	Klhl5
chr5	65321991	65322576	Rfc1
chr5	65653792	65654216	Pds5a
chr5	65737241	65737649	N4bp2os
chr5	66069295	66070285	Rbm47
chr5	67684818	67685366	Atp8a1
chr5	67955487	67955900	Gm5108
chr5	72212263	72213071	Atp10d
chr5	72731201	72732040	Txk
chr5	72742843	72743740	Txk
chr5	72757361	72758111	Tec
chr5	72761055	72762010	Tec
chr5	72808450	72808756	Tec
chr5	72817592	72818329	Tec
chr5	74132292	74133301	Dancr
chr5	74456690	74457227	Scfd2
chr5	75285151	75285781	Gm42799
chr5	77091669	77092163	Hopx
chr5	77165761	77166636	Gm42105
chr5	92182772	92184475	Uso1
chr5	92204204	92205852	Uso1
chr5	92465793	92466340	Scarb2
chr5	97073008	97073506	Bmp2k
chr5	97075556	97075927	Bmp2k
chr5	97078289	97079110	Bmp2k
chr5	97982354	97983851	Antxr2
chr5	98016404	98017334	Antxr2
chr5	100509107	100509876	Gm19620
chr5	105556012	105556800	Lrrc8c
chr5	105676967	105677796	Lrrc8d
chr5	105686307	105686935	Lrrc8d
chr5	105709761	105710076	Lrrc8d
chr5	105717882	105718864	Lrrc8d
chr5	105839794	105840534	Lrrc8d
chr5	106658061	106658432	Gm28039
chr5	106662973	106664044	Gm28039
chr5	106801976	106803766	Hfm1
chr5	107282212	107282866	Tgfbr3
chr5	107353422	107354464	Brdt
chr5	107359262	107360210	Brdt
chr5	107497487	107498968	Btbd8
chr5	107545657	107546678	Gm42669
chr5	107646055	107646308	Rpap2
chr5	107648683	107649439	Rpap2
chr5	107921317	107922001	Fam69a
chr5	113755506	113756221	Sart3
chr5	123582127	123583175	Clip1
chr5	125382375	125383895	Ubc
chr5	129524101	129525112	Sfswap
chr5	135956224	135956563	Ssc4d
chr5	136458492	136459247	Cux1
chr5	140798337	140799455	Gna12
chr5	144810213	144810529	Trrap
chr5	146781498	146782470	Usp12
chr5	148489073	148490211	Ubl3
chr5	149611384	149616477	Wdr95
chr5	149617027	149617435	Hsph1
chr5	149621608	149622126	Hsph1
chr5	149623862	149624519	Hsph1
chr5	149625752	149627109	Hsph1
chr5	149628575	149629651	Hsph1
chr5	150583398	150584442	N4bp2l1
chr6	7846941	7847301	C1galt1
chr6	7940141	7941263	Gm9825
chr6	8495235	8495966	Gm45062
chr6	8556408	8557457	Gm45062
chr6	8734929	8736624	Ica1
chr6	10689685	10690040	Gm2691
chr6	12059410	12060609	Phf14
chr6	12080445	12080790	Phf14
chr6	12081664	12082504	Phf14
chr6	13078557	13079361	Tmem106b
chr6	15753017	15753701	Mdfic
chr6	17737267	17738137	St7
chr6	17900919	17901813	St7
chr6	30230245	30230670	Ube2h
chr6	30355879	30356305	Gm25625
chr6	30992618	30993164	Klf14
chr6	31184333	31185171	Lncpint
chr6	31190732	31192329	Lncpint
chr6	31201239	31202067	Lncpint
chr6	33618287	33619112	Exoc4
chr6	33646934	33647183	Exoc4
chr6	34493442	34494100	Bpgm
chr6	34497509	34497809	Bpgm
chr6	34869098	34870253	Tmem140
chr6	34952004	34952733	Slc23a4
chr6	35191000	35191723	Nup205
chr6	35462051	35463235	Mtpn
chr6	37606831	37608452	Akr1d1
chr6	38343845	38344553	Zc3hav1
chr6	38669519	38670436	Clec2l
chr6	38759056	38759576	Hipk2
chr6	38900687	38901661	Tbxas1
chr6	42342942	42344473	Gm44284
chr6	43636865	43637678	Tpk1
chr6	43645107	43646017	Tpk1
chr6	43652737	43653388	Tpk1
chr6	43663260	43663564	Tpk1
chr6	47650647	47651455	Gm25283
chr6	47654781	47656069	Gm25283
chr6	47658947	47660132	Gm25283
chr6	47663478	47664518	Gm25283
chr6	47667685	47668625	Gm25283
chr6	47672086	47673239	Gm25283
chr6	47676453	47677275	Gm25283
chr6	47680785	47681972	Gm25283
chr6	47684985	47686474	Gm25283
chr6	47739512	47740515	Rny3
chr6	47743614	47744963	Rny3
chr6	47748305	47749249	Rny3
chr6	47752627	47754255	Rny3
chr6	47757662	47758473	Rny3
chr6	47762949	47763891	Rny3
chr6	47767662	47768185	Rny3
chr6	47771954	47773107	Rny3
chr6	48679595	48680807	Gimap9
chr6	48687216	48687679	Gimap4
chr6	48689308	48689637	Gimap4
chr6	48699568	48702343	Gimap6
chr6	48727620	48728296	Gm28053
chr6	48801870	48802576	Gm30781
chr6	48803428	48803802	Gm30781
chr6	50145983	50146869	Mpp6
chr6	50525605	50527153	Gm26289
chr6	54955734	54956809	Nod1
chr6	56764911	56766031	Avl9
chr6	57813745	57814564	Vopp1
chr6	59348515	59349503	Gprin3
chr6	65530220	65530420	Tnip3
chr6	65537601	65539113	Tnip3
chr6	65573188	65573944	Tnip3
chr6	65593902	65594596	Tnip3
chr6	67334829	67335414	Il12rb2
chr6	67347721	67348725	Il12rb2
chr6	67367069	67368310	Il12rb2
chr6	67399309	67400220	Gm44208
chr6	70762563	70763248	Rpia
chr6	70764654	70764873	Rpia
chr6	72624067	72624378	Tcf7l1
chr6	86547545	86548371	1600020E01Rik
chr6	87037841	87038671	Gfpt1
chr6	95614421	95615397	Suclg2
chr6	95621742	95622319	Suclg2
chr6	99031254	99031741	Foxp1
chr6	100824183	100825121	Ppp4r2
chr6	106787039	106787729	Crbn
chr6	106792923	106794917	Crbn
chr6	108535220	108535863	Itpr1
chr6	108875472	108876662	Gm6749
chr6	110807531	110807990	Grm7
chr6	116052933	116053225	Tmcc1
chr6	116141641	116142322	Tmcc1
chr6	116266600	116267243	Zfand4
chr6	119198603	119199567	Dcp1b
chr6	120181055	120181833	Ninj2
chr6	121238230	121238621	Usp18
chr6	122527297	122528172	Mfap5
chr6	122532697	122533475	Mfap5
chr6	127616590	127617896	Cracr2a
chr6	128406539	128407000	Gm44596
chr6	128771065	128771265	Klrb1c
chr6	128796198	128796750	Gm44511
chr6	128798824	128800020	Gm44511
chr6	128836205	128836898	Gm44066
chr6	128838128	128840116	Gm44066
chr6	129232887	129233203	2310001H17Rik
chr6	129248223	129248997	AC142191.1
chr6	129282345	129282580	Cd69
chr6	129434190	129434896	Clec1a
chr6	129582921	129583509	Klre1
chr6	129626545	129628128	Klrk1
chr6	129655336	129655736	Klrc2
chr6	129704649	129705504	Klri1
chr6	129746062	129746715	Klri2
chr6	129746975	129748103	Klri2
chr6	129997527	129998032	Gm15854
chr6	130031572	130032243	Klra6
chr6	130078015	130078364	Gm24676
chr6	130102554	130103440	Klra11-ps
chr6	130106468	130106763	Gm22621
chr6	130135716	130137096	Klra8
chr6	130155789	130156528	Klra14-ps
chr6	130158601	130159261	Klra14-ps
chr6	130166302	130166620	Klra14-ps
chr6	130169828	130170446	Gm23552
chr6	130197430	130198208	Klra9
chr6	130286370	130287541	Klra13-ps
chr6	130303067	130303306	Klra13-ps
chr6	130311544	130312562	Klra13-ps
chr6	130342008	130342747	Klra3
chr6	131275847	131277200	Gm44182
chr6	131307772	131308456	Styk1
chr6	134147701	134148677	Etv6
chr6	134220037	134221220	Etv6
chr6	134532760	134533677	Lrp6
chr6	134604058	134605224	Gm38910
chr6	134610026	134610548	Mansc1
chr6	134903318	134904348	2810454H06Rik
chr6	135216481	135217016	Fam234b
chr6	135375336	135376142	Emp1
chr6	140313847	140314248	1700102F20Rik
chr6	140816581	140817581	Gm43925
chr6	142560920	142561886	Kcnj8
chr6	142954651	142955288	St8sia1
chr6	142956674	142957387	St8sia1
chr6	143074118	143074665	C2cd5
chr6	143078983	143079665	C2cd5
chr6	143138015	143138294	Gm31108
chr6	143679171	143679504	1700060C16Rik
chr6	143719979	143721084	1700060C16Rik
chr6	143750533	143751959	Sox5
chr6	143836052	143837161	Sox5
chr6	143867851	143868930	Sox5
chr6	143871258	143872484	Sox5
chr6	143948385	143949171	Sox5
chr6	143954249	143955836	Sox5
chr6	143957289	143958044	Sox5
chr6	143975711	143976169	Sox5
chr6	144190720	144191325	Sox5
chr6	144265501	144266373	Sox5
chr6	144402112	144402923	Sox5
chr6	145020495	145022052	Bcat1
chr6	145235355	145236090	Kras
chr6	145339731	145342103	Lmntd1
chr6	145373582	145374884	Lmntd1
chr6	146486014	146486831	Itpr2
chr6	149183238	149183640	Amn1
chr7	3271828	3272960	Gm20553
chr7	3303156	3304074	Prkcg
chr7	4082279	4083521	9430041J12Rik
chr7	6936956	6937908	Usp29
chr7	7130223	7131269	Zfp773
chr7	16032381	16033548	Bicra
chr7	16294508	16295925	Ccdc9
chr7	16296425	16297266	Ccdc9
chr7	16313631	16314396	Bbc3
chr7	16366253	16366656	Sae1
chr7	16535268	16536358	Arhgap35
chr7	19303679	19304510	Fosb
chr7	19319479	19320593	D830036C21Rik
chr7	19325729	19326124	D830036C21Rik
chr7	19472255	19472876	Exoc3l2
chr7	19855381	19856133	Gm19345
chr7	19945504	19946625	Igsf23
chr7	24378046	24379105	Kcnn4
chr7	24394322	24394910	Smg9
chr7	25395217	25396498	4732471J01Rik
chr7	25647430	25648387	Bckdha
chr7	28444468	28444948	Samd4b
chr7	28792225	28792991	Rinl
chr7	28950404	28950671	Actn4
chr7	30218892	30220239	Tbcb
chr7	30966441	30967308	Lsr
chr7	31086430	31086687	Fxyd3
chr7	35414992	35415668	Cep89
chr7	39654813	39656345	Gm2021
chr7	44344518	44344931	Shank1
chr7	44741233	44741791	Zfp473
chr7	45069325	45070334	Nosip
chr7	58398288	58400229	Gm44852
chr7	58451830	58452486	Gm44852
chr7	58474619	58475911	Gm44852
chr7	58542464	58543519	Gm45157
chr7	58564172	58564765	Gm45157
chr7	58685925	58687280	Atp10a
chr7	58692955	58693660	Atp10a
chr7	58695694	58696370	Atp10a
chr7	58710280	58711134	Atp10a
chr7	58730060	58731640	Atp10a
chr7	58736796	58737248	Atp10a
chr7	58749735	58750655	Atp10a
chr7	58758391	58760363	Atp10a
chr7	58798079	58799305	Atp10a
chr7	58824502	58824989	Atp10a
chr7	58829062	58830332	Atp10a
chr7	58843895	58844800	Gm6226
chr7	63974084	63974913	Gm45052
chr7	64076617	64077800	Gm20670
chr7	64080178	64080723	Gm20670
chr7	64086983	64087431	Gm20670
chr7	64089785	64090685	Gm20670
chr7	66383882	66384597	Lrrk1
chr7	67238791	67239457	Lysmd4
chr7	67531192	67532207	Lrrc28
chr7	67533799	67534017	Lrrc28
chr7	74426837	74427635	Slco3a1
chr7	74509197	74509718	Slco3a1
chr7	74587278	74588137	Slco3a1
chr7	74645610	74646624	Gm7726
chr7	74683635	74684416	Gm7726
chr7	75760134	75761162	Gm23251
chr7	76047737	76048222	Gm45211
chr7	78546483	78547256	Ntrk3
chr7	78908833	78909507	Aen
chr7	79249288	79250100	Gm31510
chr7	79433826	79435116	Fanci
chr7	80765707	80766484	Iqgap1
chr7	80917791	80918608	Sec11a
chr7	81515020	81515636	2900076A07Rik
chr7	82063486	82063949	Gm20744
chr7	82690881	82691858	Efl1
chr7	83852275	83853088	3110009M11Rik
chr7	84148754	84149294	Abhd17c
chr7	90006884	90007799	E230029C05Rik
chr7	90069924	90070662	E230029C05Rik
chr7	98809383	98810151	Wnt11
chr7	99984601	99985273	Rnf169
chr7	102326245	102326772	Stim1
chr7	104301846	104302973	Trim12a
chr7	106054605	106055602	Gm20663
chr7	106155095	106155529	Gvin1
chr7	106158134	106158495	Gvin1
chr7	106236072	106237325	Gvin1
chr7	106270692	106271505	Gm27150
chr7	106296454	106297462	Gm27150
chr7	106651001	106652525	Olfr693
chr7	106805510	106806304	Olfr700
chr7	110164078	110165360	1600010M07Rik
chr7	110375896	110376772	Sbf2
chr7	112209831	112210387	Mical2
chr7	114137762	114138379	Rras2
chr7	117127527	117128126	Gm39075
chr7	117606448	117607374	Xylt1
chr7	118259738	118260307	Gm45155
chr7	118294627	118295382	Gm23229
chr7	120684506	120685614	BC030336
chr7	120698900	120700017	BC030336
chr7	120721869	120723302	BC030336
chr7	122379458	122380392	Prkcb
chr7	126711957	126712208	Coro1a
chr7	127278338	127278850	Gm44729
chr7	127342342	127342898	Zfp768
chr7	127922504	127923153	Kat8
chr7	129778843	129779308	Gm39094
chr7	129784841	129785479	Gm44778
chr7	130801123	130802236	Fgfr2
chr7	130827524	130828880	Fgfr2
chr7	132568645	132569573	Fgfr2
chr7	136255531	136256052	C030029H02Rik
chr7	137575891	137576854	Gm45397
chr7	139441793	139443024	Inpp5a
chr7	142378934	142379677	AC034099.1
chr7	142396530	142396978	Ctsd
chr8	10462042	10462964	Myo16
chr8	10727395	10727925	Gm44784
chr8	10782138	10782972	Gm39129
chr8	10784318	10785134	Gm39129
chr8	10831553	10832895	Rps16-ps3
chr8	10851780	10852362	Gm32540
chr8	10853894	10854785	Gm32540
chr8	10871885	10872578	B930025P03Rik
chr8	13598862	13599149	Rasa3
chr8	14997242	14998515	Arhgef10
chr8	22733230	22733774	Plat
chr8	25171548	25172253	Tacc1
chr8	25948486	25949612	Hgsnat
chr8	26141603	26141856	Rnf170
chr8	33306382	33307692	Wrn
chr8	33593763	33594848	Ppp2cb
chr8	33607393	33609072	Ppp2cb
chr8	33688244	33689134	Gsr
chr8	33896722	33898445	Rbpms
chr8	34053882	34054754	Gm9951
chr8	34083312	34084244	Dctn6
chr8	34100944	34101801	Dctn6
chr8	34102288	34102609	Dctn6
chr8	34123797	34124990	Mboat4
chr8	34142582	34143743	Leprotl1
chr8	34170481	34171241	Saraf
chr8	34171855	34173083	Saraf
chr8	34173192	34173651	Saraf
chr8	34204058	34204435	Gm29243
chr8	34651386	34652363	Gm45627
chr8	34654776	34655135	Gm45627
chr8	34671165	34672144	Gm45627
chr8	34674905	34675204	Gm45627
chr8	34692565	34692987	Gm45627
chr8	34815287	34816721	Dusp4
chr8	35468879	35469560	Eri1
chr8	35680550	35681057	Mfhas1
chr8	35707610	35708585	1700015I17Rik
chr8	36081722	36083076	Prag1
chr8	40961834	40963807	Pdgfrl
chr8	46142147	46143619	Snx25
chr8	46781618	46782659	Irf2
chr8	46837298	46838029	Irf2
chr8	46941012	46941973	1700011L03Rik
chr8	48422905	48423122	Tenm3
chr8	48424816	48425938	Tenm3
chr8	48427896	48428180	Tenm3
chr8	48531755	48532497	Tenm3
chr8	48555007	48556096	Tenm3
chr8	53611524	53612611	Neil3
chr8	61425258	61426983	Sh3rf1
chr8	71285584	71286872	Myo9b
chr8	72324235	72324938	Klf2
chr8	77030463	77031348	Nr3c2
chr8	77056780	77057320	Nr3c2
chr8	77065735	77066196	Nr3c2
chr8	77103615	77104327	Nr3c2
chr8	77116459	77117439	Nr3c2
chr8	77154446	77155078	Nr3c2
chr8	77160171	77160862	Nr3c2
chr8	77209107	77210516	Nr3c2
chr8	77220279	77220955	Nr3c2
chr8	77221999	77223426	Nr3c2
chr8	77226059	77226698	Nr3c2
chr8	77267932	77268946	Arhgap10
chr8	77276764	77277172	Arhgap10
chr8	77292198	77293372	Arhgap10
chr8	77311721	77312613	Arhgap10
chr8	77461117	77461783	Arhgap10
chr8	81497225	81498175	Inpp4b
chr8	81586417	81587005	Inpp4b
chr8	83200623	83201129	Tbc1d9
chr8	83613900	83614627	Dnajb1
chr8	83617342	83618795	Dnajb1
chr8	83619563	83620235	Dnajb1
chr8	83621780	83622779	Dnajb1
chr8	83758276	83758655	Gm22024
chr8	84192329	84193000	Gm26887
chr8	86051867	86052463	Phkb
chr8	86779057	86779927	N4bp1
chr8	86807698	86809744	N4bp1
chr8	86870574	86871485	N4bp1
chr8	86888010	86888374	2010110E17Rik
chr8	91088482	91089017	Rbl2
chr8	92333324	92333957	Crnde
chr8	92540506	92540827	Gm45336
chr8	94427889	94428688	9330175E14Rik
chr8	95084356	95084979	Katnb1
chr8	105794174	105794654	Ranbp10
chr8	105810179	105810819	Ranbp10
chr8	107500728	107501206	Wwp2
chr8	111617741	111618557	Znrf1
chr8	111954654	111956397	Gabarapl2
chr8	114888356	114888825	Wwox
chr8	125044069	125044596	Disc1
chr8	125557282	125557774	Sipa1l2
chr8	128162930	128163274	Mir21c
chr8	128549648	128550251	Nrp1
chr8	128587095	128588316	Gm9204
chr8	128588985	128589210	Gm9204
chr8	128594174	128596236	Gm9204
chr8	128637143	128637971	Gm9204
chr8	128643024	128643349	Gm26002
chr8	128645440	128647175	Gm26002
chr9	11853186	11853685	AC124456.1
chr9	13422612	13423028	Maml2
chr9	14352249	14352820	Endod1
chr9	14894789	14895630	Izumo1r
chr9	15034574	15035915	Panx1
chr9	15059896	15060719	Hephl1
chr9	15516069	15516940	Smco4
chr9	21160950	21161933	Pde4a
chr9	21651860	21652986	Smarca4
chr9	22346369	22346982	Anln
chr9	25497119	25497709	Eepd1
chr9	25504884	25505977	Eepd1
chr9	25510461	25511137	Eepd1
chr9	25548907	25549833	Eepd1
chr9	32394527	32395272	Kcnj1
chr9	32594247	32594800	AC127581.1
chr9	32615819	32617630	AC127581.1
chr9	32660297	32662270	Ets1
chr9	32987326	32988232	Gm37192
chr9	33060180	33061340	Gm27166
chr9	37250157	37250660	Slc37a2
chr9	40809302	40810086	Hspa8
chr9	41222741	41223028	1700063D05Rik
chr9	42108235	42109021	Sorl1
chr9	44517274	44518142	Cxcr5
chr9	44567647	44568557	Cxcr5
chr9	52069742	52070983	Rdx
chr9	56147958	56148313	Tspan3
chr9	57968512	57969150	Sema7a
chr9	64734215	64734533	Rab11a
chr9	64792961	64793490	Dennd4a
chr9	64797289	64798010	Dennd4a
chr9	65404517	65405150	Rasl12
chr9	72797105	72797659	Prtg
chr9	77670782	77671770	Klhl31
chr9	77683279	77684434	CT030709.2
chr9	80313394	80313967	Impg1
chr9	80317798	80318632	Impg1
chr9	80341541	80343241	Impg1
chr9	80818996	80819400	Gm27224
chr9	80819909	80820392	Gm27224
chr9	82963541	82965132	Phip
chr9	83277492	83278480	Gm27216
chr9	86425603	86426372	Ube2cbp
chr9	86589056	86589541	Me1
chr9	86617655	86618687	Me1
chr9	88356647	88357939	Nt5e
chr9	90231525	90231980	Tbc1d2b
chr9	94610622	94611024	AC103936.1
chr9	95253985	95254802	Slc9a9
chr9	95311695	95311994	Slc9a9
chr9	96714070	96714595	Zbtb38
chr9	96795248	96795930	C430002N11Rik
chr9	97309961	97310909	A030012G06Rik
chr9	100331988	100332943	Gm28167
chr9	100360108	100360975	AC134590.1
chr9	100540299	100540664	Nck1
chr9	100619786	100620371	Stag1
chr9	100685605	100686472	Stag1
chr9	100724468	100725374	Stag1
chr9	112107780	112108053	Arpp21
chr9	112217022	112217739	Arpp21
chr9	114482705	114483156	Ccr4
chr9	115631622	115632367	n-R5s92
chr9	115634250	115634943	n-R5s92
chr9	118357204	118357873	2610509F24Rik
chr9	118374544	118375577	2610509F24Rik
chr9	118416030	118416982	Platr11
chr9	118484367	118484964	Eomes
chr9	118518752	118519439	Golga4
chr9	120721271	120721717	AC137127.4
chr9	121992748	121993758	Pomgnt2
chr9	124126313	124126749	Ccr5
chr10	4088849	4090408	Mthfd1l
chr10	4091860	4092271	Mthfd1l
chr10	4469573	4470857	Ccdc170
chr10	4976847	4978119	Esr1
chr10	5475981	5476808	Syne1
chr10	5603345	5604189	Myct1
chr10	7178198	7179191	Cnksr3
chr10	7826089	7826555	Ppil4
chr10	7839013	7839815	Zc3h12d
chr10	7844043	7844862	Zc3h12d
chr10	8535447	8535958	Ust
chr10	10069753	10070930	Gm28905
chr10	10324434	10324825	Adgb
chr10	14016278	14016869	Hivep2
chr10	17683964	17684484	AC105167.1
chr10	19138333	19139703	AC158622.3
chr10	19176297	19176785	AC158622.3
chr10	19214895	19215412	AC158622.3
chr10	19494472	19494961	AC153862.2
chr10	19503919	19505044	AC153862.2
chr10	19505894	19506676	AC153862.2
chr10	19516737	19517226	AC153862.1
chr10	19529785	19530918	AC153862.1
chr10	19577551	19578888	Ifngr1
chr10	19582206	19582834	Ifngr1
chr10	19594414	19594873	Ifngr1
chr10	19612902	19614298	Ifngr1
chr10	20077326	20077763	Map3k5
chr10	20119300	20120123	Map3k5
chr10	20262691	20263468	Map7
chr10	20864711	20865498	AC153897.2
chr10	21223384	21224824	AC153556.4
chr10	21975123	21976873	Sgk1
chr10	22299346	22299698	Raet1e
chr10	24650733	24651950	Enpp1
chr10	25150933	25152000	Akap7
chr10	25331475	25332129	Akap7
chr10	25370387	25370999	Epb41l2
chr10	26202559	26203389	Samd3
chr10	26206670	26207334	Samd3
chr10	26233033	26233340	Samd3
chr10	26259199	26260243	Samd3
chr10	28513484	28514137	Ptprk
chr10	28677511	28677962	Themis
chr10	30715494	30716832	Ncoa7
chr10	39468849	39471576	Fyn
chr10	39478784	39479950	Fyn
chr10	39505607	39507070	Fyn
chr10	39514413	39515324	Fyn
chr10	40385572	40386685	Cdk19
chr10	40400156	40400965	Cdk19
chr10	40421634	40422336	Cdk19
chr10	40514990	40516080	Cdk19
chr10	41953333	41953929	Armc2
chr10	41957353	41957976	Armc2
chr10	41959802	41960022	Armc2
chr10	41978498	41979439	Armc2
chr10	41984023	41984868	Armc2
chr10	43953786	43954722	Rtn4ip1
chr10	43979993	43981123	Crybg1
chr10	43990793	43991469	Crybg1
chr10	44537692	44539728	Prdm1
chr10	51404734	51405835	AC153530.1
chr10	51412744	51413242	AC153530.1
chr10	51422304	51423102	AC153530.1
chr10	51528387	51529641	AC152979.5
chr10	53588257	53589396	Mcm9
chr10	53650666	53651142	Fam184a
chr10	58298990	58299555	Gcc2
chr10	58301176	58302055	Gcc2
chr10	58392686	58393796	Lims1
chr10	58463930	58464638	Ranbp2
chr10	59334978	59336132	P4ha1
chr10	59381565	59382349	P4ha1
chr10	59511209	59512251	Mcu
chr10	60038203	60038792	Ascc1
chr10	61327483	61328752	Pald1
chr10	61334505	61334866	Pald1
chr10	61336020	61337233	Pald1
chr10	63174931	63175613	Mypn
chr10	67643593	67644072	AC122829.1
chr10	67646817	67648812	AC122829.1
chr10	68146645	68147325	Arid5b
chr10	68199307	68200204	Arid5b
chr10	70132477	70133663	Ccdc6
chr10	75301599	75302217	Specc1l
chr10	75326179	75327229	Adora2a
chr10	76844506	76845056	Pcbp3
chr10	77626807	77627009	Sumo3
chr10	79691770	79692523	Gzmm
chr10	81297823	81299233	Pip5k1c
chr10	81538362	81539009	Gna11
chr10	82698607	82700069	Hcfc2
chr10	82934823	82935709	Gm4799
chr10	82961225	82961878	Gm4799
chr10	82974243	82974852	Chst11
chr10	82982209	82982797	Chst11
chr10	83079737	83081260	Chst11
chr10	83161317	83162374	Chst11
chr10	84882372	84883350	Rfx4
chr10	85352073	85353137	Gm25281
chr10	88420478	88421442	Gnptab
chr10	88427785	88428436	Gnptab
chr10	88539982	88541151	Mybpc1
chr10	88584213	88585163	Mybpc1
chr10	89415396	89415859	Gas2l3
chr10	93104217	93104734	AC122326.1
chr10	93191757	93192325	Cdk17
chr10	93467296	93468154	Lta4h
chr10	93631640	93632332	AC124585.1
chr10	93812728	93813670	Gm26239
chr10	93852111	93852589	Usp44
chr10	93956000	93957033	Vezt
chr10	93985264	93986092	Vezt
chr10	94524716	94525325	Tmcc3
chr10	95118640	95119731	AC155710.1
chr10	95615717	95616962	Gm23776
chr10	95680819	95681428	Anapc15-ps
chr10	95767554	95768734	4732465J04Rik
chr10	95969786	95971584	Eea1
chr10	96273740	96274710	AC131596.1
chr10	96350417	96351371	AC153938.2
chr10	96515771	96516344	AC153365.1
chr10	96581123	96581699	AC153365.2
chr10	96588281	96588862	AC153365.2
chr10	96589546	96590168	AC153365.2
chr10	96602138	96602800	AC153365.2
chr10	96634342	96635709	Btg1
chr10	96638380	96638764	Btg1
chr10	96685763	96686434	AC152946.3
chr10	96946652	96947049	AC158607.1
chr10	97160034	97161170	AC123036.2
chr10	98743935	98744855	AC115805.1
chr10	98785237	98786549	AC115805.1
chr10	99169668	99170113	Poc1b
chr10	99170640	99171094	Poc1b
chr10	99193682	99194267	Poc1b
chr10	99194455	99195201	Poc1b
chr10	99210907	99211724	AC153504.2
chr10	99392813	99394065	B530045E10Rik
chr10	106614046	106614687	Ppfia2
chr10	107931979	107932946	AC113439.1
chr10	107941146	107942285	AC113439.1
chr10	107953441	107954310	AC113439.1
chr10	108092492	108093315	AC131654.1
chr10	108119476	108119979	AC131654.1
chr10	108178313	108179133	Ppp1r12a
chr10	117055795	117056706	Cct2
chr10	117375836	117377278	Cpsf6
chr10	117894101	117894989	AC135019.1
chr10	117897881	117899034	AC160146.1
chr10	118057109	118058179	Gm37852
chr10	118470436	118470916	Ifng
chr10	118533834	118534686	AC153495.1
chr10	118535336	118535776	AC153495.1
chr10	118549997	118550893	AC153495.1
chr10	118564476	118564950	AC153495.1
chr10	118587925	118588704	AC153495.1
chr10	118598619	118600265	AC153495.1
chr10	119083445	119084118	AC160060.3
chr10	119114478	119115264	AC160060.2
chr10	121580406	121580637	Tbk1
chr10	122605735	122606208	AC132332.1
chr10	122725727	122726327	Ppm1h
chr10	122727233	122728612	Ppm1h
chr10	122737005	122737206	Ppm1h
chr10	122773632	122773927	Ppm1h
chr10	122817639	122818234	Ppm1h
chr10	127300640	127301144	Mars
chr11	3156856	3158365	Sfi1
chr11	3163571	3164100	Sfi1
chr11	4268237	4268918	Lif
chr11	5005323	5005747	Ap1b1
chr11	5215295	5216382	Kremen1
chr11	6005748	6007024	Camk2b
chr11	10317577	10318712	Gm11997
chr11	11497505	11498479	4930415F15Rik
chr11	11505925	11506718	4930415F15Rik
chr11	11771385	11771761	Ikzf1
chr11	16976750	16978454	Plek
chr11	16982560	16983603	Plek
chr11	17007460	17008923	Plek
chr11	20812282	20812769	Lgalsl
chr11	21114122	21114939	Peli1
chr11	21180622	21181248	Gm22600
chr11	21303347	21304131	Vps54
chr11	21314005	21314881	Vps54
chr11	21447941	21448504	Gm12044
chr11	23571960	23572587	0610010F05Rik
chr11	26164711	26165801	5730522E02Rik
chr11	26458070	26458417	Fancl
chr11	26586060	26587420	Vrk2
chr11	33700391	33701457	Kcnip1
chr11	35178132	35178874	Slit3
chr11	35283021	35283710	Slit3
chr11	35288768	35289091	Slit3
chr11	35296174	35296585	Slit3
chr11	35326260	35327087	Slit3
chr11	35339976	35340996	Slit3
chr11	35364475	35365506	Slit3
chr11	35376241	35376621	Slit3
chr11	35377630	35377872	Slit3
chr11	35433483	35434409	Slit3
chr11	35537322	35537959	Slit3
chr11	44526541	44527237	Rnf145
chr11	53330353	53330694	Zcchc10
chr11	53754842	53755424	Mir7671
chr11	53810133	53810540	Gm12216
chr11	54682508	54683273	Rapgef6
chr11	57710828	57711589	Galnt10
chr11	59212222	59212919	Arf1
chr11	62555164	62555999	Ubb
chr11	67564301	67564601	Gas7
chr11	68204396	68204834	Stx8
chr11	68442384	68442633	Pik3r5
chr11	68452728	68453655	Pik3r5
chr11	68462451	68463071	Pik3r5
chr11	68545809	68546454	Pik3r6
chr11	70028948	70030252	Dlg4
chr11	72741233	72741516	Ankfy1
chr11	78153272	78154029	Fam222b
chr11	78169078	78169627	Nek8
chr11	78595666	78596094	Nlk
chr11	78766227	78766834	Gm23840
chr11	79041964	79042220	Ksr1
chr11	79403780	79404032	Nf1
chr11	80136363	80136624	Tefm
chr11	83534363	83535411	Ccl5
chr11	83657277	83657809	Ccl4
chr11	85453757	85454359	Bcas3
chr11	87966241	87966571	Dynll2
chr11	94997769	94998624	Ppp1r9b
chr11	96912710	96913044	Cdk5rap3
chr11	100897541	100898364	Stat3
chr11	100904713	100905224	Stat3
chr11	106564155	106564751	Tex2
chr11	107784022	107785711	Cacng4
chr11	108268399	108269113	Prkca
chr11	116397942	116398297	Rnf157
chr11	116439231	116440525	Ubald2
chr11	116479124	116479515	Prpsap1
chr12	3338668	3339716	Gm26520
chr12	3453212	3454013	Asxl2
chr12	12246627	12247784	Fam49a
chr12	16007999	16009510	AC161050.1
chr12	17411850	17412552	Nol10
chr12	17507059	17507724	Odc1
chr12	17510930	17511731	Odc1
chr12	21086926	21087657	Gm21989
chr12	21173523	21174385	Gm21989
chr12	21226011	21226849	Asap2
chr12	21227468	21228135	Asap2
chr12	21437293	21437921	Gm4419
chr12	21462594	21463450	Gm4419
chr12	25005210	25005771	Kidins220
chr12	25250100	25250401	AC163354.2
chr12	25338178	25339380	AC163354.1
chr12	25393975	25394882	AC163354.1
chr12	28767262	28767475	Tssc1
chr12	31996657	31997488	Prkar2b
chr12	32795625	32796540	Nampt
chr12	32811382	32811956	Nampt
chr12	33157867	33158732	Atxn7l1
chr12	33433785	33434379	Twistnb
chr12	35123486	35124101	Snx13
chr12	35156937	35157824	Snx13
chr12	35517322	35518915	Ahr
chr12	35558614	35559648	AC159635.2
chr12	36036554	36037320	Tspan13
chr12	40380679	40382395	Zfp277
chr12	40427025	40428081	Zfp277
chr12	40433015	40434215	Zfp277
chr12	41843809	41844470	Immp2l
chr12	41851623	41852848	Immp2l
chr12	41960934	41961837	AC123620.1
chr12	51847823	51848604	AC157213.1
chr12	51982833	51983240	Dtd2
chr12	52615730	52616296	AC155819.1
chr12	54568322	54569317	AC155235.1
chr12	55392219	55393155	Psma6
chr12	59162569	59164012	Ctage5
chr12	65148783	65149332	Mis18bp1
chr12	69579533	69579963	Vcpkmt
chr12	69825020	69825442	4930512B01Rik
chr12	70104368	70105476	Nin
chr12	71184276	71184754	2700049A03Rik
chr12	71192707	71193271	2700049A03Rik
chr12	73162276	73163314	Mnat1
chr12	73656377	73657369	Prkch
chr12	76837197	76838278	Fntb
chr12	77113096	77114223	Gm22696
chr12	77533271	77534396	AC159297.2
chr12	77534795	77535574	AC159297.2
chr12	79540013	79540555	Rad51b
chr12	79830729	79832016	Rad51b
chr12	79993409	79994139	AC122832.1
chr12	80331489	80332441	Dcaf5
chr12	85454963	85455950	Fos
chr12	85478558	85479088	Fos
chr12	85497760	85498286	Fos
chr12	85602887	85603110	Jdp2
chr12	85637857	85639372	Jdp2
chr12	86783809	86784418	Lrrc74a
chr12	86832286	86832924	AC110377.1
chr12	88436891	88437924	Adck1
chr12	89513341	89514569	Nrxn3
chr12	89558628	89559525	Nrxn3
chr12	89718778	89720158	Nrxn3
chr12	89764704	89765417	Nrxn3
chr12	89799977	89800379	Nrxn3
chr12	89811611	89812940	Nrxn3
chr12	89900809	89902129	Nrxn3
chr12	89949947	89950577	Nrxn3
chr12	89954422	89955065	Nrxn3
chr12	89962900	89963800	Nrxn3
chr12	89993231	89994304	Nrxn3
chr12	90236019	90237396	Nrxn3
chr12	91551770	91552594	Tshr
chr12	91660622	91661888	Ston2
chr12	91778367	91779610	Ston2
chr12	99391833	99393840	Foxn3
chr12	99773339	99774175	Efcab11
chr12	100479972	100481150	Ttc7b
chr12	100501011	100501873	Ttc7b
chr12	100710931	100712249	Rps6ka5
chr12	101053448	101054297	Ppp4r3a
chr12	103992695	103993276	Gm28577
chr12	104029715	104030422	Serpina12
chr12	104056761	104058031	Serpina12
chr12	104061641	104062362	Serpina12
chr12	104066248	104066673	Serpina4-ps1
chr12	104066979	104068028	Serpina4-ps1
chr12	104209385	104210423	Serpina3f
chr12	104354265	104354876	Serpina3m
chr12	106027490	106027831	Vrk1
chr12	107559112	107560448	Gm9006
chr12	107720660	107721593	4930465M20Rik
chr12	110686616	110687161	Hsp90aa1
chr12	110688059	110690857	Hsp90aa1
chr12	112959097	112959973	Brf1
chr12	118423986	118424647	Gm25577
chr13	5704775	5705703	AC133498.1
chr13	5716767	5717587	AC133498.1
chr13	5778256	5779823	Gm26043
chr13	5845066	5846186	1700016G22Rik
chr13	5864161	5864915	Klf6
chr13	5870426	5870939	Klf6
chr13	5871606	5871854	Klf6
chr13	5872590	5873410	Klf6
chr13	5874864	5875128	Klf6
chr13	5876684	5876979	Klf6
chr13	6632605	6634359	Pfkp
chr13	6634515	6635651	Pfkp
chr13	9872683	9873736	Chrm3
chr13	12294282	12294513	Actn2
chr13	12498857	12499963	Edaradd
chr13	13491701	13492479	Nid1
chr13	13558382	13559324	Lyst
chr13	13752997	13755351	Lyst
chr13	17118789	17119321	Sugct
chr13	17626902	17627610	Sugct
chr13	17924658	17925074	Rala
chr13	19293186	19293763	Tcrg-C2
chr13	19300118	19301354	Tcrg-C2
chr13	19458576	19458819	AC134608.1
chr13	21169678	21170371	AC138330.1
chr13	21199796	21200935	Trim27
chr13	21233658	21234678	Trim27
chr13	21259795	21260195	Gpx5
chr13	21276063	21276726	Gpx5
chr13	21279212	21279952	Gpx5
chr13	21326391	21327867	Gpx6
chr13	21366284	21367138	Zscan12
chr13	22005625	22007377	Prss16
chr13	23411377	23413311	Abt1
chr13	28442040	28442990	2610307P16Rik
chr13	28719842	28721021	2610307P16Rik
chr13	28957851	28960101	Sox4
chr13	29755764	29756546	Cdkal1
chr13	30166145	30167706	Mboat1
chr13	30932597	30933765	Exoc2
chr13	33071733	33072431	Serpinb1b
chr13	34667268	34667531	Gm15908
chr13	35079766	35079975	AC163631.1
chr13	35208248	35208689	AC132604.1
chr13	35841511	35842238	Cdyl
chr13	35870465	35871900	Cdyl
chr13	37637910	37638699	CT009713.2
chr13	38049535	38050458	Riok1
chr13	38062394	38063189	Riok1
chr13	40923938	40924347	Gcnt2
chr13	43450361	43450868	Ranbp9
chr13	43960923	43962479	AC091785.1
chr13	44772826	44773171	Jarid2
chr13	45156335	45157561	Gm8513
chr13	45442685	45443771	AC154521.1
chr13	45692814	45694241	Atxn1
chr13	45708342	45708839	Atxn1
chr13	45888966	45889887	Atxn1
chr13	46159385	46159764	Gm10113
chr13	51808587	51809173	Sema4d
chr13	59455866	59456976	Agtpbp1
chr13	59508551	59509112	Agtpbp1
chr13	59509563	59510408	Agtpbp1
chr13	60839102	60840062	4930486L24Rik
chr13	63239482	63241299	2010111I01Rik
chr13	63527736	63529138	Ptch1
chr13	63634199	63634757	AC160114.1
chr13	63799863	63800168	AC154248.2
chr13	67547755	67548130	Zfp748
chr13	69821071	69822084	Med10
chr13	75832549	75832975	Glrx
chr13	84243485	84244148	Tmem161b
chr13	85724461	85725286	AC156559.1
chr13	89320763	89321441	Edil3
chr13	89324270	89324607	Edil3
chr13	89395655	89396314	Edil3
chr13	89418706	89419143	Edil3
chr13	89437426	89438286	Hapln1
chr13	91133036	91134782	Atg10
chr13	91477627	91478542	Ssbp2
chr13	91550698	91551259	Ssbp2
chr13	91582241	91583028	Ssbp2
chr13	91610615	91610921	Ssbp2
chr13	91635709	91637239	Ssbp2
chr13	91701828	91702820	Ssbp2
chr13	92291448	92291794	Msh3
chr13	92332109	92332753	Msh3
chr13	92722354	92722907	CT009509.1
chr13	93080613	93081499	Cmya5
chr13	93338341	93339076	Homer1
chr13	93762548	93763371	AC131739.1
chr13	93764341	93765242	AC131739.1
chr13	93784910	93785926	Arsb
chr13	93786230	93786736	Arsb
chr13	95449185	95450865	Crhbp
chr13	95469897	95471263	S100z
chr13	95567110	95567494	AC159263.2
chr13	95869984	95870956	Iqgap2
chr13	97631944	97632439	AC124581.2
chr13	100584464	100585901	Marveld2
chr13	100592678	100594638	Marveld2
chr13	100790244	100790613	Ccnb1
chr13	101532819	101533634	AC107663.2
chr13	104931417	104932354	AC154297.1
chr13	107866502	107867329	Zswim6
chr13	108271632	108272498	Elovl7
chr13	108273167	108273752	Elovl7
chr13	108289317	108289851	Elovl7
chr13	108425943	108427172	Depdc1b
chr13	109922815	109923538	Pde4d
chr13	112341692	112342302	Ankrd55
chr13	112354644	112355643	Ankrd55
chr13	113050041	113050506	Cdc20b
chr13	113070915	113071788	Cdc20b
chr13	113087347	113088103	Cdc20b
chr13	113090526	113091049	Cdc20b
chr13	113119993	113121146	Gm9848
chr13	113600403	113601765	Snx18
chr13	113828442	113829524	Arl15
chr13	114304712	114305162	Ndufs4
chr13	115131334	115131950	Gm25985
chr13	117223171	117223613	Emb
chr14	10430420	10431270	Fhit
chr14	15359954	15360975	Lrrc3b
chr14	15410874	15411666	Lrrc3b
chr14	15628211	15628810	AC158537.2
chr14	15697979	15699313	AC158388.3
chr14	15880796	15881870	AC158388.3
chr14	15984246	15985216	AC124680.1
chr14	16078724	16081080	AC124680.1
chr14	16107305	16108186	AC173482.3
chr14	18425662	18426340	Gm22350
chr14	25161394	25162384	AC154461.5
chr14	25775857	25776666	Zcchc24
chr14	31362105	31362340	Capn7
chr14	37164631	37165759	CT009495.1
chr14	48155000	48155707	Peli2
chr14	50990977	50991713	Rnase10
chr14	51063052	51065744	Olfr750
chr14	51082460	51084010	Rnase4
chr14	52166507	52167104	Supt16
chr14	53803895	53804618	Trav17
chr14	55724402	55725083	Rabggta
chr14	59553323	59553642	Cab39l
chr14	59605168	59606211	Cdadc1
chr14	60745844	60746410	Spata13
chr14	61339272	61340482	Ebpl
chr14	61997851	61998899	CT010511.1
chr14	62016746	62017825	CT010511.1
chr14	62943817	62944274	Wdfy2
chr14	64718880	64719388	Kif13b
chr14	67908511	67909103	Dock5
chr14	67911407	67912187	Dock5
chr14	68035147	68035896	AC154687.2
chr14	69757959	69758866	4930480K23Rik
chr14	70993980	70994940	Gfra2
chr14	71113316	71113962	Gfra2
chr14	71120376	71120868	Gfra2
chr14	72681881	72683116	Fndc3a
chr14	72777826	72778418	Fndc3a
chr14	73289785	73290649	Rb1
chr14	73476195	73477024	Med4
chr14	77864372	77865550	Dnajc15
chr14	77906486	77906967	Epsti1
chr14	79279943	79280984	Rgcc
chr14	79557366	79558089	Elf1
chr14	87066450	87067025	Diaph3
chr14	87079476	87080586	Diaph3
chr14	87478200	87479151	Tdrd3
chr14	99032578	99033032	Mzt1
chr14	106163541	106164513	Trim52
chr14	106194146	106194616	Trim52
chr14	106210656	106211858	Gm23459
chr14	106217616	106219491	Gm23459
chr14	118123776	118125390	Tgds
chr14	121822602	121823488	Dock9
chr14	121866148	121866761	1810041H14Rik
chr14	121895184	121895768	Ubac2
chr14	121912567	121912885	Ubac2
chr14	121987390	121988145	Ubac2
chr14	121999339	121999918	Ubac2
chr14	122062625	122065162	Timm8a2
chr14	122186718	122187438	Clybl
chr14	122747392	122748515	Pcca
chr14	122830290	122830917	Pcca
chr14	122986517	122986837	Tmtc4
chr14	123008617	123009772	Tmtc4
chr15	4084861	4086588	Oxct1
chr15	4816379	4817392	C6
chr15	5169805	5170591	Prkaa1
chr15	5236572	5238046	Ptger4
chr15	5414173	5415042	5430437J10Rik
chr15	5445852	5447249	5430437J10Rik
chr15	5467639	5468872	5430437J10Rik
chr15	5517075	5518457	5430437J10Rik
chr15	5740387	5741302	Gm27760
chr15	5762187	5763028	Gm27760
chr15	6519781	6520655	Gm23218
chr15	9454971	9456571	Capsl
chr15	9472056	9472833	Capsl
chr15	9567163	9567813	Spef2
chr15	9580507	9581885	Spef2
chr15	9599874	9600705	Spef2
chr15	9713739	9715230	Spef2
chr15	10035447	10036360	Gm26350
chr15	10047103	10047345	Gm26350
chr15	10074860	10076209	Gm26350
chr15	10144299	10145016	Prlr
chr15	10661603	10662856	Rai14
chr15	11532537	11533996	Tars
chr15	12007946	12008449	Sub1
chr15	12009912	12011162	Sub1
chr15	12136398	12136894	Zfr
chr15	12141134	12141473	Zfr
chr15	12215585	12217157	Mtmr12
chr15	12229591	12230919	Mtmr12
chr15	12465444	12466218	Pdzd2
chr15	12500492	12501441	Pdzd2
chr15	12558120	12558433	Pdzd2
chr15	12800345	12801418	6030458C11Rik
chr15	18823065	18823928	Cdh10
chr15	25586308	25586932	Myo10
chr15	27741703	27742323	Trio
chr15	27800028	27801102	Trio
chr15	27825476	27825921	Trio
chr15	36214541	36215264	Spag1
chr15	36330368	36331052	Rpl7a-ps3
chr15	36638993	36639196	Pabpc1
chr15	36715448	36716763	Ywhaz
chr15	37436130	37436344	Ncald
chr15	37436676	37437581	Ncald
chr15	37998212	37998699	Ubr5
chr15	38000549	38000907	Ubr5
chr15	38045701	38045950	Ubr5
chr15	38470238	38471444	Azin1
chr15	41429206	41429917	Oxr1
chr15	41856615	41856831	Oxr1
chr15	50667404	50668762	Trps1
chr15	51736364	51737323	Eif3h
chr15	52565385	52565955	Gm23267
chr15	52570155	52570971	Gm23267
chr15	52752945	52754127	Med30
chr15	52966163	52967388	Ext1
chr15	53129832	53130773	Ext1
chr15	53491602	53492538	Samd12
chr15	55763825	55765150	Sntb1
chr15	57616920	57617334	Zhx2
chr15	57820561	57821109	Zhx2
chr15	58649636	58650286	Fer1l6
chr15	58684474	58685897	Fer1l6
chr15	58731847	58733577	Gm20712
chr15	58749290	58750615	Gm20712
chr15	59279695	59281149	Zfp572
chr15	59537892	59538798	Nsmce2
chr15	59597677	59597893	Nsmce2
chr15	59640838	59642003	Trib1
chr15	60119816	60120459	Gm25875
chr15	60179290	60179699	Gm25875
chr15	60179954	60180701	Gm25875
chr15	60186544	60187935	Gm25875
chr15	60309222	60310117
chr15	61481777	61482888	Gm24696
chr15	61581835	61583134
chr15	62168962	62170380	Pvt1
chr15	62177667	62178343	Pvt1
chr15	62181186	62181998	Pvt1
chr15	62307395	62307940	Pvt1
chr15	62390338	62390755	Pvt1
chr15	62698293	62700054	Gm24810
chr15	62730235	62730977	Gm22521
chr15	62778685	62779556	Gm22521
chr15	62885019	62886004	Gm22521
chr15	64075175	64076158	Asap1
chr15	64102055	64103072	Asap1
chr15	64111306	64111528	Asap1
chr15	64210590	64210986	Asap1
chr15	66788967	66789798	Tg
chr15	66864995	66865914	Tg
chr15	73146679	73147329	Ago2
chr15	73545516	73546067	Dennd3
chr15	73627134	73628040	Slc45a4
chr15	73629432	73630040	Slc45a4
chr15	74930343	74931832	Gm6610
chr15	77418287	77419050	Apol7b
chr15	77440795	77441203	Apol7b
chr15	77722334	77723438	Apol7e
chr15	78502634	78503391	Il2rb
chr15	78834987	78835804	Cdc42ep1
chr15	81819576	81820139	Tef
chr15	82111564	82112419	Mei1
chr15	85468526	85469660	Atxn10
chr15	90229296	90229944	Alg10b
chr15	93513890	93514317	Prickle1
chr15	93518683	93519947	Prickle1
chr15	93551708	93552771	Prickle1
chr15	93555473	93555916	Prickle1
chr15	93910178	93910769
chr15	93912948	93914069
chr15	93977520	93977985
chr15	94564791	94566469	Irak4
chr15	95924756	95926085	Ano6
chr15	96377110	96377832	Arid2
chr15	96827282	96828252	Gm8888
chr15	96934505	96935553	Slc38a4
chr15	99471270	99472144	Bcdin3d
chr15	100265624	100266090	Atf1
chr15	100414007	100414504	Slc11a2
chr16	4381387	4381912	Adcy9
chr16	4922079	4923182	Mgrn1
chr16	7066874	7067288	Rbfox1
chr16	7315783	7316648	Rbfox1
chr16	7330143	7330377	Rbfox1
chr16	7927728	7928690
chr16	10570653	10571113	Clec16a
chr16	10955147	10955544	Litaf
chr16	11091469	11091859	Txndc11
chr16	11399633	11400935	Snx29
chr16	13158381	13159767	Ercc4
chr16	13796343	13797370	Rrn3
chr16	16994577	16995210	Mapk1
chr16	18493208	18493416	Gnb1l
chr16	19976776	19977561	Klhl6
chr16	20144715	20145013	Yeats2
chr16	20804362	20805507	Rps10-ps2
chr16	20827347	20828170	Rps10-ps2
chr16	20829776	20830673	Rps10-ps2
chr16	20854794	20855572	Rps10-ps2
chr16	22411614	22412509	Etv5
chr16	22431550	22432357	Etv5
chr16	23305835	23306535	St6gal1
chr16	24624249	24625097	Lpp
chr16	27349211	27350135	Ostn
chr16	30976025	30976487	Xxylt1
chr16	31148870	31149263	Acap2
chr16	33343331	33344459	1700007L15Rik
chr16	33769387	33770346	Heg1
chr16	35780857	35781384	Hspbap1
chr16	35784215	35784636	Hspbap1
chr16	36476714	36477580	Casr
chr16	36597958	36598917	Cd86
chr16	36670657	36671021	Cd86
chr16	38177921	38178873	Gsk3b
chr16	39357445	39357763	Gm24795
chr16	39358099	39358625	Gm24795
chr16	39607722	39608121	Gm24795
chr16	39746452	39746938	Gm8609
chr16	40290066	40290863	Lsamp
chr16	44305716	44306122	Sidt1
chr16	44313427	44314187	Sidt1
chr16	44319910	44320881	Sidt1
chr16	44337027	44337869	Sidt1
chr16	44361911	44362761	Spice1
chr16	45251598	45252705	Btla
chr16	45543963	45545133	Slc9c1
chr16	45578815	45579243	Slc9c1
chr16	45763262	45764368	Phldb2
chr16	45942016	45942690	Phldb2
chr16	46215131	46215800	Gm26297
chr16	49772512	49773255	Gm15518
chr16	49887914	49888691	Cd47
chr16	49907263	49907742	Cd47
chr16	49935840	49936605	Cd47
chr16	50298836	50299394	Bbx
chr16	50305133	50305640	Bbx
chr16	51704754	51705701
chr16	52006762	52007680	Cblb
chr16	52064416	52065032	Cblb
chr16	52094527	52096118	Cblb
chr16	52129233	52130149	Cblb
chr16	52132858	52133494	Cblb
chr16	52181245	52182511	Cblb
chr16	52199407	52200951	Cblb
chr16	55630468	55631466	Gm23003
chr16	55636381	55637620	Gm23003
chr16	55769787	55770870	Gm26369
chr16	55809384	55810768	Nfkbiz
chr16	55819938	55822675	Nfkbiz
chr16	55891423	55891644	Nxpe3
chr16	55906647	55907791	Cep97
chr16	56090476	56091080	Senp7
chr16	56133726	56134405	Senp7
chr16	57464969	57466005	Cmss1
chr16	57854402	57854954	Gm24039
chr16	57906372	57907365	Gm37458
chr16	57914663	57916001	Gm37458
chr16	58019730	58020250	Gm37458
chr16	58194003	58194787	Gm37825
chr16	58197581	58198396	Gm37825
chr16	58512487	58512773	St3gal6
chr16	58545894	58546558	St3gal6
chr16	58711981	58713409	Gpr15
chr16	62940358	62941067	Pros1
chr16	63014415	63014942	Pros1
chr16	63228876	63229973
chr16	63850352	63850891	Epha3
chr16	63856527	63857911	Epha3
chr16	63872310	63872829	Epha3
chr16	64757297	64759585	4930453N24Rik
chr16	64823950	64825141	Zfp654
chr16	64836037	64837160	Zfp654
chr16	64839959	64840260	Zfp654
chr16	69937395	69938233	Speer2
chr16	70006756	70007648	Speer2
chr16	70394738	70396054	Gbe1
chr16	70412264	70412918	Gbe1
chr16	75756713	75757179	Hspa13
chr16	75902761	75903554	Samsn1
chr16	76354208	76355603	Nrip1
chr16	76415876	76416875	Gm45030
chr16	78605904	78606906	Gm24861
chr16	87506824	87508208	B130034C11Rik
chr16	87642150	87642614	Gm22808
chr16	91490656	91491291	Ifnar1
chr16	92743627	92744312	Runx1
chr16	93777157	93778693	Dopey2
chr16	94268123	94268814	Hlcs
chr16	95241608	95242008	Kcnj15
chr17	3080261	3080847	Pisd-ps2
chr17	3209382	3210220	Scaf8
chr17	5180626	5181674	Arid1b
chr17	5244682	5245100	Arid1b
chr17	5310005	5310522	Arid1b
chr17	5403739	5404274	Gm29050
chr17	5567386	5568423	Zdhhc14
chr17	6420474	6420863	Gm26848
chr17	10229610	10230091	Qk
chr17	12727764	12728281	Igf2r
chr17	14992222	14993854	Gm3448
chr17	15023594	15025468	Gm3448
chr17	23610025	23611077	Zscan10
chr17	23620189	23620805	Mmp25
chr17	23748173	23749482	9530082P21Rik
chr17	26630726	26631395	Ergic1
chr17	28819081	28819827	Brpf3
chr17	28829171	28829682	Brpf3
chr17	29065890	29066320	Trp53cor1
chr17	29105871	29108429	Cdkn1a
chr17	30518688	30519499	Btbd9
chr17	31809174	31809518	Sik1
chr17	35269348	35270625	H2-D1
chr17	35385689	35386487	H2-Q4
chr17	35387203	35387536	H2-Q4
chr17	36839950	36840233	Trim26
chr17	40763529	40764284	Crisp2
chr17	44455590	44456956	Runx2
chr17	44556886	44557758	Runx2
chr17	44566693	44567509	Runx2
chr17	44601975	44602831	Runx2
chr17	44625967	44626824	Runx2
chr17	45703176	45703667	Mrpl14
chr17	46302856	46303449	Dlk2
chr17	46966774	46967592	Ubr2
chr17	48318668	48319234	B430306N03Rik
chr17	48325526	48326233	B430306N03Rik
chr17	48332294	48333295	B430306N03Rik
chr17	48425802	48426513	Apobec2
chr17	48466566	48468213	Unc5cl
chr17	50069848	50070550	Rftn1
chr17	50071361	50072186	Rftn1
chr17	50088800	50089265	Rftn1
chr17	50100069	50100644	Rftn1
chr17	50469871	50471547	Plcl2
chr17	50570386	50571466	Plcl2
chr17	50579775	50581372	Plcl2
chr17	50610954	50611424	Plcl2
chr17	50879591	50880905	Tbc1d5
chr17	51172087	51172938	Tbc1d5
chr17	51395792	51396635
chr17	51399343	51399681
chr17	51406958	51407369
chr17	51408166	51409145
chr17	51812390	51814714	Satb1
chr17	51891671	51893450	Gm37176
chr17	51899067	51899949	Gm37176
chr17	51903873	51904287	Gm37176
chr17	51905827	51907038	Gm37176
chr17	52182698	52183125	Gm19585
chr17	52506516	52507525	Gm27217
chr17	56913176	56914077	Mllt1
chr17	64617404	64618206	Man2a1
chr17	65961476	65962359	Ankrd12
chr17	69397819	69398264	Zbtb14
chr17	71214245	71215738	Gm26561
chr17	71288124	71288644	Gm26561
chr17	73246732	73247323	Lclat1
chr17	73853603	73854307	Ehd3
chr17	74354390	74354745	Spast
chr17	79379025	79379835	Gm17315
chr17	79584242	79585014	Rmdn2
chr17	79868087	79868702	Atl2
chr17	79963448	79963731	Hnrnpll
chr17	80173948	80175668	Galm
chr17	80772355	80773344	Map4k3
chr17	80789567	80790067	Map4k3
chr17	88581267	88582303	Ppp1r21
chr17	88671061	88671745	Gtf2a1l
chr18	3912762	3913583	Gm24632
chr18	3931628	3932713	Gm24632
chr18	3933319	3935029	Gm24632
chr18	3983859	3984728	Gm24632
chr18	4030734	4031539	Lyzl1
chr18	4092935	4093430	Lyzl1
chr18	4181534	4183270	Lyzl1
chr18	4347819	4348049	Map3k8
chr18	4825241	4826201	Gm10556
chr18	5287809	5288526	Zfp438
chr18	5389940	5390846	Zfp438
chr18	7458626	7459180	Mpp7
chr18	11233963	11234197	Gata6
chr18	11235539	11236937	Gata6
chr18	11243488	11244118	Gata6
chr18	11656847	11658438	Rbbp8
chr18	11855843	11856252	Cables1
chr18	11931358	11932109	Cables1
chr18	12142571	12143475	Riok3
chr18	12830074	12832027	Osbpl1a
chr18	12833287	12833766	Osbpl1a
chr18	12836875	12837155	Osbpl1a
chr18	12840833	12842189	Osbpl1a
chr18	14510664	14511793	Gm6457
chr18	14653806	14654108	Ss18
chr18	20879602	20880078	Trappc8
chr18	21009354	21009954	Rnf138
chr18	23674580	23675157	Dtna
chr18	23733799	23735361	Gm15972
chr18	23828248	23829362	Mapre2
chr18	24046665	24047908	Zfp24
chr18	24236785	24237631	Galnt1
chr18	32542717	32543770	Gypc
chr18	33200654	33202063	Stard4
chr18	36672539	36673211	Sra1
chr18	39276511	39277011	Arhgap26
chr18	39281594	39282702	Arhgap26
chr18	39496603	39497418	Nr3c1
chr18	39504796	39506214	Nr3c1
chr18	39511821	39512313	Nr3c1
chr18	39518686	39520157	Nr3c1
chr18	39526172	39526812	Nr3c1
chr18	39901010	39901755	Pabpc2
chr18	39903220	39903743	Pabpc2
chr18	46917564	46918070	Arl14epl
chr18	49784017	49784904	1700065O20Rik
chr18	53920405	53921364	Csnk1g3
chr18	54124601	54124948	Gm5507
chr18	55418766	55419724	Gm37828
chr18	56427784	56428108	Gramd3
chr18	56437243	56437567	Gramd3
chr18	56440536	56441468	Gramd3
chr18	56447878	56448232	Gramd3
chr18	56451641	56452136	Gramd3
chr18	56463316	56463782	Gramd3
chr18	56472750	56473506	Gramd3
chr18	56489550	56490281	Gramd3
chr18	56495756	56495976	Gramd3
chr18	56504199	56505978	Gramd3
chr18	56507289	56507767	Aldh7a1
chr18	56509236	56510159	Aldh7a1
chr18	60202282	60202802	Gm4951
chr18	60238679	60239370	Gm4951
chr18	60317060	60318009	F830016B08Rik
chr18	60355816	60356471	Iigp1
chr18	60359217	60359747	Iigp1
chr18	60366131	60366882	Iigp1
chr18	60373255	60373876	Iigp1
chr18	60381967	60383179	Iigp1
chr18	60724490	60724760	Ndst1
chr18	60727171	60727834	Ndst1
chr18	60746607	60749160	Rps14
chr18	60843220	60845020	Tcof1
chr18	60880946	60881841	Arsi
chr18	61268287	61268643	Pde6a
chr18	64894321	64895432	Nedd4l
chr18	67255223	67256207	Mppe1
chr18	67258382	67259072	Mppe1
chr18	68184082	68184417	Ldlrad4
chr18	68189530	68190634	Ldlrad4
chr18	70622045	70623141	Mbd2
chr18	70631978	70633977	Mbd2
chr18	75043621	75044366	Dym
chr18	75214726	75216066	Dym
chr18	75286545	75287542	Dym
chr18	75341615	75343508	Gm20544
chr18	77742365	77743068	A330094K24Rik
chr18	77746578	77747579	Haus1
chr18	79233895	79234943	Setbp1
chr18	79256619	79258289	Setbp1
chr18	79300772	79301060	Setbp1
chr18	80684242	80684900	Nfatc1
chr18	80685847	80686898	Nfatc1
chr18	80689765	80690205	Nfatc1
chr18	81240711	81241400	4930594M17Rik
chr18	81422249	81422793	4930594M17Rik
chr18	84392627	84393560	Zfp407
chr18	84399823	84400889	Zfp407
chr18	84520935	84521373	Zfp407
chr18	88924204	88925400	Socs6
chr18	88975234	88976148	Rttn
chr18	89162028	89162503	Rttn
chr18	89233448	89234101	Cd226
chr18	89237843	89239057	Cd226
chr18	89304449	89305038	Dok6
chr19	10815790	10816821	Cd6
chr19	11052613	11053340	AW112010
chr19	11107632	11108394	1700017D01Rik
chr19	11571780	11572053	Gm10212
chr19	12479376	12479640	Dtx4
chr19	14305680	14306019	Tle4
chr19	14387455	14389066	Tle4
chr19	21771494	21772037	Tmem2
chr19	23373342	23374322	Mamdc2
chr19	23480323	23480599	Mamdc2
chr19	29342472	29342803	Plgrkt
chr19	31223281	31224566	Prkg1
chr19	31329631	31330126	Prkg1
chr19	31404977	31405574	Prkg1
[truncated: 74 more rows]

## Sheet: DOR WT Enhancers
Chromosome	Start	End	Annotated gene
chr1	6519082	6519627	St18
chr1	7206060	7207057	Nras-ps2
chr1	11229034	11230210	Prex2
chr1	13110414	13110850	Prdm14
chr1	13244956	13246264	Ncoa2
chr1	14924696	14925268	Trpa1
chr1	15882844	15884001	Sbspon
chr1	16162317	16163564	Rdh10
chr1	21051709	21052960	Tram2
chr1	21277367	21277874	Gm7094
chr1	21291110	21291851	Gm4956
chr1	35640205	35640723	Gm37068
chr1	35971414	35972429	Gm37146
chr1	39046565	39047195	Gm37821
chr1	39105317	39105736	Gm37091
chr1	39980558	39981330	Map4k4
chr1	42984080	42984612	Gpr45
chr1	43767909	43769059	Uxs1
chr1	46873597	46874945	Slc39a10
chr1	51008132	51008720	Tmeff2
chr1	52763970	52764689	Gm28650
chr1	55196084	55197006	Rftn2
chr1	55447811	55448611	Plcl1
chr1	60358405	60359005	Cyp20a1
chr1	62813171	62813787	Nrp2
chr1	62824055	62824498	Gm4208
chr1	62964081	62964755	Ino80d
chr1	66231896	66232608	Map2
chr1	66552214	66553164	Unc80
chr1	71014055	71014623	Bard1
chr1	73929781	73930796	Tns1
chr1	73935485	73936014	Tns1
chr1	73936738	73937469	Tns1
chr1	73940545	73941419	Tns1
chr1	73968768	73969501	Tns1
chr1	74262313	74263014	Arpc2
chr1	78422455	78423188	Farsb
chr1	78424098	78424326	Farsb
chr1	79703418	79704065	Wdfy1
chr1	80015136	80015939	Gm28071
chr1	80091442	80091886	Gm28058
chr1	81301634	81302041	Nyap2
chr1	82282760	82284169	Irs1
chr1	82443634	82444054	Rhbdd1
chr1	82697445	82697843	Col4a3
chr1	82894380	82894922	Agfg1
chr1	82973490	82974650	AC125444.6
chr1	84305667	84306781	Pid1
chr1	84318376	84318990	Pid1
chr1	88430443	88430984	Spp2
chr1	89130377	89131511	Sh3bp4
chr1	90505606	90505884	Gm35048
chr1	91620976	91621577	Gm28380
chr1	91664495	91665002	Gm28380
chr1	92298999	92299710	Gm29099
chr1	119484380	119484916	Ralb
chr1	119486640	119488216	Ralb
chr1	119491976	119492688	Ralb
chr1	119636678	119637319	Epb41l5
chr1	120094861	120095229	Dbi
chr1	120245282	120246545	Steap3
chr1	120264686	120265783	Steap3
chr1	120293693	120294248	Steap3
chr1	120305870	120306449	Steap3
chr1	120432181	120433227	1700012E03Rik
chr1	120449233	120450375	1700012E03Rik
chr1	120461233	120461956	Marco
chr1	120466693	120467912	Marco
chr1	120468871	120469491	Marco
chr1	133541840	133542757	Gm8596
chr1	134070600	134071152	Btg2
chr1	135018648	135019648	Lgr6
chr1	135064003	135064434	Lgr6
chr1	137074040	137074269	Gm23763
chr1	137074716	137075156	Gm23763
chr1	137917150	137918001	Gm4258
chr1	144057384	144058159	Rgs2
chr1	144085935	144086593	Rgs13
chr1	151124801	151125623	Gm8941
chr1	151125861	151126371	Gm8941
chr1	151215295	151215603	AC113282.3
chr1	151229233	151229762	AC113282.3
chr1	151236471	151237066	Gm24402
chr1	151960255	151961264	1700025G04Rik
chr1	152037223	152038805	1700025G04Rik
chr1	152624581	152625795	Rgl1
chr1	153379578	153380423	E330020D12Rik
chr1	153723133	153723927	C230024C17Rik
chr1	153729102	153730482	C230024C17Rik
chr1	154174421	154175298	Zfp648
chr1	155167393	155168139	Stx6
chr1	155796953	155798011	Qsox1
chr1	156076285	156077063	Fam163a
chr1	156279624	156280768	Tdrd5
chr1	157063484	157064109	Gm28694
chr1	157560532	157561265	Sec16b
chr1	160005988	160007523	Gm24719
chr1	160169506	160169996	Tnn
chr1	162126461	162126915	Dnm3
chr1	162179207	162179953	Dnm3
chr1	162186610	162187539	Dnm3
chr1	162207075	162207963	Dnm3
chr1	162305389	162305944	Dnm3
chr1	163374462	163375174	Gorab
chr1	164069112	164069655	Sell
chr1	164600408	164601325	D630023O14Rik
chr1	165680075	165680421	Rcsd1
chr1	170084036	170084837	Ddr2
chr1	171770987	171771370	Slamf1
chr1	171776938	171777435	Slamf1
chr1	171899221	171899811	Gm10521
chr1	175468940	175470144	Rgs7
chr1	175601992	175602868	Fh1
chr1	179591700	179592067	Cnst
chr1	179928902	179929525	Gm37070
chr1	181014851	181015219	Ephx1
chr1	181446867	181447503	Cnih3
chr1	182081758	182082304	Gm37177
chr1	183987534	183988204	Dusp10
chr1	183989864	183990126	Dusp10
chr1	184042406	184043334	Dusp10
chr1	184066012	184067085	Dusp10
chr1	184404253	184405167	Gm37223
chr1	184410836	184411805	Gm37223
chr1	184807436	184808231	2001-03-01
chr1	189586000	189586984	Gm38122
chr1	189860313	189861299	Ptpn14
chr1	190895869	190896759	Rps6kc1
chr1	192053818	192054716	Traf5
chr1	192762675	192763589	Hhat
chr1	192791584	192792582	Hhat
chr1	193142565	193143161	Irf6
chr1	193159188	193160984	Irf6
chr1	193285558	193286471	Lamb3
chr1	193349586	193351308	Camk1g
chr1	193513965	193514795	4631405K08Rik
chr2	3158527	3159611	Fam171a1
chr2	3585220	3585683	Fam107b
chr2	3924708	3925781	Gm13191
chr2	4729839	4730585	Bend7
chr2	5402035	5402394	Camk1d
chr2	6064647	6065794	Upf2
chr2	6162506	6163313	Gm10857
chr2	6273193	6273957	A230108P19Rik
chr2	6285516	6286176	A230108P19Rik
chr2	6340414	6340788	Usp6nl
chr2	6391293	6391691	Usp6nl
chr2	6621869	6622835	Celf2
chr2	8964660	8965745	Gm13217
chr2	11266290	11267306	Prkcq
chr2	11426553	11427051	Gm13296
chr2	11541976	11542513	Pfkfb3
chr2	11616735	11617278	Gm13260
chr2	13283037	13283830	Gm13270
chr2	14631489	14632282	Cacnb2
chr2	16291783	16292792	Malrd1
chr2	16350981	16351469	Plxdc2
chr2	17299435	17299777	Nebl
chr2	17364870	17366056	Nebl
chr2	17685200	17685713	Nebl
chr2	17702503	17703791	Nebl
chr2	17741145	17742699	Nebl
chr2	17861653	17862154	Gm13323
chr2	17937424	17937922	H2al2a
chr2	18502510	18502874	Gm13353
chr2	18518792	18519907	Gm13353
chr2	19600963	19601606	Gm13348
chr2	21211646	21212415	Thnsl1
chr2	21230037	21230808	Gm13378
chr2	21234303	21235547	Gm13378
chr2	21958159	21959087	Gm13337
chr2	21963539	21964263	Gm13337
chr2	23005923	23006802	Abi1
chr2	23556803	23557163	Spopl
chr2	27693376	27694470	Rxra
chr2	30571591	30572169	Cstad
chr2	32068876	32069218	Fam78a
chr2	33403018	33404183	Zbtb34
chr2	34042026	34042697	C230014O12Rik
chr2	35411912	35413054	Ggta1
chr2	36159186	36159465	Mrrf
chr2	38547959	38548725	Nek6
chr2	38834682	38835219	Nr6a1
chr2	44528433	44529235	Gtdc1
chr2	49385497	49386353	Gm25215
chr2	52176297	52177342	Neb
chr2	52319201	52319650	Neb
chr2	57208430	57209087	Gm13526
chr2	57243961	57244367	Gpd2
chr2	57253057	57253714	Gpd2
chr2	57255970	57257040	Gpd2
chr2	57268681	57269213	Gpd2
chr2	57325186	57326088	Gpd2
chr2	57473776	57474450	Gm13531
chr2	57696855	57697765	Gm25388
chr2	57698430	57699319	Gm25388
chr2	57904701	57905596	Gm33594
chr2	58129463	58130342	Cytip
chr2	58170243	58170664	Cytip
chr2	58183873	58184591	Cytip
chr2	58324228	58325081	Acvr1c
chr2	58481321	58481944	Acvr1
chr2	58844053	58845108	Ccdc148
chr2	58847696	58848299	Ccdc148
chr2	58906398	58908232	Ccdc148
chr2	59999151	59999714	Baz2b
chr2	60449483	60450324	Pla2r1
chr2	60809191	60810007	Rbms1
chr2	61051733	61052788	Gm13579
chr2	61474378	61475085	Gm22338
chr2	61496722	61497477	Gm22338
chr2	65551544	65552489	Scn3a
chr2	65818152	65818856	Csrnp3
chr2	68319600	68320793	Stk39
chr2	69243097	69243596	Abcb11
chr2	70808397	70809106	Tlk1
chr2	72082681	72083932	Rapgef4
chr2	72856133	72856883	6430710C18Rik
chr2	73944146	73944822	Gm13668
chr2	75064284	75065103	Gm13652
chr2	75069230	75069803	Gm13652
chr2	75119114	75119393	Gm13652
chr2	75457819	75459072	Gm13660
chr2	75563126	75564140	Gm13655
chr2	75582184	75582628	Gm13655
chr2	76128030	76129425	Pde11a
chr2	76220496	76221126	Pde11a
chr2	76421090	76422045	Osbpl6
chr2	76429198	76429835	Osbpl6
chr2	76566857	76567617	Osbpl6
chr2	77249735	77250701	Sestd1
chr2	77264206	77265168	Sestd1
chr2	77270463	77271399	Sestd1
chr2	78027363	78027880	4930440I19Rik
chr2	80323950	80324850	Dnajc10
chr2	80681245	80682010	Nup35
chr2	83827738	83828387	Fam171b
chr2	83929171	83929966	Zswim2
chr2	84581896	84582823	Ctnnd1
chr2	90482330	90483002	Ptprj
chr2	90496225	90497179	Ptprj
chr2	90635124	90635770	Nup160
chr2	90667181	90668374	Nup160
chr2	93203888	93205159	Tspan18
chr2	93458824	93459940	Cd82
chr2	101755111	101756790	Prr5l
chr2	101796386	101797846	Prr5l
chr2	102082810	102083213	Ldlrad3
chr2	102103526	102104750	Ldlrad3
chr2	102110255	102110778	Ldlrad3
chr2	102434573	102435410	Fjx1
chr2	102970089	102970770	Pdhx
chr2	103901229	103902816	Gm13881
chr2	103940926	103941567	Lmo2
chr2	104172608	104173358	D430041D05Rik
chr2	104385886	104387108	D430041D05Rik
chr2	104682389	104683145	Tcp11l1
chr2	105037850	105038653	Gm13888
chr2	105358154	105358481	Them7
chr2	105390015	105391141	Rcn1
chr2	106717156	106717737	Mpped2
chr2	112506831	112507755	Aven
chr2	112509886	112510660	Aven
chr2	112517286	112517541	Aven
chr2	112676528	112677077	Ryr3
chr2	114136660	114137986	Aqr
chr2	117232998	117234629	Rap1a-ps2
chr2	117359799	117360488	Rasgrp1
chr2	117988107	117989112	Gm13986
chr2	117996086	117996897	Gm13986
chr2	118007768	118008598	Gm13986
chr2	118199916	118200472	Fsip1
chr2	121276019	121276323	Trp53bp1
chr2	125797835	125798387	Secisbp2l
chr2	129385246	129385896	Spcs2-ps
chr2	129814956	129816514	Stk35
chr2	131204582	131205058	Ap5s1
chr2	135798126	135798538	Plcb4
chr2	135891070	135891675	Plcb4
chr2	139753720	139754281	Ism1
chr2	140784556	140785229	Macrod2
chr2	140819099	140820231	Macrod2
chr2	144223857	144224905	Gm5535
chr2	144228427	144229227	4930444E06Rik
chr2	144230715	144231576	4930444E06Rik
chr2	144275686	144276105	Mgme1
chr2	146887579	146888391	Kiz
chr2	149350184	149351073	Gm14131
chr2	150099216	150100497	Gm14140
chr2	150117331	150118052	Zfp120
chr2	152437301	152437984	6820408C15Rik
chr2	153002505	153003916	Ttll9
chr2	153469664	153470338	Nol4l
chr2	156272008	156272298	Phf20
chr2	157071277	157072166	Soga1
chr2	158132791	158133725	Tgm2
chr2	158322541	158323682	Lbp
chr2	160756392	160757554	Plcg1
chr2	165653148	165655813	Eya2
chr2	166170008	166170436	Sulf2
chr2	166606519	166607505	Prex1
chr2	167299424	167300581	B4galt5
chr2	170050455	170051163	Tshz2
chr2	172428388	172429125	Cass4
chr2	172816909	172817619	Gm22773
chr2	172825116	172825625	Gm22773
chr2	173048022	173048506	Rbm38
chr2	173061538	173062807	Rbm38
chr2	173743964	173744722	Vapb
chr2	173768459	173769818	Vapb
chr2	173854416	173855859	Gm14371
chr2	174017732	174018547	Vamp7-ps
chr2	174360377	174361489	Gnas
chr2	174517115	174517970	Gm14385
chr2	174565469	174566688	Vmn1r-ps1
chr2	175129581	175130397	Gm14399
chr2	175653859	175654537	Gm11007
chr2	175881097	175881768	Gm6710
chr2	176141078	176141581	Gm2004
chr2	176472637	176473194	Gm14434
chr2	176622343	176622804	Gm14308
chr2	176721513	176722479	Gm14305
chr2	176810594	176811888	Gm14295
chr2	177192332	177193237	Gm14410
chr2	177944699	177945883	Gm14326
chr2	178033736	178034793	Zfp971
chr2	178067219	178068030	Zfp931
chr2	178689450	178689940
chr2	178728223	178729123
chr2	180276664	180277263	Rbbp8nl
chr2	180305534	180306005	Rbbp8nl
chr2	180435427	180435821	Slco4a1
chr3	8715880	8716277	C230057A21Rik
chr3	8766487	8767954	Gm37647
chr3	9547006	9547805	Zfp704
chr3	14896084	14896738	Car2
chr3	14899076	14899560	Car2
chr3	15126456	15127222	Gm33819
chr3	19429207	19430685	Dnajc5b
chr3	20255022	20255706	Cpb1
chr3	20260193	20261115	Cpb1
chr3	20304529	20305666	Gm43525
chr3	21472762	21473415	Gm43675
chr3	27983647	27984662	Pld1
chr3	28027123	28027831	Pld1
chr3	28031620	28032382	Pld1
chr3	30506948	30509060	Mecom
chr3	30610741	30611627	Mynn
chr3	32660107	32661177	Gnb4
chr3	35340613	35341561	Gm25442
chr3	37157147	37157416	Gm12532
chr3	37274311	37274742	Gm24169
chr3	37593599	37594549	Gm12565
chr3	38226137	38226646	Gm2965
chr3	38289270	38289912	Gm25574
chr3	38523466	38524692	Gm24462
chr3	40480323	40481144	1700017G19Rik
chr3	41169329	41170579	Gm40038
chr3	41177073	41177526	Gm40038
chr3	41228230	41229290	Gm40038
chr3	41586891	41588163	Jade1
chr3	50376133	50376643	Slc7a11
chr3	50381412	50383013	Slc7a11
chr3	50388235	50388996	Slc7a11
chr3	50615547	50616229	Gm37199
chr3	50619007	50619547	Gm37199
chr3	50660889	50661433	Gm37461
chr3	50695252	50695573	Gm37461
chr3	50903061	50903473	Gm37843
chr3	50905704	50906871	Gm37843
chr3	51238351	51238864	Noct
chr3	51566410	51566778	5031434O11Rik
chr3	51788603	51789679	Maml3
chr3	52520071	52520668	Gm30173
chr3	53036968	53037357	Gm42901
chr3	55373713	55374032	Dclk1
chr3	55419312	55419909	Dclk1
chr3	55461610	55462222	Dclk1
chr3	55659568	55660601	Nbea
chr3	57760353	57761635	Rnf13
chr3	65434571	65435728	Gm5540
chr3	65662941	65663578	Lekr1
chr3	65670372	65670627	Lekr1
chr3	65793277	65794211	Lekr1
chr3	68679158	68679959	Il12a
chr3	68758597	68759085	4930535E02Rik
chr3	68829689	68830535	Gm7270
chr3	69156251	69157098	Gm1647
chr3	81148841	81149710	Pdgfc
chr3	81171913	81172634	Pdgfc
chr3	81201517	81201826	Pdgfc
chr3	81489058	81490136	Gm4857
chr3	81788593	81789661	A830029E22Rik
chr3	81835348	81836302	A830029E22Rik
chr3	81989603	81990070	Asic5
chr3	82047280	82048257	Gucy1b3
chr3	82049741	82050405	Gucy1b3
chr3	82140825	82141642	Gucy1a3
chr3	82176382	82177055	Gucy1a3
chr3	82191307	82192626	Gucy1a3
chr3	82207067	82207759	Gucy1a3
chr3	84366764	84367522	4930565D16Rik
chr3	84622027	84622409	Gm37240
chr3	84725412	84726057	Gm37240
chr3	86955049	86955992	Gm37207
chr3	87565786	87566535	Etv3l
chr3	87637798	87638113	Arhgef11
chr3	90585882	90587830	S100a3
chr3	95985981	95987823	Plekho1
chr3	98179990	98180410	Gm9771
chr3	98267158	98267702	Hmgcs2
chr3	99195064	99195450	Wars2
chr3	99210439	99211040	Wars2
chr3	101673595	101674474	Gm43135
chr3	101730877	101731665	Gm43134
chr3	102719579	102719886	Tspan2os
chr3	103493811	103494699	Gm25199
chr3	105627300	105627908	Kcnd3
chr3	105900454	105901173	Adora3
chr3	106831560	106832764	Gm35507
chr3	108961373	108962536	Henmt1
chr3	109045127	109046572	Gm44384
chr3	109165267	109165589	Slc25a24
chr3	109383879	109384835	Vav3
chr3	109420561	109421682	Vav3
chr3	109434956	109435616	Vav3
chr3	109719303	109719661	Vav3
chr3	109732366	109732922	Vav3
chr3	115682388	115683364	S1pr1
chr3	115800583	115801966	A930005H10Rik
chr3	115857673	115858415	A930005H10Rik
chr3	115933348	115934180	Dph5
chr3	115971580	115972760	Slc30a7
chr3	115973869	115974804	Slc30a7
chr3	116723203	116724195	Slc35a3
chr3	120457398	120458574	Gm23733
chr3	121312264	121313592	Alg14
chr3	121342982	121343841	Alg14
chr3	121360889	121361395	Alg14
chr3	121364864	121365241	Alg14
chr3	121407966	121408645	Gm42928
chr3	121474700	121475471	Slc44a3
chr3	121547660	121549007	A530020G20Rik
chr3	121593058	121593999	A730020M07Rik
chr3	121688766	121689538	4930432M17Rik
chr3	121967350	121968393	Arhgap29
chr3	121981505	121982657	Arhgap29
chr3	122009873	122010180	Arhgap29
chr3	122308817	122309361	Bcar3
chr3	122473829	122474893	Bcar3
chr3	122905165	122906037	4933405D12Rik
chr3	123046754	123047036	Gm43286
chr3	123315764	123316690	Sec24d
chr3	127029101	127029355	Ank2
chr3	127705058	127706543	Alpk1
chr3	127823897	127825158	Tifa
chr3	127867975	127868983	5730508B09Rik
chr3	128088195	128088707	D030025E07Rik
chr3	128122001	128122907	D030025E07Rik
chr3	128337012	128337730	Gm43656
chr3	131157318	131158000	Lef1
chr3	131170137	131170512	Lef1
chr3	131190361	131191703	Lef1
chr3	133405800	133406629	Gm25042
chr3	133411264	133412383	Gm25042
chr3	136531077	136532210	1700030L20Rik
chr3	136577957	136578559	Ppp3ca
chr3	138149557	138150263	Trmt10a
chr3	138274631	138275711	Adh1
chr3	138423837	138424524	Adh4
chr3	138735522	138736630	Tspan5
chr3	142324436	142325086	Pdlim5
chr3	142330576	142331924	Pdlim5
chr3	142358649	142359353	Pdlim5
chr3	142423784	142424702	Pdlim5
chr3	142688046	142689598	Kyat3
chr3	142799145	142799850	Pkn2
chr3	143174234	143174509	Gm43614
chr3	143508195	143508892	Gm43616
chr3	143936216	143937009	Gm42707
chr3	144077454	144078396	Gm34078
chr3	144155661	144156352	Gm34078
chr3	144237306	144237962	Lmo4
chr3	144431850	144432592	Hs2st1
chr3	144490358	144491664	Hs2st1
chr3	144546944	144548825	Hs2st1
chr3	144556397	144557049	Hs2st1
chr3	144559089	144559790	Hs2st1
chr3	146004359	146005430	Syde2
chr3	146044596	146045735	Wdr63
chr3	146051546	146052551	Wdr63
chr3	146192068	146193106	Mcoln2
chr3	146257528	146258044	Lpar3
chr3	146603585	146604062	Uox
chr3	146711351	146712095	Gm9480
chr3	146764495	146765496	Prkacb
chr3	148728951	148730030	Gm43575
chr3	148806441	148807514	Adgrl2
chr3	148843742	148844622	Adgrl2
chr3	148867389	148868285	Adgrl2
chr3	148895054	148896106	Adgrl2
chr3	148959196	148960104	Adgrl2
chr3	149163430	149164059	Gm42647
chr3	149178592	149179524	Gm42647
chr3	153849333	153850215	Asb17os
chr3	153919997	153920309	Acadm
chr3	153921551	153922026	Acadm
chr3	153958010	153958315	Acadm
chr3	153968385	153968931	Slc44a5
chr3	154093801	154094253	Slc44a5
chr3	154177730	154178288	Slc44a5
chr3	154183019	154183399	Slc44a5
chr3	156296890	156297571	Gm42886
chr3	156409865	156410877	4930570G19Rik
chr3	156414640	156415477	4930570G19Rik
chr3	156643757	156644208	Negr1
chr4	5646246	5646530	Fam110b
chr4	5797750	5798997	Fam110b
chr4	7175021	7175620	Gm11804
chr4	7955482	7956245	Gm23860
chr4	8206915	8207150	Car8
chr4	9337249	9338108	Clvs1
chr4	9421806	9423703	Clvs1
chr4	12778057	12778660	n-R5s182
chr4	14525974	14526246	Slc26a7
chr4	22365462	22365897	Fbxl4
chr4	32328638	32328940	Bach2
chr4	32481423	32482172	Bach2
chr4	33077164	33078190	Gabrr2
chr4	41760372	41760941	Il11ra1
chr4	41946629	41947449	Gm20878
chr4	42049453	42049880	Gm3892
chr4	42299010	42299667	Gm21953
chr4	42444098	42444780	Gm21586
chr4	42546705	42547323	Gm2163
chr4	42865671	42866514	Fam205c
chr4	46099847	46100236	Tmod1
chr4	47188638	47189054	Gm12426
chr4	47272382	47273394	Col15a1
chr4	47448567	47449449	Gm12430
chr4	47844323	47844656	Gm38343
chr4	48387165	48387837	Invs
chr4	53277760	53278695	AI427809
chr4	53316064	53317461	Gm12495
chr4	53322901	53324096	Gm12495
chr4	55342529	55344039	Rad23b
chr4	55441938	55443100	Gm12510
chr4	55651114	55651658	Gm12506
chr4	55775898	55776408	Gm12506
chr4	55983620	55984669	Gm12519
chr4	56065266	56065663	Gm12519
chr4	56113496	56114343	Gm12520
chr4	56119696	56120735	Gm12520
chr4	56673882	56674728	Gm26144
chr4	56685094	56685951	Gm26144
chr4	57063381	57064133	Epb41l4b
chr4	57091202	57091741	Epb41l4b
chr4	57094112	57094727	Epb41l4b
chr4	57350238	57351156	1700042G15Rik
chr4	57639877	57640815	Palm2
chr4	57655868	57657107	Palm2
chr4	57935897	57936595	Txn1
chr4	57946209	57947126	Txn1
chr4	58050312	58051206	Svep1
chr4	58235613	58236199	Svep1
chr4	62593380	62594248	Rgs3
chr4	62793288	62794281	Gm24117
chr4	63281545	63282369	Col27a1
chr4	63468985	63469337	Whrn
chr4	63786293	63786927	Tnfsf15
chr4	63971053	63971617	Tnc
chr4	82735845	82736090	Nfib
chr4	82755403	82756411	Zdhhc21
chr4	87641378	87641793	Gm12604
chr4	87669220	87670209	Gm12604
chr4	89000736	89001871	Gm12603
chr4	89008554	89009252	Gm12603
chr4	97995689	97996718	Nfia
chr4	98213378	98214131	Gm12692
chr4	101213214	101214007	Jak1
chr4	101568511	101569111	Dnajc6
chr4	102607676	102608515	Pde4b
chr4	102682095	102682705	Gm24869
chr4	102697944	102698272	Gm24869
chr4	102759053	102760739	Sgip1
chr4	102900223	102900856	Sgip1
chr4	102967558	102968429	Sgip1
chr4	109857715	109858119	Faf1
chr4	111440048	111440918	Agbl4
chr4	114578336	114578655	Trabd2b
chr4	115074623	115076183	Tal1
chr4	116008607	116008962	Faah
chr4	116010051	116010738	Faah
chr4	119682097	119682564	Guca2b
chr4	119689315	119690036	Guca2b
chr4	119812555	119813364	Hivep3
chr4	119896733	119897945	Hivep3
chr4	120116163	120116921	Hivep3
chr4	120148480	120149413	Hivep3
chr4	120282114	120283235	Foxo6
chr4	120612440	120612853	Gm8439
chr4	123147416	123148269	Ppie
chr4	123236225	123236985	Heyl
chr4	124969085	124969736	Gm12930
chr4	127362567	127362947	Gjb5
chr4	128713135	128713504	Phc2
chr4	129007982	129008416	Ak2
chr4	129008740	129009251	Ak2
chr4	129019545	129020341	Ak2
chr4	130657992	130658580	Pum1
chr4	133184971	133185751	Wasf2
chr4	135520263	135521126	Stpg1
chr4	141425240	141426347	Hspb7
chr4	144901177	144902186	Dhrs3
chr4	144906575	144906908	Dhrs3
chr4	144908843	144909093	Dhrs3
chr4	144980961	144981835	Vps13d
chr4	144998996	145000013	Vps13d
chr4	145018984	145020061	Vps13d
chr4	145045471	145046325	Vps13d
chr4	145201267	145201824	Vps13d
chr4	145221142	145222429	Tnfrsf1b
chr4	145224683	145224906	Tnfrsf1b
chr4	148656836	148658423	Gm572
chr4	149282111	149283243	Kif1b
chr4	149553750	149554102	Ctnnbip1
chr4	149647093	149648811	Clstn1
chr4	149657777	149658730	Pik3cd
chr4	150949203	150949709	Camta1
chr4	152120251	152121261	Espn
chr4	154935829	154937260	Tnfrsf14
chr4	154942520	154943126	Tnfrsf14
chr4	155306480	155307323	Prkcz
chr5	5012925	5013362	Cdk14
chr5	9105649	9105877	Tmem243
chr5	9187360	9188237	Gm24666
chr5	20082244	20083247	Magi2
chr5	20086983	20087939	Magi2
chr5	20249567	20250226	Magi2
chr5	20299733	20300651	Magi2
chr5	20332404	20333366	Magi2
chr5	20334125	20334687	Magi2
chr5	20362073	20362616	Magi2
chr5	20494081	20494415	Magi2
chr5	20496723	20497504	Magi2
chr5	20680948	20681446	Magi2
chr5	20748963	20750266	Phtf2
chr5	20791643	20792927	Phtf2
chr5	20844733	20845546	Phtf2
chr5	23524390	23525113	Srpk2
chr5	31576393	31577211	2900076G11Rik
chr5	34224206	34225225	Zfyve28
chr5	35165686	35166741	Lrpap1
chr5	36996308	36997196	Wfs1
chr5	36997905	36998302	Wfs1
chr5	37036699	37037587	Jakmip1
chr5	50026055	50027228	Adgra3
chr5	52026173	52026637	Gm43174
chr5	53133506	53134175	Sel1l3
chr5	57857086	57857819	Pcdh7
chr5	57868289	57869688	Pcdh7
chr5	62797244	62798464	Dthd1
chr5	65500058	65500712	Smim14
chr5	66359559	66360590	Apbb2
chr5	71903217	71904528	Gabrb1
chr5	72182187	72183505	Gm42569
chr5	73152060	73152725	Fryl
chr5	73904115	73905074	1700019F05Rik
chr5	74078107	74078570	Usp46
chr5	74078995	74079345	Usp46
chr5	74126120	74127231	Dancr
chr5	74205582	74205846	Scfd2
chr5	74233570	74234160	Scfd2
chr5	74276310	74276737	Scfd2
chr5	75066330	75067828	Gsx2
chr5	75645329	75645993	Kit
chr5	75780435	75780988	Gm43100
chr5	88934038	88934644	Slc4a4
chr5	88952687	88953628	Slc4a4
chr5	88961450	88961775	Slc4a4
chr5	89035988	89036864	Slc4a4
chr5	89044393	89045428	Slc4a4
chr5	89051207	89052218	Slc4a4
chr5	89070911	89071203	Slc4a4
chr5	89090040	89090712	Slc4a4
chr5	89122837	89123623	Slc4a4
chr5	89146974	89147760	Slc4a4
chr5	89154441	89154787	Slc4a4
chr5	89174479	89174818	Slc4a4
chr5	89221461	89222142	Slc4a4
chr5	89843474	89844059	Adamts3
chr5	89900701	89901600	Adamts3
chr5	91341701	91342750	Btc
chr5	91748300	91749002	Trmt112-ps1
chr5	96824692	96825447	Anxa3
chr5	99828553	99829160	Gm43249
chr5	99856911	99857468	Gm26252
chr5	99891565	99892310	Gm35911
chr5	100738024	100738322	Hpse
chr5	100828669	100829057	Gm26286
chr5	100833349	100833612	Gm26286
chr5	100861963	100862202	Gpat3
chr5	100929397	100930225	Gm36793
chr5	102373348	102374204	Gm42932
chr5	102777440	102778569	Arhgap24
chr5	102874616	102875096	Arhgap24
chr5	103326246	103326781	Gm42619
chr5	103376546	103378385	5430427N15Rik
chr5	103404190	103405251	Ptpn13
chr5	103854190	103854574	Aff1
chr5	104918519	104919830	Abcg3
chr5	105508230	105509284	Lrrc8c
chr5	111057238	111057490	Ttc28
chr5	111150377	111151024	Ttc28
chr5	111531468	111532210	C130026L21Rik
chr5	111553239	111554486	C130026L21Rik
chr5	111674945	111675427	Gm26897
chr5	114819221	114819746	Gm20499
chr5	115084979	115085225	Sppl3
chr5	117247513	117248409	Taok3
chr5	118046932	118047783	Tesc
chr5	118093165	118093759	Fbxw8
chr5	119633328	119634263	Tbx3os1
chr5	120024091	120024753	n-R5s176
chr5	120583585	120583812	Tpcn1
chr5	124018669	124019681	Vps37b
chr5	124021357	124022611	Vps37b
chr5	125165423	125166263	Ncor2
chr5	128994369	128995534	Stx2
chr5	129005476	129005836	Stx2
chr5	132277909	132278635	Auts2
chr5	132515149	132516226	Auts2
chr5	134166437	134167209	Rcc1l
chr5	134253241	134254051	Gtf2i
chr5	136155081	136155747	Orai2
chr5	137648184	137648891	Agfg2
chr5	139196938	139197421	Sun1
chr5	139494784	139495611	Zfand2a
chr5	139930803	139933161	Elfn1
chr5	140124006	140124832	Mad1l1
chr5	140143270	140144231	Mad1l1
chr5	140871183	140871727	Card11
chr5	141043729	141044834	Gm44385
chr5	142439873	142442291	Foxk1
chr5	143654650	143655306	Cyth3
chr5	143683346	143684533	Cyth3
chr5	144942207	144942956	Smurf1
chr5	146783663	146784529	Usp12
chr5	146865544	146865966	Rasl11a
chr5	146867155	146868256	Rasl11a
chr5	147354776	147355566	Flt3
chr5	147494285	147494839	Pan3
chr5	147526991	147528514	Pan3
chr5	148619085	148620320	Gm29815
chr5	148866389	148867240	Katnal1
chr5	148887945	148889051	Katnal1
chr5	149277514	149277964	Alox5ap
chr5	149459015	149459623	Tex26
chr5	149852053	149852891	4930500F04Rik
chr5	150259121	150260215	Fry
chr5	150839900	150841070	Gm36447
chr5	151189490	151190407	Stard13
chr5	151246693	151248017	Gm42906
chr5	151263252	151264074	Gm42906
chr5	151377107	151377753	Gm42906
chr6	5473999	5474651	Pdk4
chr6	8352553	8353466	Umad1
chr6	8392964	8394063	Umad1
chr6	8449243	8449946	Umad1
chr6	8497488	8498799	Gm45062
chr6	8632261	8633346	Ica1
chr6	8638652	8639954	Ica1
chr6	11901018	11901859	Ndufa4
chr6	15505268	15506452	Foxp2
chr6	15728593	15729806	Mdfic
chr6	15738714	15739820	Mdfic
chr6	21955060	21956088	Ing3
chr6	22302457	22302864	Fam3c
chr6	22374418	22375475	Fam3c
chr6	22392055	22392520	Fam3c
chr6	28616242	28616507	Snd1
chr6	29300089	29300756	Fam71f2
chr6	29718883	29719840	Tspan33
chr6	32158060	32158943	Plxna4
chr6	33260615	33261802	Exoc4
chr6	34034770	34035617	Lrguk
chr6	34129194	34129766	Lrguk
chr6	34978412	34979147	Slc23a4
chr6	37045973	37046876	Dgki
chr6	37564012	37564560	Akr1d1
chr6	40385411	40386173	Agk
chr6	42293083	42293805	Clcn1
chr6	49051749	49052789	Gpnmb
chr6	49338564	49339056	Ccdc126
chr6	49354488	49355598	Fam221a
chr6	50281530	50282694	Osbpl3
chr6	50326289	50326835	Osbpl3
chr6	50331355	50331912	Osbpl3
chr6	51441847	51442766	Nfe2l3
chr6	54021207	54021597	4921529L05Rik
chr6	54100300	54100573	Chn2
chr6	54127135	54127848	Chn2
chr6	54283011	54283567	Chn2
chr6	54684669	54685794	Mturn
chr6	54737283	54738234	Mturn
chr6	55057333	55057720	Gars
chr6	55256349	55257566	Mindy4
chr6	59324743	59325551	Gprin3
chr6	65555207	65555558	Tnip3
chr6	65817840	65819092	Prdm5
chr6	65888421	65889122	Prdm5
chr6	66199766	66200851	Gm44289
chr6	66223935	66225114	Gm44289
chr6	82934723	82935279	Sema4f
chr6	82956286	82957447	M1ap
chr6	83273671	83274239	Slc4a5
chr6	84169394	84169797	Dysf
chr6	84178609	84179362	Dysf
chr6	84191516	84192089	Dysf
chr6	84196579	84196953	Dysf
chr6	84197341	84197698	Dysf
chr6	84583398	84583996	Cyp26b1
chr6	84798560	84799075	Exoc6b
chr6	87725231	87726210	Gm44210
chr6	88694254	88694792	Gm26588
chr6	88756787	88757515	Mgll
chr6	88769543	88770192	Mgll
chr6	88827667	88828300	Mgll
chr6	89042381	89043570	4933427D06Rik
chr6	90422309	90423345	Cfap100
chr6	91585666	91586316	Gm45215
chr6	95515543	95516208	Suclg2
chr6	95519510	95519778	Suclg2
chr6	97317519	97318653	Frmd4b
chr6	97459836	97460317	Frmd4b
chr6	97506200	97506820	Frmd4b
chr6	99171542	99172843	Foxp1
chr6	99350376	99350978	Foxp1
chr6	99643173	99644184	Gm20696
chr6	99646399	99646719	Gm20696
chr6	99901233	99901971	Gm43067
chr6	99905148	99905673	Gm43067
chr6	99909700	99910608	Gm43067
chr6	99929741	99930156	Gm44442
chr6	99939292	99939889	Gm44442
chr6	99957340	99958115	Gm44442
chr6	99984709	99986018	Gm33201
chr6	100011573	100012096	Gm33201
chr6	100046417	100047298	Gm33201
chr6	100072541	100072979	2010109P13Rik
chr6	100206436	100207940	Rybp
chr6	100216826	100217446	Rybp
chr6	100314025	100314606	Rybp
chr6	100389933	100390913	Rybp
chr6	100402585	100403014	Gm23234
chr6	100438322	100439508	Gm23234
chr6	100479543	100480767	Gm23234
chr6	100562844	100564515	Shq1
chr6	100580880	100581951	Shq1
chr6	100840117	100841797	Ppp4r2
chr6	101266614	101267420	Pdzrn3
chr6	101271552	101271817	Pdzrn3
chr6	101278473	101279056	Pdzrn3
chr6	101297534	101298362	Pdzrn3
chr6	101334206	101334444	Pdzrn3
chr6	101359283	101360688	Pdzrn3
chr6	101534330	101534633	Gm44169
chr6	108167642	108169050	Sumf1
chr6	108507148	108507651	Itpr1
chr6	108527914	108528255	Itpr1
chr6	108665625	108665865	Bhlhe40
chr6	112574290	112575516	Gm15519
chr6	112577030	112577592	Gm15519
chr6	114444833	114445717	Hrh1
chr6	114836759	114837734	Atg7
chr6	114904286	114905727	Vgll4
chr6	115518292	115519667	Gm36355
chr6	115524485	115524949	Gm36355
chr6	115559496	115560544	Tsen2
chr6	115589580	115590110	Mkrn2os
chr6	115684589	115685602	D830050J10Rik
chr6	115955701	115956146	Plxnd1
chr6	120076930	120077577	Ninj2
chr6	124072620	124073394	Vmn2r-ps33
chr6	124342267	124342714	1700013D24Rik
chr6	124375220	124376462	Gm44006
chr6	125678291	125678934	Vwf
chr6	127170487	127172059	9330179D12Rik
chr6	127270609	127271108	Gm7308
chr6	127968530	127969074	Tspan9
chr6	128334178	128335272	Tulp3
chr6	134104597	134106158	Etv6
chr6	134450699	134451098	Lrp6
chr6	135266807	135267888	Gsg1
chr6	135279941	135280249	Gm36640
chr6	135450222	135451234	Emp1
chr6	136727948	136728352	Gucy2c
chr6	136944567	136944971	Pde6h
chr6	137205795	137206579	Rerg
chr6	137455426	137456283	Ptpro
chr6	137491474	137492454	Eps8
chr6	137541112	137542040	Eps8
chr6	137544396	137544781	Eps8
chr6	137557174	137559041	Eps8
chr6	137648251	137649531	Eps8
chr6	140357089	140358321	n-R5s168
chr6	140440281	140441389	Plekha5
chr6	140542111	140543570	Plekha5
chr6	140595690	140596298	Plekha5
chr6	140684175	140684781	Aebp2
chr6	140819191	140820051	Gm43925
chr6	142395083	142396218	Golt1b
chr6	142496396	142497019	Ldhb
chr6	143204415	143204961	Etnk1
chr6	144597016	144597454	Sox5
chr6	144602459	144603401	Sox5
chr6	144662414	144663102	Sox5
chr6	144683636	144683998	Sox5
chr6	145284247	145284743	Gm22793
chr6	145601108	145601714	Lmntd1
chr6	145759829	145760877	Rassf8
chr6	145992653	145993678	Gm32914
chr6	146107265	146108101	Itpr2
chr6	146283792	146284471	Itpr2
chr6	146414122	146414547	Itpr2
chr6	146602588	146602982	Tm7sf3
chr6	146674495	146675498	4930479D17Rik
chr6	147380674	147381080	Gm6288
chr7	12767705	12769036	Zscan18
chr7	12774244	12774940	Zscan18
chr7	16668394	16669007	Ceacam15
chr7	16700472	16701151	Gm8209
chr7	16826772	16828027	Strn4
chr7	24430560	24432256	Irgc1
chr7	34629871	34631017	Gm44837
chr7	34923255	34924217	Pepd
chr7	46586214	46588278	Sergef
chr7	47341537	47342110	Mrgpra1
chr7	48137229	48138853	Gm28665
chr7	48888010	48889065	Gm2788
chr7	49245522	49246710	Nav2
chr7	49303600	49304267	Nav2
chr7	49335089	49335603	Nav2
chr7	49342776	49343935	Nav2
chr7	49364329	49365207	Nav2
chr7	49382790	49383250	Nav2
chr7	49392137	49392745	Nav2
chr7	49420937	49421693	Nav2
chr7	49427781	49429578	Nav2
chr7	49455726	49456595	Nav2
chr7	49461875	49463205	Nav2
chr7	49521867	49523192	Nav2
chr7	51878690	51879834	Gas2
chr7	64122113	64122981	Trpm1
chr7	64184799	64186105	Trpm1
chr7	64192124	64192718	Trpm1
chr7	64219527	64220226	Trpm1
chr7	64233417	64234052	Trpm1
chr7	64241895	64242611	Trpm1
chr7	65010374	65011869	Fam189a1
chr7	65052801	65053356	Fam189a1
chr7	65060512	65061357	Fam189a1
chr7	65085854	65086456	Fam189a1
chr7	66449999	66450668	Gm44753
chr7	66912514	66913428	Adamts17
chr7	66936754	66937714	Adamts17
chr7	66941085	66941316	Adamts17
chr7	68139343	68139974	Igf1r
chr7	73479462	73480387	Chd2
chr7	73696764	73697563	Gm18805
chr7	73778407	73778883	Fam174b
chr7	75428808	75429629	Gm44962
chr7	75879321	75879956	Klhl25
chr7	75915428	75916172	Klhl25
chr7	76185082	76186347	Agbl1
chr7	77132769	77133559	Agbl1
chr7	78583796	78584953	Ntrk3
chr7	78597175	78598749	Ntrk3
chr7	78793997	78794816	Mrps11
chr7	79190042	79191508	Mfge8
chr7	80421624	80422068	Gm15544
chr7	82109279	82110746	Gm45056
chr7	82235364	82236903	Sh3gl3
chr7	82240303	82241181	Sh3gl3
chr7	82579365	82580055	Adamtsl3
chr7	82773082	82774469	Efl1
chr7	82820233	82821105	1700010L04Rik
chr7	83147509	83148822	A530021J07Rik
chr7	83609549	83610944	Tmc3
chr7	84644247	84645972	Zfand6
chr7	89711466	89713489	Me3
chr7	92398802	92399503	Dlg2
chr7	92420298	92421153	Dlg2
chr7	92463306	92463994	Dlg2
chr7	97877853	97878529	Pak1
chr7	98252237	98253011	Acer3
chr7	98574234	98574799	A630091E08Rik
chr7	98717234	98717899	Thap12
chr7	98985391	98986243	Uvrag
chr7	99102583	99103278	Uvrag
chr7	99823032	99823605	Neu3
chr7	101041463	101042503	Gm5735
chr7	101547607	101548062	Art2a-ps
chr7	103762145	103763597	Olfr69
chr7	106550483	106551911	Gm8995
chr7	109768498	109769377	Nrip3
chr7	110108816	110109649	1600010M07Rik
chr7	110253795	110254919	Swap70
chr7	110965332	110965989	Mrvi1
chr7	112299497	112300057	Mical2
chr7	112316116	112317013	Mical2
chr7	112760774	112761098	Tead1
chr7	113183832	113184172	Arntl
chr7	113621838	113622600	Gm45612
chr7	114060775	114061872	Rras2
chr7	114081271	114082439	Rras2
chr7	114093461	114094093	Rras2
chr7	114234057	114234410	Copb1
chr7	114297015	114297552	4933406I18Rik
chr7	115615312	115616551	Sox6
chr7	115733938	115734700	Sox6
chr7	116237197	116238724	Plekha7
chr7	116273822	116274174	Plekha7
chr7	116715166	116716000	Gm25423
chr7	118906320	118906919	Iqck
chr7	118928859	118930241	Iqck
chr7	118976136	118977413	Gprc5b
chr7	121934301	121935126	Cog7
chr7	121968767	121969267	Cog7
chr7	123108046	123108765	Gm45846
chr7	123322080	123323049	Arhgap17
chr7	125186425	125186845	Gm21957
chr7	125189871	125190642	Gm21957
chr7	125213735	125214072	Gm21957
chr7	125475699	125476271	Nsmce1
chr7	125488472	125489274	Nsmce1
chr7	125588452	125589339	Il4ra
chr7	125607065	125608623	Il21r
chr7	126284578	126286054	Sbk1
chr7	128373936	128374810	Rgs10
chr7	128376052	128376807	Rgs10
chr7	130448034	130448541	Fgfr2
chr7	130726341	130727624	Fgfr2
chr7	130886201	130886893	Fgfr2
chr7	130892572	130893539	Fgfr2
chr7	131045166	131046157	Fgfr2
chr7	132672264	132673043	Fgfr2
chr7	132768011	132768309	Fgfr2
chr7	132772322	132773787	Fgfr2
chr7	133645677	133646239	Edrf1
chr7	133734327	133734752	Dhx32
chr7	135035839	135036160	Dock1
chr7	135139137	135139469	Dock1
chr7	138919136	138920020	Gm9358
chr7	139368623	139369378	Inpp5a
chr7	140324208	140324517	Olfr525
chr7	140609267	140609582	Olfr46
chr7	142056615	142057300	Mob2
chr7	142446545	142447217	Tnni2
chr7	143624753	143625598	Tnfrsf26
chr7	143739849	143740861	Osbpl5
chr7	144696957	144697302	Ano1
chr7	144943100	144943628	Ccnd1
chr7	144970873	144971657	Ccnd1
chr7	144979597	144980436	Ccnd1
chr8	4305611	4306312	Elavl1
chr8	8983864	8985684	Gm44515
chr8	9911872	9912644	Gm10067
chr8	9971982	9972210	Lig4
chr8	11475079	11475447	Rab20
chr8	13958709	13959304	Tdrp
chr8	14009593	14009846	Gm5907
chr8	22147887	22148534	Nek3
chr8	26621592	26622802	Gm32050
chr8	26698445	26699169	Gm32098
chr8	26714764	26715085	Gm45646
chr8	26716690	26717463	Gm45646
chr8	27106363	27107898	Adgra2
chr8	31175520	31176846	Mak16
chr8	34970088	34970574	Gm34368
chr8	35323450	35324023	Gm45469
chr8	35347831	35348576	Gm45469
chr8	35692552	35693424	Mfhas1
chr8	40394857	40395410	Micu3
chr8	61556772	61557493	Palld
chr8	61562517	61563312	Palld
chr8	61570318	61571217	Palld
chr8	61587630	61588040	Palld
chr8	61590533	61591543	Palld
chr8	61634598	61634967	Palld
chr8	67860154	67860682	Psd3
chr8	68001732	68002077	Psd3
chr8	70683940	70684794	Lsm4
chr8	79161225	79162056	Zfp827
chr8	79310462	79311355	Gm4890
chr8	79534214	79534682	Gm8079
chr8	80392412	80394056	Gypa
chr8	81098320	81099174	Gm45538
chr8	82782535	82783156	Zfp330
chr8	85446027	85446616	1700051O22Rik
chr8	85448916	85449252	1700051O22Rik
chr8	86651215	86651792	Lonp2
chr8	86685546	86687183	Lonp2
chr8	86691257	86691640	Lonp2
chr8	88279145	88279968	Adcy7
chr8	90356332	90357293	Tox3
chr8	91274680	91275686	Rpgrip1l
chr8	91298559	91299117	Rpgrip1l
chr8	91507438	91508075	Fto
chr8	95154534	95155222	Kifc3
chr8	95369225	95370491	Mmp15
chr8	95702473	95703772	Ndrg4
chr8	103978887	103979550	Gm8748
chr8	104022888	104023368	Gm8748
chr8	104039319	104040290	Gm8748
chr8	104042141	104042969	Gm8748
chr8	104427273	104428248	Dync1li2
chr8	106054150	106054823	Dus2
chr8	106379419	106379786	Gm26786
chr8	107114035	107114982	C630050I24Rik
chr8	108392804	108393777	Zfhx3
chr8	108401875	108402490	Zfhx3
chr8	108714299	108715587	Zfhx3
chr8	108748877	108749755	Zfhx3
chr8	108807664	108808252	Zfhx3
chr8	108822649	108823388	Zfhx3
chr8	108842266	108842712	Zfhx3
chr8	108863098	108863650	Zfhx3
chr8	108879499	108880764	Zfhx3
chr8	108896502	108897437	Zfhx3
chr8	108904236	108905126	Zfhx3
chr8	108973575	108974191	Zfhx3
chr8	111974184	111974527	Adat1
chr8	114972987	114974939	Wwox
chr8	115397882	115398697	Wwox
chr8	116913382	116914254	Cmc2
chr8	117332118	117332519	Cmip
chr8	117344671	117345589	Cmip
chr8	119423607	119424971	Osgin1
chr8	119465774	119466533	Necab2
chr8	119948367	119948860	Usp10
chr8	120068131	120068831	Gm20388
chr8	120293132	120293995	Gm20388
chr8	120582964	120583549	Gm20388
chr8	121030558	121031465	Gm20388
chr8	125459936	125460702	Sipa1l2
chr8	125502539	125502959	Sipa1l2
chr8	125560711	125561276	Sipa1l2
chr8	126637439	126638508	Irf2bp2
chr8	126666390	126667286	Irf2bp2
chr8	127655329	127655998	Pard3
chr8	127793677	127793956	Pard3
chr8	127814462	127815611
chr8	127967961	127968625
chr9	4278923	4279549	Gm22195
chr9	13565342	13565994	Maml2
chr9	14010158	14010866	AC113304.1
chr9	15225003	15225613	Gm22658
chr9	22506169	22506924	Bbs9
chr9	22971279	22971785	Bbs9
chr9	24879471	24880307	CT025664.2
chr9	25289358	25290090	2007-09-01
chr9	32182164	32182415	Arhgap32
chr9	35423217	35423668	Cdon
chr9	41136918	41137360	Ubash3b
chr9	41140960	41141622	Ubash3b
chr9	41935279	41936194	Sorl1
chr9	42423544	42423989	Tbcel
chr9	42465451	42466280	Tbcel
chr9	42775410	42775683	Grik4
chr9	42837815	42839262	Grik4
chr9	43544796	43545712	AC163342.1
chr9	45207262	45208127	BC049352
chr9	48109048	48109661	AC165261.1
chr9	48739886	48740843	Zbtb16
chr9	48794494	48795736	Zbtb16
chr9	48804293	48805050	Zbtb16
chr9	48980398	48980686	Usp28
chr9	51830355	51830724	Arhgap20
chr9	51853639	51854159	Arhgap20
chr9	51908608	51909549	AC140363.1
chr9	53271213	53272119	4930510E17Rik
chr9	55102230	55102680	AC156832.1
chr9	55235666	55236035	Nrg4
chr9	55241831	55242935	Nrg4
chr9	55387645	55388506	Tmem266
chr9	56582707	56583417	Gm26868
chr9	57385344	57385679	Ppcdc
chr9	58131477	58132254	Stra6
chr9	58139707	58140405	Stra6
chr9	59338021	59338736	Bbs4
chr9	61720075	61720536	AC153363.1
chr9	62777223	62777944	Itga11
chr9	63089097	63089595	AC159821.1
chr9	64716863	64717114	Rab11a
chr9	67793618	67793986	C2cd4b
chr9	67799310	67799701	C2cd4a
chr9	69485863	69486727	Anxa2
chr9	69940541	69941380	Gm28731
chr9	70309838	70310311	Myo1e
chr9	70987302	70988162	Lipc
chr9	72712785	72713322	Nedd4
chr9	74894529	74895010	Onecut1
chr9	74984968	74986160	Fam214a
chr9	75221543	75222385	Myo5a
chr9	75256037	75256626	Myo5c
chr9	75429002	75429327	4933433G15Rik
chr9	75633180	75634145	Lysmd2
chr9	75645147	75646157	Scg3
chr9	76881775	76882083	Gm18486
chr9	77369107	77369652	5730403I07Rik
chr9	77370872	77371643	5730403I07Rik
chr9	77379617	77380986	5730403I07Rik
chr9	77592196	77592992	Gm25250
chr9	77949423	77950158	Elovl5
chr9	77954233	77955017	Elovl5
chr9	85671149	85672432	Ibtk
chr9	86103310	86104003	CT010451.1
chr9	86104753	86105241	CT010451.1
chr9	92217512	92218377	Plscr5
chr9	92229052	92229737	Plscr5
chr9	94236507	94236980	Gm24200
chr9	94238611	94239425	Gm24200
chr9	94440710	94442080	Gm28934
chr9	94563016	94563779	1190002N15Rik
chr9	95078534	95078828	Slc9a9
chr9	103134034	103135206	Rab6b
chr9	103463893	103464266	Bfsp2
chr9	103488762	103490789	Gm16252
chr9	103501805	103502707	Tmem108
chr9	103506875	103507483	Tmem108
chr9	103696871	103697774	Tmem108
chr9	105689151	105690188	Col6a6
chr9	106210892	106212305	Twf2
chr9	109020740	109022018	Pfkfb4
chr9	112177717	112178122	Arpp21
chr9	114026100	114027060	Fbxl2
chr9	114417753	114418675	Glb1
chr9	114421714	114422161	Glb1
chr9	114740385	114740751	Cmtm6
chr9	115481043	115481838	Gm5921
chr9	116084147	116085053	Tgfbr2
chr9	116091074	116092605	Tgfbr2
chr9	116101670	116102224	Tgfbr2
chr9	116113938	116115466	Tgfbr2
chr9	116152729	116154214	Tgfbr2
chr9	116163853	116164261	Tgfbr2
chr9	116293822	116294924	AC133192.1
chr9	116368797	116369654	AC133192.1
chr9	117653473	117654398	Rbms3
chr9	118392741	118393130	2610509F24Rik
chr9	118732360	118733287	Itga9
chr9	118750264	118751442	Itga9
chr9	118862981	118863747	Itga9
chr9	120054564	120055472	Cx3cr1
chr9	120078357	120078710	AC117245.5
chr9	120679426	120680579	AC137127.3
chr9	120691493	120692578	AC137127.3
chr9	120795877	120796829	AC118476.5
chr9	121071567	121072764	Ulk4
chr9	121454374	121455595	Trak1
chr9	122227235	122227692	Ano10
chr9	122232221	122234062	Ano10
chr9	123431122	123432046	Lars2
chr9	123740527	123741251	Ccr9
chr10	4128464	4128949	Mthfd1l
chr10	5059926	5060284	Syne1
chr10	5197220	5197704	Syne1
chr10	5795237	5795686	Fbxo5
chr10	8973726	8974415	AC153566.2
chr10	8996451	8997418	AC153566.2
chr10	13466671	13467625	Phactr2
chr10	13861045	13862058	Aig1
chr10	17538969	17539757	AC100590.1
chr10	18193028	18193708	Ect2l
chr10	18399946	18401279	Nhsl1
chr10	18422640	18423816	Nhsl1
chr10	18430096	18431615	Nhsl1
chr10	18732671	18733059	Arfgef3
chr10	19116842	19117561	AC158622.4
chr10	19192328	19192702	AC158622.3
chr10	19961930	19963404	Map3k5
chr10	20178581	20179486	Map7
chr10	20257194	20258420	Map7
chr10	20359636	20360372	Mtfr2
chr10	20377398	20378243	AC153845.2
chr10	21248549	21249043	AC153556.4
chr10	25114332	25114703	Akap7
chr10	36691886	36692148	Hs3st5
chr10	36703258	36703998	Hs3st5
chr10	37194686	37195668	5930403N24Rik
chr10	37320928	37321717	Gm26535
chr10	37538250	37538476	AC153957.1
chr10	37605729	37606294	AC153957.1
chr10	37811693	37812647	Gm24710
chr10	38098324	38098990	AC153541.3
chr10	38151827	38152733	AC153541.2
chr10	38186711	38187196	AC153541.2
chr10	38884301	38885639	AC118224.1
chr10	39005456	39006102	Lama4
chr10	39023404	39024608	Lama4
chr10	40804826	40805592	Mettl24
chr10	40878160	40878671	Cdc40
chr10	43326208	43326613	Pdss2
chr10	44450876	44451107	Prdm1
chr10	50650340	50651034	Ascc3
chr10	53393257	53393958	AC153524.1
chr10	56486430	56486887	AC152949.2
chr10	57565916	57566791	Serinc1
chr10	58624979	58625505	Edar
chr10	58659278	58659698	Edar
chr10	59792428	59793642	Micu1
chr10	59991782	59992415	Anapc16
chr10	60162177	60162884	Chst3
chr10	61534438	61535075	Lrrc20
chr10	61535821	61537200	Lrrc20
chr10	61538108	61538374	Lrrc20
chr10	62840435	62841109	Tet1
chr10	63240941	63241203	1700120B22Rik
chr10	63634011	63634456	Ctnna3
chr10	66904326	66905463	1110002J07Rik
chr10	67320742	67321265	AC155712.2
chr10	67511945	67512811	AC153379.1
chr10	67890988	67891567	Zfp365
chr10	67897962	67898788	Zfp365
chr10	68633265	68633853	AC124721.1
chr10	68673338	68674197	AC124721.1
chr10	68794957	68795771	Tmem26
chr10	68900926	68901664	AC100378.1
chr10	69168256	69169165	Rhobtb1
chr10	69570985	69571665	Ank3
chr10	71300029	71300739	AC153509.2
chr10	74922732	74923268	Rsph14
chr10	74925384	74925717	Rsph14
chr10	74987510	74988525	Rsph14
chr10	75104974	75106128	Bcr
chr10	75535853	75536731	Snrpd3
chr10	76733182	76733808	AC168276.1
chr10	76750007	76750701	Pcbp3
chr10	76771306	76772161	Pcbp3
chr10	76791046	76792099	Pcbp3
chr10	76897169	76897614	Pcbp3
chr10	77864196	77865030	Tspear
chr10	78309736	78310259	Agpat3
chr10	78402385	78402950	Rrp1
chr10	78420839	78421305	Cstb
chr10	81507773	81508647	Gna15
chr10	83265433	83266603	Slc41a2
chr10	83590390	83591476	Washc4
chr10	83643943	83644691	Appl2
chr10	83663883	83664363	AC153508.1
chr10	83695477	83696123	1500009L16Rik
chr10	83785154	83786942	1500009L16Rik
chr10	84678361	84679219	Polr3b
chr10	85161835	85162177	Cry1
chr10	85165698	85166525	Cry1
chr10	86385258	86386257	Syn3
chr10	86794480	86795520	AC152453.1
chr10	86809644	86810272	AC152453.1
chr10	87103306	87103839	1700113H08Rik
chr10	93417978	93418863	Mir7688
chr10	93679222	93680273	Ntn4
chr10	93697860	93698352	Ntn4
chr10	95690829	95691526	AC153937.1
chr10	96398412	96399102	Gm20091
chr10	96519172	96519824	AC153365.1
chr10	96879506	96880218	AC152946.1
chr10	99581036	99581433	AC152947.1
chr10	99697878	99698687	AC158633.3
chr10	100777192	100778029	AC153840.1
chr10	111105026	111105285	AC124399.2
chr10	111407836	111408510	AC121871.1
chr10	111445934	111446835	Nap1l1
chr10	111782238	111782948	AC102312.2
chr10	111923985	111924769	AC069074.3
chr10	112177151	112177427	Caps2
chr10	116391245	116391479	Ptprb
chr10	116422297	116423022	Kcnmb4
chr10	116426057	116426496	Kcnmb4
chr10	116428400	116428744	Kcnmb4
chr10	116437417	116437909	Kcnmb4
chr10	116853021	116853541	Myrfl
chr10	116913430	116914414	Rab3ip
chr10	116925354	116925678	Rab3ip
chr10	116930269	116932700	Rab3ip
chr10	116934961	116935343	Rab3ip
chr10	117651062	117652693	Cpm
chr10	117905576	117907070	AC160146.1
chr10	118090040	118090345	AC158804.1
chr10	118310549	118311605	AC158600.5
chr10	118460221	118460457	Ifng
chr10	118721760	118722465	AC160028.3
chr10	118787105	118787982	AC160028.2
chr10	119005453	119006014	AC160060.1
chr10	119218277	119219106	Cand1
chr10	120197033	120197644	Irak3
chr10	120625238	120626151	AC134528.2
chr10	121300392	121301173	Tbc1d30
chr10	121419732	121420701	Rassf3
chr10	121432298	121433177	Rassf3
chr10	121440026	121441068	Rassf3
chr10	121557962	121558426	Tbk1
chr10	121727780	121728447	BC048403
chr10	122194204	122194596	AC159709.2
chr10	122578061	122579219	AC132332.1
chr10	122599353	122600293	AC132332.1
chr10	122829530	122830316	Ppm1h
chr10	123158919	123159569	Usp15
chr10	125289996	125290720	Slc16a7
chr10	128133942	128134362	Rbms2
chr11	4572741	4574128	Mtmr3
chr11	4642176	4642588	Ascc2
chr11	5690747	5691247	Ankrd36
chr11	11932750	11933023	Grb10
chr11	16559027	16559555	Akt2-ps
chr11	16767763	16768521	Egfr
chr11	16805874	16806808	Egfr
chr11	16844017	16844537	Egfr
chr11	17192110	17192808	Ppp3r1
chr11	17236070	17237120	Wdr92
chr11	19253627	19254064	Gm12025
chr11	19255984	19256354	Gm12025
chr11	19372041	19372545	Gm12025
chr11	19380845	19381649	Gm12026
chr11	19829632	19831074	Gm12029
chr11	19849439	19850128	Gm12029
chr11	22007801	22008534	Ehbp1
chr11	22058512	22058963	Ehbp1
chr11	22220995	22221356	Ehbp1
chr11	24131473	24132511	Bcl11a
chr11	26519039	26519546	Vrk2
chr11	29432371	29433218	Ccdc88a
chr11	30160696	30161353	Sptbn1
chr11	31759773	31760721	D630024D03Rik
chr11	32104130	32104908	Gm12108
chr11	33967650	33968342	Kcnip1
chr11	34009438	34011076	4930469K13Rik
chr11	35841723	35842309	Wwc1
chr11	43376884	43377841	Mir146
chr11	43388005	43389165	Gm12148
chr11	43451714	43452662	Slu7
chr11	43543388	43544571	Ccnjl
chr11	45791743	45792104	F630206G17Rik
chr11	46398945	46399583	Fam71b
chr11	46461594	46462291	Havcr2
chr11	54082766	54083178	Pdlim4
chr11	54112789	54113556	P4ha2
chr11	54126859	54127345	P4ha2
chr11	55194213	55195340	Slc36a1os
chr11	58282152	58282486	4930438A08Rik
chr11	61481640	61482027	Mfap4
chr11	62005055	62005824	Specc1
chr11	62699855	62700110	Zfp287
chr11	62844422	62845043	Trim16
chr11	63146567	63147010	Pmp22
chr11	63148326	63148874	Pmp22
chr11	63264508	63264876	Gm12285
chr11	63351983	63352453	Gm12286
chr11	64116497	64117379	2810001G20Rik
chr11	64752379	64752682	Gm12291
chr11	64755434	64755896	Gm12291
chr11	64800652	64802011	Gm12292
chr11	64832194	64832993	Gm12292
chr11	68623476	68623770	Ccdc42
chr11	73148073	73148750	Itgae
chr11	74546956	74547659	Rap1gap2
chr11	74572096	74573431	Rap1gap2
chr11	75480403	75480750	Prpf8
chr11	75545455	75545815	Slc43a2
chr11	76296455	76297077	Nxn
chr11	78972648	78973837	Lgals9
chr11	79828914	79829406	9130204K15Rik
chr11	86925125	86925633	Ypel2
chr11	87149631	87149944	Trim37
chr11	87240087	87241567	Ppm1e
chr11	88073176	88073881	Vezf1
chr11	90238512	90239121	Gm45716
chr11	90387468	90388247	Hlf
chr11	90417735	90418495	Hlf
chr11	90419500	90420287	Hlf
chr11	90464142	90464628	Stxbp4
chr11	90487942	90488698	Stxbp4
chr11	94252577	94253815	Wfikkn2
chr11	94424366	94424657	Cacna1g
chr11	98526734	98527818	Ikzf3
chr11	99152123	99153040	Ccr7
chr11	99203611	99204443	Smarce1
chr11	100411697	100412193	P3h4
chr11	100845679	100846367	Stat5b
chr11	102753534	102754814	Gm16342
chr11	103980331	103980673	Arf2
chr11	104361557	104362284	Kansl1
chr11	105946638	105947018	Cyb561
chr11	109419622	109420993	9930022D16Rik
chr11	109671545	109672578	Fam20a
chr11	109853391	109854023	1700023C21Rik
chr11	109859965	109861040	1700023C21Rik
chr11	111053660	111054299	Kcnj2
chr11	113267446	113268438	Slc39a11
chr11	113510242	113510734	Slc39a11
chr11	113516955	113517511	Slc39a11
chr11	113536417	113537347	Slc39a11
chr11	113546255	113547203	Slc39a11
chr11	113787145	113788062	Sdk2
chr11	114226129	114227082	Gm11690
chr11	115660536	115660804	Grb2
chr11	116687503	116688542	St6galnac2
chr11	116809446	116809983	Mxra7
chr11	116820942	116821367	Mxra7
chr11	117718859	117719425	Tnrc6c
chr11	119143187	119144273	Tbc1d16
chr12	3855539	3856489	Dnmt3a
chr12	3989909	3990586	Efr3b
chr12	8846376	8847620	9930038B18Rik
chr12	8857563	8857995	9930038B18Rik
chr12	8860797	8861167	9930038B18Rik
chr12	9039411	9039733	Ttc32
chr12	12372591	12373495	Fam49a
chr12	12552008	12552265	Gm27952
chr12	12937002	12937978	Mycn
chr12	13358410	13359043	Nbas
chr12	13409880	13410664	Nbas
chr12	13461466	13462163	Nbas
chr12	13517684	13518851	Nbas
chr12	13532514	13533299	Nbas
chr12	15571592	15572117	CT030154.1
chr12	15809663	15809952	Trib2
chr12	16116369	16117031	AC102435.1
chr12	16169941	16170950	AC102435.1
chr12	16171562	16171960	AC102435.2
chr12	16191569	16192312	AC102435.2
chr12	16210272	16211213	AC102435.3
chr12	17024201	17025111	2410004P03Rik
chr12	17084536	17085295	AC159312.1
chr12	17750175	17751285	Hpcal1
chr12	32489635	32490486	AC155255.1
chr12	33075721	33076873	Cdhr3
chr12	36183642	36184425	Ankmy2
chr12	36205725	36206392	Lrrc72
chr12	36749203	36749540	Ispd
chr12	40579893	40581163	Dock4
chr12	40788724	40789353	Dock4
chr12	41565706	41566751	Immp2l
chr12	65117844	65118511	Fancm
chr12	72360863	72362367	Rtn1
chr12	75282878	75284061	Rhoj
chr12	75610590	75611149	Ppp2r5e
chr12	76867453	76868876	Fntb
chr12	77124147	77124882	Gm22696
chr12	86034067	86034460	Ttll5
chr12	98453276	98454216	Kcnk10
chr12	98574354	98575198	Kcnk10
chr12	99610274	99610952	Gm26839
chr12	99681607	99682135	Efcab11
chr12	100750220	100750950	AC159818.1
chr12	100883030	100883831	9030617O03Rik
chr12	100887638	100888393	9030617O03Rik
chr12	100969912	100970722	Ccdc88c
chr12	102350692	102351409	Rin3
chr12	106658146	106658839	4933406K04Rik
chr12	106864941	106865209	1700013N06Rik
chr12	107016710	107017232	Gm16087
chr12	107050922	107051856	Gm16086
chr12	109090043	109091316	AC126269.1
chr12	109445031	109447202	Dlk1
chr12	110861063	110861988	Zfp839
chr12	113023038	113023583	Pacs2
chr12	117348187	117349052	Gm5441
chr12	117533456	117534775	Rapgef5
chr12	117678820	117679276	Rapgef5
chr12	117755767	117756660	Rapgef5
chr12	117761642	117762192	Rapgef5
chr12	117941555	117942582	Dnah11
chr13	5407840	5409106	AC151530.1
chr13	8487163	8488076	Adarb2
chr13	9203315	9204092	AC131743.6
chr13	9289596	9290364	Dip2c
chr13	9702753	9703271	Zmynd11
chr13	9904319	9904968	Chrm3
chr13	11957866	11960125	Ryr2
chr13	12277892	12278424	Actn2
chr13	15758768	15759932	AC173210.2
chr13	15763013	15763463	AC173210.2
chr13	15850467	15851071	AC121583.1
chr13	15914797	15915978	AC121583.1
chr13	17028105	17029233	Sugct
chr13	17030855	17031265	Sugct
chr13	20134358	20135589	Elmo1
chr13	21984499	21984928	Pom121l2
chr13	24245912	24246671	Carmil1
chr13	24920401	24921852	Aldh5a1
chr13	24988550	24990282	Gpld1
chr13	30012958	30013494	E2f3
chr13	30351732	30352559	Agtr1a
chr13	30629708	30630511	4930519D14Rik
chr13	30875577	30876220	Exoc2
chr13	31567431	31568130	Gm11377
chr13	32154245	32154973	Gmds
chr13	32610879	32612161	AL589737.1
chr13	34837485	34838256	AC132344.2
chr13	35790381	35791008	Cdyl
chr13	36430354	36430953	Fars2
chr13	37214790	37215396	AC154595.2
chr13	40461874	40463237	CT030195.2
chr13	42985824	42986440	Phactr1
chr13	46816799	46817306	Kif13a
chr13	46948091	46948359	AC134913.1
chr13	51911320	51912251	Gm26651
chr13	52007994	52008441	Gm37872
chr13	52330833	52331662	CT010575.3
chr13	52634945	52636300	Syk
chr13	52698509	52698929	AC160765.1
chr13	52701969	52702584	AC160765.1
chr13	53065086	53065956	AC118222.1
chr13	53069204	53069895	AC118222.1
chr13	54101740	54102084	Sfxn1
chr13	56026101	56026609	AC164426.2
chr13	56216236	56216604	4930550C17Rik
chr13	56468623	56469176	Slc25a48
chr13	59011185	59011972	Ntrk2
chr13	59025350	59026281	Ntrk2
chr13	60644507	60646109	Dapk1
chr13	63180689	63181378	2010111I01Rik
chr13	63222892	63223966	2010111I01Rik
chr13	63260891	63262107	2010111I01Rik
chr13	63701662	63702368	AC160114.4
chr13	64185609	64186381	Habp4
chr13	74045880	74046745	Cep72
chr13	74259565	74260677	Ahrr
chr13	75034931	75035695	Pcsk1
chr13	81182090	81182942	Adgrv1
chr13	81347338	81348242	Adgrv1
chr13	81351211	81352661	Adgrv1
chr13	83001012	83001582	AC124196.1
chr13	83458526	83459189	Mef2c
chr13	83517806	83518865	Mef2c
chr13	83523660	83525790	Mef2c
chr13	83531815	83532546	Mef2c
chr13	83565739	83566878	Mef2c
chr13	83571842	83572718	Mef2c
chr13	83608877	83609875	Mef2c
chr13	91649858	91650359	Ssbp2
chr13	92658537	92659232	Serinc5
chr13	94519955	94520493	Ap3b1
chr13	95063270	95064023	Pde8b
chr13	96487223	96487780	Polk
chr13	96506236	96506699	Polk
chr13	96650218	96650709	Hmgcr
chr13	98063010	98063593	Arhgef28
chr13	99398936	99399413	Mrps27
chr13	99475413	99476264	Map1b
chr13	99941748	99942318	Mccc2
chr13	100805593	100806301	Slc30a5
chr13	102537412	102538148	AC122382.2
chr13	102647524	102648076	AC122382.1
chr13	102734230	102734974	Cd180
chr13	103096416	103097286	Mast4
chr13	103412455	103413039	Gm24441
chr13	104573976	104575342	Cwc27
chr13	104606674	104607175	Cwc27
chr13	107619115	107620216	AC154725.1
chr13	107691782	107692934	1700006H21Rik
chr13	107779280	107780018	Zswim6
chr13	107966922	107967384	CT025566.1
chr13	109829561	109830048	Pde4d
chr13	109844636	109845744	Pde4d
chr13	110043985	110044866	Rab3c
chr13	110563784	110564490	AC139580.1
chr13	111237485	111238314	AC159295.1
chr13	111251338	111252639	Actbl2
chr13	111258006	111259240	Actbl2
chr13	111265247	111265984	Actbl2
chr13	111270169	111270981	Actbl2
chr13	112453895	112454485	Il6st
chr13	112477528	112478265	Il6st
chr13	112510644	112511242	Il6st
chr13	112824175	112824997	Plpp1
chr13	112941898	112942395	Dhx29
chr13	113028650	113029025	Cdc20b
chr13	113815398	113816412	Arl15
chr13	114188436	114190278	Arl15
chr13	116884454	116885416	Parp8
chr13	119649140	119649875	Ccl28
chr13	120063164	120064293	Gm21188
chr14	3216987	3217307	Gm17188
chr14	3339861	3340397	Gm2956
chr14	3420081	3420373	Gm10409
chr14	3579321	3579797	Gm3005
chr14	3659343	3659808	Gm3020
chr14	3817604	3817887	Gm3002
chr14	4117962	4118265	Gm8108
chr14	4506421	4507053	Gm3173
chr14	4656815	4657273	Gm3239
chr14	5008737	5009037	Gm3298
chr14	5156562	5156962	Gm26552
chr14	5380364	5380737	Gm3500
chr14	5452571	5453065	Gm3194
chr14	5459335	5460939	Gm3194
chr14	5805031	5805572	Gm3383
chr14	5811817	5813440	Gm3383
chr14	6029258	6029939	Gm8206
chr14	6037933	6038528	Gm8206
chr14	6100863	6101252	Gm3468
chr14	6274429	6274663	Gm3411
chr14	6597190	6597982	Gm3629
chr14	6604039	6605715	Gm3460
chr14	6748892	6749933	Gm26680
chr14	6755999	6757819	Gm26680
chr14	7019501	7020159	Gm10406
chr14	7097349	7098311	Gm3696
chr14	7104432	7106203	Gm3696
chr14	7166430	7167348	Gm3512
chr14	7235351	7236349	Gm5456
chr14	7244470	7245257	Gm5456
chr14	7307010	7307803	Gm3739
chr14	7480771	7481279	4933406F09Rik
chr14	7559419	7559900	Gm3558
chr14	7650494	7651293	Gm10128
chr14	7657575	7659398	Gm10128
chr14	7831589	7832539	Flnb
chr14	7913465	7914575	Flnb
chr14	8012333	8013172	Abhd6
chr14	8114161	8114904	Pxk
chr14	8501416	8502037	4930452B06Rik
chr14	8556800	8557525	4930452B06Rik
chr14	8608305	8609034	4930452B06Rik
chr14	8615521	8616294	4930452B06Rik
chr14	8621251	8621983	4930452B06Rik
chr14	8631998	8633006	4930452B06Rik
chr14	8639569	8640178	4930452B06Rik
chr14	8641703	8642427	4930452B06Rik
chr14	8643065	8643512	4930452B06Rik
chr14	8679954	8680744	4930455B14Rik
chr14	10054214	10054827	Fhit
chr14	10079923	10080649	Fhit
chr14	10911271	10911999	Fhit
chr14	10917825	10918542	Fhit
chr14	11036221	11036742	Fhit
chr14	17632765	17633709	Thrb
chr14	17905668	17906079	Thrb
chr14	18041350	18042558	Thrb
chr14	18083701	18084979	AC154626.1
chr14	18756353	18757015	Ube2e2
chr14	19577010	19577925	Gm2237
chr14	20877195	20877740	AC154840.1
chr14	22183062	22183977	Lrmda
chr14	24778908	24779940	4930428N03Rik
chr14	25059379	25059774	AC154461.6
chr14	25184641	25185436	AC154461.5
chr14	25299447	25300307	Zmiz1os1
chr14	27280063	27280660	Arhgef3
chr14	27325342	27326131	Arhgef3
chr14	27383786	27384684	Arhgef3
chr14	30394759	30395241	Cacna1d
chr14	30413499	30413916	Cacna1d
chr14	30427816	30428795	Cacna1d
chr14	32716517	32717307	Gm28651
chr14	34363158	34363952	Sncg
chr14	36316350	36317592	AC154245.1
chr14	46578023	46578760	Rubie
chr14	47165182	47165658	Gch1
chr14	47541297	47542089	Atg14
chr14	47545367	47546278	Atg14
chr14	48421788	48422933	Gm3534
chr14	48427415	48428028	Gm3534
chr14	49198313	49199317	Naa30
chr14	52436670	52437292	Olfr1509
chr14	57896508	57897308	Zdhhc20
chr14	60123586	60124297	Atp8a2
chr14	60521002	60521795	Gm29266
chr14	61012280	61012972	Tnfrsf19
chr14	61037345	61038239	Tnfrsf19
chr14	61056405	61057615	Tnfrsf19
chr14	61061629	61062259	Tnfrsf19
chr14	61518549	61519397	Spryd7
chr14	63376911	63378185	Blk
chr14	64212427	64213414	Msra
chr14	66842750	66843392	Dpysl2
chr14	67358978	67359434	Ebf2
chr14	73436498	73437001	Itm2b
chr14	74359211	74360359
chr14	74924184	74924829	Lrch1
chr14	74996354	74997459	Rubcnl
chr14	75516004	75516806	Siah3
chr14	76579726	76580433	Serp2
chr14	76582337	76582865	Serp2
chr14	76685835	76686312	1700108F19Rik
chr14	76693892	76695490	1700108F19Rik
chr14	77580278	77581413	Enox1
chr14	78393540	78394502	Gm26197
chr14	79212604	79213976	Zfp957
chr14	86670728	86671578	Diaph3
chr14	99405034	99405646	Gm25130
chr14	99418624	99419768	Gm25130
chr14	99449026	99450558	Gm25130
chr14	100459008	100460188	Gm26367
chr14	100461373	100461928	Gm26367
chr14	100477401	100478071	Gm24345
chr14	101504363	101505241	Tbc1d4
chr14	101510293	101511282	Tbc1d4
chr14	101882997	101883397	Lmo7
chr14	103553741	103554130	Scel
chr14	105479952	105480555	4930449E01Rik
chr14	105482794	105483970	4930449E01Rik
chr14	105602591	105603574	Gm6145
chr14	105612764	105613535	Gm6145
chr14	105668808	105669468	Gm10076
chr14	105693579	105694173	Gm10076
chr14	105700201	105700923	Gm10076
chr14	105732105	105733622	Gm10076
chr14	118173436	118174225	Gpr180
chr14	118682408	118683164	Abcc4
chr14	120312746	120314487	Mbnl2
chr14	120324968	120326315	Mbnl2
chr14	121052566	121053764	Farp1
chr14	121256298	121257160	Farp1
chr14	121290747	121291571	Stk24
chr14	121310973	121312188	Stk24
chr14	121340515	121341296	Stk24
chr14	121348795	121350000	Stk24
chr14	121353859	121354412	Stk24
chr14	121355486	121355901	Stk24
chr14	121491069	121492324	Slc15a1
chr14	121493116	121493968	Slc15a1
chr14	121499683	121500150	Slc15a1
chr14	121519280	121519633	Slc15a1
chr14	121540509	121541366	Dock9
chr14	121545157	121546498	Dock9
chr14	121552362	121554440	Dock9
chr14	121576972	121577586	Dock9
chr14	121658366	121659297	Dock9
chr14	121946291	121947827	Ubac2
chr14	121995350	121995852	Ubac2
chr14	122028739	122029778	Timm8a2
chr14	122075624	122076079	A330035P11Rik
chr14	122754325	122754939	Pcca
chr15	3309416	3310501	Ccdc152
chr15	8233963	8234687	2410089E03Rik
chr15	8556387	8556697	Gm2348
chr15	12895190	12896205	Drosha
chr15	12923747	12924525	Drosha
chr15	12925625	12926118	Drosha
chr15	25219096	25219712	Gm38341
chr15	25237203	25238260	Gm38341
chr15	25405482	25406474	Basp1
chr15	25692319	25693126	Myo10
chr15	25695634	25696429	Myo10
chr15	25767876	25768492	Myo10
chr15	27517875	27518737	Ank
chr15	27553507	27554042	Ank
chr15	27605230	27605753	Otulin
chr15	27701477	27703138	Fam105a
chr15	30462771	30463565	Ctnnd2
chr15	30646300	30647938	Ctnnd2
chr15	30661730	30662929	Ctnnd2
chr15	30686112	30686944	Ctnnd2
chr15	31165908	31167650	Gm26416
chr15	31340246	31340957	Ankrd33b
chr15	31460593	31461282	2006-03-01
chr15	31472714	31473640	2006-03-01
chr15	31563816	31564154	Cmbl
chr15	31584955	31585818	Cmbl
chr15	31648192	31648912	Fam173b
chr15	31649197	31651333	Fam173b
chr15	33515626	33516620	Cpq
chr15	34295640	34296271	Gm25809
chr15	34388809	34389405	Matn2
chr15	35917418	35918383	Vps13b
chr15	36458125	36458791	Ankrd46
chr15	36521114	36521792	Snx31
chr15	37213586	37213926	Gm16136
chr15	41883553	41884538	Abra
chr15	42574495	42575116	Angpt1
chr15	44747920	44749060	Sybu
chr15	49555948	49556591	Gm23848
chr15	49671057	49671986	Gm23848
chr15	49836007	49836601
chr15	49942415	49943321
chr15	49990398	49990659
chr15	50997141	50997825	Trps1
chr15	52894077	52894483	Med30
chr15	52910865	52911379	Ext1
chr15	53139806	53141212	Ext1
chr15	53327817	53328961	Ext1
chr15	53399862	53400885	Gm27926
chr15	57699728	57700167	Zhx2
chr15	58854211	58854877	Ube2d4
chr15	59029815	59030719	Mtss1
chr15	59075922	59076166	Mtss1
chr15	59571039	59572295	Nsmce2
chr15	59573663	59574127	Nsmce2
chr15	59611717	59612017	Nsmce2
chr15	59916627	59916926	Gm7083
chr15	59948271	59948928	Gm7083
chr15	64161386	64161764	Asap1
chr15	64163358	64164110	Asap1
chr15	67031982	67032564	Gm2895
chr15	67460139	67460802	1700012I11Rik
chr15	67462152	67463097	1700012I11Rik
chr15	68959175	68959656	Khdrbs3
chr15	68961613	68962496	Khdrbs3
chr15	73152984	73153636	Ago2
chr15	73267913	73268610	Ptk2
chr15	74679025	74679584	Arc
chr15	77810521	77810991	Myh9
chr15	78576354	78576891	Rac2
chr15	78607434	78607979	Cyth4
chr15	80034315	80034662	Pdgfb
chr15	82965159	82965729	Mir3080
chr15	83026997	83027315	Nfam1
chr15	84178756	84179336	Pnpla3
chr15	84372587	84373198	1810041L15Rik
chr15	84585679	84586203	Ldoc1l
chr15	85232700	85233947	Fbln1
chr15	85243833	85244108	Fbln1
chr15	85246962	85247434	Fbln1
chr15	85828676	85829270	Ttc38
chr15	86234003	86235078	Tbc1d22a
chr15	86309278	86309974	Tbc1d22a
chr15	88843525	88844481	Gm23144
chr15	91165080	91165366	Abcd2
chr15	91167961	91169206	Abcd2
chr15	91180576	91181081	Abcd2
chr15	93756080	93756545	Prickle1
chr15	94001120	94002458
chr15	94011293	94012657
chr15	94089503	94090652	Adamts20
chr15	94139192	94139982	Adamts20
chr15	94254673	94255636	Adamts20
chr15	94276145	94277264	Adamts20
chr15	94403265	94404685	Adamts20
chr15	94477473	94477705	Adamts20
chr15	95752569	95753278	A130051J06Rik
chr15	95802670	95803595	Ano6
chr15	96497568	96498355	Scaf11
chr15	96753023	96753639	Gm8888
chr15	98066494	98067050	Senp1
chr15	100119322	100119772	Dip2b
chr15	100143113	100143464	Dip2b
chr15	100145009	100145572	Dip2b
chr15	100181514	100183215	Dip2b
chr16	4736092	4736690	Hmox2
chr16	5370434	5371450	n-R5s30
chr16	5382223	5384127	n-R5s30
chr16	5384399	5384881	n-R5s30
chr16	5393031	5394025	n-R5s30
chr16	8610389	8610805	Abat
chr16	10427526	10428105	Tvp23a
chr16	10878174	10878627	Rmi2
chr16	11525989	11526966	Snx29
chr16	11560276	11560956	Snx29
chr16	14378607	14380535	Abcc1
chr16	17694704	17695240	Med15
chr16	18376861	18377766	Arvcf
chr16	18554733	18555068	Gnb1l
chr16	18556183	18557025	Gnb1l
chr16	20958903	20959568	Gm9697
chr16	21689137	21689744	2510009E07Rik
chr16	22789929	22790783	Crygs
chr16	23228066	23228922	St6gal1
chr16	23239888	23240928	St6gal1
chr16	23250355	23251074	St6gal1
chr16	23263888	23264356	St6gal1
chr16	23357273	23357920	St6gal1
chr16	23374712	23375673	St6gal1
chr16	23384735	23385288	St6gal1
chr16	25426010	25427032	Tprg
chr16	29800354	29801020	Gm26834
chr16	29813514	29815062	Gm26834
chr16	29844712	29845914	Gm26834
chr16	29856262	29856759	Gm26834
chr16	29864935	29865669	Gm26834
chr16	29977600	29978443	Gm1968
chr16	30038942	30039876	4632428C04Rik
chr16	30177514	30178117	1700025H01Rik
chr16	30227114	30227889	Gm26562
chr16	31154998	31155578	Acap2
chr16	31181686	31182368	Acap2
chr16	31801227	31801467	Dlg1
chr16	33456864	33457245	Zfp148
chr16	33707782	33709087	Heg1
chr16	35054807	35055553	Hacd2
chr16	35425457	35425855	Pdia5
chr16	36927195	36928359	Golgb1
chr16	37814188	37815007	Fstl1
chr16	38403168	38404183	Pla1a
chr16	38615356	38616391	Arhgap31
chr16	38635963	38637216	Arhgap31
chr16	38729223	38730435	B4galt4
chr16	38760540	38761394	B4galt4
chr16	38793155	38793800	Upk1b
chr16	42305833	42306697	Gap43
chr16	43906148	43906705	Qtrt2
chr16	44460436	44461739	Cfap44
chr16	44687388	44688322	Nepro
chr16	44735238	44736409	Nepro
chr16	45261150	45261994	Btla
chr16	45346319	45347379	Cd200
chr16	45360824	45361886	Cd200
[truncated: 334 more rows]

## Sheet: DOR TG Promoters
Chromosome	Start	End	Annotated gene
chr1	4496010	4497156	Sox17
chr1	21960016	21962270	Kcnq5
chr1	21963044	21963777	Gm26580
chr1	38723561	38724010	Gm38135
chr1	38883580	38884400	Chst10
chr1	40052031	40052357	4930456G14Rik
chr1	40514896	40515826	Il18rap
chr1	43888122	43889412	Gm19587
chr1	43896864	43897791	Gm8241
chr1	54925543	54926716	Ankrd44
chr1	55028836	55029705	Sf3b1
chr1	55087098	55088734	Hspd1
chr1	58422759	58424504	Clk1
chr1	58504276	58505381	Orc2
chr1	58585614	58586876	Fam126b
chr1	59236630	59238355	Als2
chr1	59669769	59671459	Sumo1
chr1	59684657	59685653	Nop58
chr1	59762392	59764193	Bmpr2
chr1	59912413	59914069	Fam117b
chr1	60042441	60043499	Ica1l
chr1	60097245	60098838	Wdr12
chr1	60179690	60181122	Nbeal1
chr1	60342871	60344018	Cyp20a1
chr1	60408650	60410380	Abi2
chr1	60565241	60567450	Raph1
chr1	60776694	60777884	Gm11579
chr1	60989904	60991053	Icos
chr1	62702832	62703760	Nrp2
chr1	69512825	69514133	Gm29114
chr1	69686904	69688352	Ikzf2
chr1	80380884	80381820	Gm29125
chr1	80383159	80384708	Gm29125
chr1	85111469	85111972	C130026I21Rik
chr1	88462336	88463608	Gm29538
chr1	93753678	93755534	Thap4
chr1	95313128	95314610	Fam174a
chr1	95665964	95668209	St8sia4
chr1	106091373	106092103	Gm26509
chr1	106171085	106173128	Gm20753
chr1	130461910	130463136	Cd55
chr1	131137737	131139338	Dyrk3
chr1	132315733	132316742	Nuak2
chr1	134077301	134080040	Btg2
chr1	156205703	156206914	Fam163a
chr1	160297301	160297973	Rabgap1l
chr1	161156339	161157688	Ankrd45
chr1	164248151	164249796	Slc19a2
chr1	164457346	164459089	Atp1b1
chr1	164933707	164934305	Gm20743
chr1	164935352	164936359	Gm20743
chr1	164959851	164960931	1700029M03Rik
chr1	165193541	165195054	Sft2d2
chr1	165641510	165643267	Gm18407
chr1	166000930	166003605	Pou2f1
chr1	166409076	166410438	Pogk
chr1	171063827	171066095	Fcgr3
chr1	177456419	177457349	Gm29856
chr1	195241336	195242058	Gm27940
chr2	3755797	3756317	Fam107b
chr2	13009600	13011901	C1ql3
chr2	13543765	13545115	Trdmt1
chr2	13573369	13575781	Vim
chr2	18056121	18058057	1810059C17Rik
chr2	18671904	18673048	Commd3
chr2	18676438	18678158	Bmi1
chr2	18693901	18694935	Spag6
chr2	18996672	18998833	Pip4k2a
chr2	25180260	25181898	Nrarp
chr2	35981911	35982192	Ttll11
chr2	44926237	44927844	Gtdc1
chr2	45108547	45110625	Zeb2
chr2	48813315	48815466	Acvr2a
chr2	59881478	59883160	Wdsub1
chr2	60036820	60037664	Baz2b
chr2	60124560	60126141	Baz2b
chr2	60209296	60211074	Baz2b
chr2	60382127	60383753	Ly75
chr2	68860943	68862842	Cers6
chr2	68959136	68960682	Cers6
chr2	71366691	71367929	Slc25a12
chr2	78868054	78869831	Ube2e3
chr2	84837267	84838502	Slc43a1
chr2	102899337	102899989	Cd44
chr2	122147172	122148913	Patl2
chr2	148442289	148443836	Cd93
chr3	9249607	9251658	Zbtb10
chr3	9832814	9834117	Pag1
chr3	18623623	18624887	Gm42944
chr3	19331653	19333148	Gm22282
chr3	19706560	19707487	Gm18864
chr3	22075199	22077698	Gm43672
chr3	38371228	38372470	Gm42920
chr3	38440099	38441308	Gm36823
chr3	40853030	40853793	Gm2011
chr3	51339592	51342095	Elf2
chr3	59260363	59262370	Med12l
chr3	60472268	60473162	Mbnl1
chr3	78889588	78890473	Gm5277
chr3	79209457	79210994	Rapgef2
chr3	79566946	79568636	Fnip2
chr3	87523729	87524161	Etv3
chr3	95928742	95930655	Anp32e
chr3	100436622	100437242	4930406D18Rik
chr3	101285772	101287102	Cd2
chr3	101376560	101378293	Igsf3
chr3	103782122	103782874	Hipk1
chr3	107221150	107222595	Cym
chr3	138644180	138645126	Gm43723
chr4	6452130	6454579	Nsmaf
chr4	6988875	6991759	Tox
chr4	8689730	8692177	Chd7
chr4	10873214	10875619	n-TSaga9
chr4	11006459	11008269	Plekhf2
chr4	11135113	11135942	Mir684-2
chr4	11155719	11157756	Trp53inp1
chr4	11190315	11192354	Ccne2
chr4	32148352	32149699	Gm11928
chr4	32614900	32615916	Casp8ap2
chr4	32656444	32657704	Mdn1
chr4	32950052	32951737	Ankrd6
chr4	32982504	32984480	Rragd
chr4	33030746	33031950	4933421O10Rik
chr4	33208907	33209991	Srsf12
chr4	33289130	33291366	Pnrc1
chr4	33309806	33311405	Gm11934
chr4	33923390	33925332	Cnr1
chr4	43822536	43823612	Olfr156
chr4	43838797	43839056	Olfr157
chr4	55564240	55564767	Gm12511
chr4	59260888	59261664	Gm12596
chr4	63859146	63860513	Tnfsf8
chr4	83323407	83324748	Ttc39b
chr4	89310268	89311374	Cdkn2b
chr4	95050040	95053608	Jun
chr4	95481908	95483002	Gm830
chr4	116463334	116465058	Mast2
chr4	116626526	116628452	Nasp
chr4	129571717	129572586	Lck
chr5	8621891	8623627	Rundc3b
chr5	8659699	8661548	Abcb1a
chr5	24423187	24424302	Cdk5
chr5	24841944	24843439	Rheb
chr5	43232501	43235520	Gm7854
chr5	43818793	43819386	Fbxl5
chr5	63967643	63969380	Rell1
chr5	64360256	64361254	Gm43838
chr5	64802627	64804381	Gm20033
chr5	64958928	64960170	Tlr6
chr5	64968967	64970519	Fam114a1
chr5	65491869	65493544	Gm43552
chr5	65536708	65538055	Smim14
chr5	65763359	65765648	N4bp2os
chr5	65861124	65861694	Rhoh
chr5	65862988	65864035	Rhoh
chr5	67260110	67261409	Gm42670
chr5	67426049	67428341	Bend4
chr5	67606891	67608681	1700025A08Rik
chr5	72811080	72811410	Tec
chr5	77211338	77212482	Spink2
chr5	86071410	86072357	Stap1
chr5	98032957	98033396	Gm42759
chr5	106574059	106575373	Gm28050
chr5	106963788	106965183	Cdc7
chr5	107288349	107289755	Tgfbr3
chr5	107597259	107598460	Glmn
chr5	107687534	107688750	Gm26692
chr5	107703193	107704202	4930428O21Rik
chr5	107723339	107724518	Gfi1
chr5	107868326	107869396	Evi5
chr5	107986154	107988157	Fam69a
chr5	108065297	108066563	Mtf2
chr5	108131746	108133276	Tmed5
chr5	108268307	108270033	Dr1
chr5	108693829	108695317	Fgfrl1
chr5	109556703	109559057	Crlf2
chr5	110100631	110102155	Plcxd1
chr5	110269175	110270158	Pgam5
chr5	110284447	110286921	Pxmp2
chr5	125386267	125388078	Ubc
chr5	149005413	149007315	Gm15411
chr5	149015405	149016347	Gm15411
chr6	8208813	8209971	Mios
chr6	8508911	8511227	Gm45062
chr6	30346670	30347792	Gm25625
chr6	37870312	37872055	Trim24
chr6	39205092	39207486	Kdm7a
chr6	39419457	39420844	Mkrn1
chr6	40890638	40892184	Gm38276
chr6	41140821	41141639	Trbv15
chr6	41163359	41163783	Trbv17
chr6	48685286	48686509	Gimap4
chr6	48717933	48719439	Gm28053
chr6	52115530	52117106	Rps8-ps3
chr6	52157568	52159181	Hoxa1
chr6	59208559	59209915	Tigd2
chr6	66895840	66897543	4930597O21Rik
chr6	67375183	67376646	Il12rb2
chr6	72379824	72380990	Vamp5
chr6	72438640	72440730	Mat2a
chr6	83421566	83422224	Tet3
chr6	87040973	87041578	Gfpt1
chr6	103526679	103527543	Chl1
chr6	108473407	108473807	Itpr1
chr6	108828129	108829550	Edem1
chr6	121196757	121197177	Pex26
chr6	121228131	121228796	Tuba8
chr6	125265096	125266472	4930417O13Rik
chr6	128842606	128844007	Gm44066
chr6	129180356	129181244	Clec2d
chr6	129273461	129276256	Cd69
chr6	129405983	129407171	Clec1b
chr6	129678460	129678932	Klrc1
chr6	129680124	129681030	Klrc1
chr6	129917462	129918380	Klra5
chr6	130092271	130093297	Klra11-ps
chr6	130129678	130130077	Klra8
chr6	130144273	130145066	Gm24712
chr6	130162395	130163311	Klra14-ps
chr6	130174080	130174767	Gm23552
chr6	130386783	130387754	Klra1
chr6	131292447	131294656	Magohb
chr6	131353081	131354614	Styk1
chr6	131386991	131388880	Ybx3
chr6	140622894	140625448	Aebp2
chr6	142572719	142573233	Kcnj8
chr6	144020868	144021986	Sox5
chr6	145249149	145250975	Kras
chr7	3289951	3290765	Myadm
chr7	4724782	4725660	Tmem150b
chr7	8092575	8093482	2810047C21Rik1
chr7	13009039	13010308	Trim28
chr7	16309135	16311645	Bbc3
chr7	16614111	16615744	Arhgap35
chr7	16923508	16924817	Calm3
chr7	19300750	19302560	Gm26802
chr7	19307915	19309064	Fosb
chr7	19310004	19310598	Fosb
chr7	19332554	19333465	D830036C21Rik
chr7	19358993	19360311	Cd3eap
chr7	19381621	19382631	Ercc2
chr7	19843572	19845345	Gm44658
chr7	19949027	19949346	Igsf23
chr7	19949892	19950800	Igsf23
chr7	24450414	24451144	Irgc1
chr7	25218845	25221859	Dedd2
chr7	25237427	25239579	Gsk3a
chr7	25249008	25251033	Erf
chr7	25267100	25268570	Cic
chr7	25686578	25688095	Tgfb1
chr7	27165795	27167645	Egln2
chr7	27446446	27448404	Sptbn4
chr7	27486498	27487741	Sertad1
chr7	27731096	27732304	Zfp60
chr7	28378899	28379708	Zfp36
chr7	28435962	28437206	Samd4b
chr7	28597582	28598606	Samd4b
chr7	28808290	28811468	Hnrnpl
chr7	29983308	29984489	Zfp568
chr7	30231218	30233114	Tbcb
chr7	30421077	30423518	Nfkbid
chr7	30562743	30564218	Psenen
chr7	43436263	43439012	Nkg7
chr7	43464890	43466718	Vsig10l
chr7	45573936	45574382	0610005C13Rik
chr7	45694984	45695641	Ntn5
chr7	58657863	58659195	Atp10a
chr7	58836581	58837783	Gm6226
chr7	64373122	64374393	Fan1
chr7	68271850	68272201	Gm16157
chr7	105952419	105953035	Gm4070
chr7	105953600	105954326	Gm4070
chr7	106213779	106214605	Gvin1
chr7	106214881	106215766	Gvin1
chr7	109174424	109175380	Lmo1
chr7	110121318	110123158	1600010M07Rik
chr7	114086077	114086392	Rras2
chr7	136269784	136270908	C030029H02Rik
chr8	33384423	33386692	Wrn
chr8	33516892	33518195	Tex15
chr8	33731525	33732970	1700104B16Rik
chr8	33929098	33930813	Rbpms
chr8	34107402	34109020	Dctn6
chr8	34146008	34147121	Leprotl1
chr8	34154178	34155277	Saraf
chr8	34164365	34164917	Saraf
chr8	34215162	34216943	Gm29243
chr8	34384023	34385040	Gm33831
chr8	34804813	34805838	Dusp4
chr8	34806638	34809071	Dusp4
chr8	34964357	34966139	Tnks
chr8	35375284	35377115	Gm45469
chr8	35494629	35496394	Eri1
chr8	35586991	35589219	Gm16793
chr8	36093723	36095816	Prag1
chr8	70698324	70700080	Jund
chr8	76898756	76900063	Gm10649
chr8	76901597	76902659	Nr3c2
chr8	77279738	77281375	Arhgap10
chr8	77282351	77283116	Arhgap10
chr8	77516824	77518705	Arhgap10
chr8	83607662	83608942	Tecr
chr8	83747776	83749414	Gm45778
chr8	84209905	84210770	Zswim4
chr8	85554347	85556232	Dnaja2
chr8	85700229	85701534	Neto2
chr8	120724922	120726377	Gm20388
chr8	123538039	123624043	Gm20388
chr8	125020395	125023545	Tsnax
chr9	5298064	5299428	Casp1
chr9	5299740	5299959	Casp1
chr9	5308282	5309682	Casp4
chr9	14498701	14499915	Kdm4d
chr9	14902206	14904438	Izumo1r
chr9	21320464	21322773	AC122525.2
chr9	21852217	21853133	Dock6
chr9	22070287	22071694	AC163623.2
chr9	22084711	22085961	Gm16845
chr9	22116262	22118498	Elof1
chr9	22156313	22157453	Pigyl
chr9	22327540	22328554	AC159308.2
chr9	25539224	25539900	Eepd1
chr9	32709628	32710731	Ets1
chr9	40806431	40809079	Hspa8
chr9	78395504	78396659	4930542C12Rik
chr9	118476498	118479609	Eomes
chr9	122398458	122399424	A730085K08Rik
chr9	124121212	124122158	Ccr5
chr10	4386346	4389226	Zbtb2
chr10	4431769	4433171	Rmnd1
chr10	4480186	4480704	Ccdc170
chr10	9900241	9902406	Stxbp5
chr10	17795707	17797504	Gm20655
chr10	19521781	19522801	AC153862.1
chr10	19619400	19620202	Il22ra2
chr10	25359298	25360865	Epb41l2
chr10	26078205	26079196	Tmem200a
chr10	26228180	26228567	Samd3
chr10	26229401	26230490	Samd3
chr10	26358414	26359358	L3mbtl3
chr10	26372900	26376771	L3mbtl3
chr10	30842179	30844152	Hey2
chr10	41518470	41520293	Cd164
chr10	43745789	43746034	AC153536.3
chr10	51453513	51455015	AC153530.1
chr10	51455855	51456529	AC153530.1
chr10	51480161	51481183	Lilrb4a
chr10	51490494	51491537	Lilrb4a
chr10	51553268	51554203	AC152979.4
chr10	58350346	58351092	Lims1
chr10	67663041	67663662	AC122829.1
chr10	81604821	81606718	BC025920
chr10	82954850	82956049	Gm4799
chr10	82984695	82986660	Chst11
chr10	93451664	93454042	Lta4h
chr10	94147313	94148816	Nr2c1
chr10	95562955	95564755	Nudt4
chr10	95745417	95746544	4732465J04Rik
chr10	95939804	95942269	Eea1
chr10	96616394	96618631	Btg1
chr10	98913617	98915947	Atp2b1
chr10	99459473	99461922	AC101882.1
chr10	115396007	115396342	Zfc3h1
chr10	118440445	118441243	Ifng
chr10	118554682	118556952	AC153495.1
chr10	120697007	120697862	AC134528.2
chr10	121364412	121366315	Gns
chr10	122776804	122777615	Ppm1h
chr10	129011378	129012139	Olfr763
chr11	3127042	3129533	Pisd-ps1
chr11	5150396	5151246	Emid1
chr11	5541102	5542629	Ccdc117
chr11	11684653	11686712	Gm11999
chr11	21090820	21092022	Peli1
chr11	22971820	22973127	Gm28048
chr11	35120972	35122333	Slit3
chr11	78163896	78165908	Traf4
chr11	83648939	83649802	Ccl3
chr11	83662063	83662820	Ccl4
chr11	86580955	86582321	Vmp1
chr11	86807020	86808201	Dhx40
chr11	115477164	115478419	Armc7
chr11	116412333	116414049	Rnf157
chr11	117968315	117970587	Socs3
chr12	3524111	3524720	AC155273.1
chr12	4475830	4477855	Ncoa1
chr12	8498864	8500801	Rhob
chr12	15981118	15982509	AC161050.1
chr12	21111024	21112776	Gm21989
chr12	24571651	24572887	Grhl1
chr12	24650493	24652430	Klf11
chr12	24762139	24763000	AC121804.4
chr12	24830733	24832251	AC121804.3
chr12	24974540	24975847	AC159307.1
chr12	25095021	25096718	Id2
chr12	25098359	25099046	Id2
chr12	25305755	25306592	AC163354.1
chr12	26414377	26415637	Rnf144a
chr12	26455848	26456863	Rsad2
chr12	26468860	26470260	Cmpk2
chr12	31633969	31635286	Bcap29
chr12	32060443	32061819	Prkar2b
chr12	35138610	35139628	Snx13
chr12	35533939	35535429	Ahr
chr12	51970192	51971660	Heatr5a
chr12	52503123	52505143	AC114002.3
chr12	52602580	52605197	Gm24859
chr12	69158615	69159844	Rps29
chr12	69196380	69198557	AC099934.3
chr12	69360996	69362020	AC157822.1
chr12	69680509	69682480	Sos2
chr12	69724064	69725579	L2hgdh
chr12	69962423	69963468	Atl1
chr12	76403490	76404682	4930426I24Rik
chr12	77237820	77239895	AC159296.1
chr12	80130615	80133345	2310015A10Rik
chr12	85373908	85375228	Tmed10
chr12	85472100	85472521	Fos
chr12	85473040	85474856	Fos
chr12	103994798	103995724	Gm28577
chr12	104015217	104015770	Serpina9
chr12	104214104	104214409	Serpina3f
chr12	104235423	104236749	Serpina3g
chr12	104355860	104356375	Serpina3m
chr12	106008623	106009127	Vrk1
chr12	107783527	107784255	Gm15208
chr12	110684340	110686167	1700001K19Rik
chr12	112719948	112720362	Cep170b
chr12	112760492	112760874	Pld4
chr12	113362342	113363164	Ighg3
chr12	114108780	114109618	Ighv9-2
chr12	114140473	114141327	Ighv9-3
chr12	114265767	114266281	Gm18551
chr12	114299678	114300728	Ighv9-4
chr12	114301721	114301997	Ighv9-4
chr12	114763814	114765031	Ighv1-23
chr12	114809267	114809803	Ighv1-28
chr12	114909757	114910428	Ighv1-38
chr12	114990764	114991664	Ighv1-47
chr12	115158178	115158997	Ighv1-53
chr12	116283007	116283841	Esyt2
chr13	5860611	5861920	Klf6
chr13	12340179	12341219	Actn2
chr13	20092343	20092543	Elmo1
chr13	21944758	21945853	Gm11280
chr13	23542955	23545121	Hist1h2bh
chr13	23573819	23574783	Hist1h2bf
chr13	23760857	23762789	Hist1h4a
chr13	28512107	28513587	2610307P16Rik
chr13	28952215	28954062	Sox4
chr13	30973465	30974435	Exoc2
chr13	41381027	41382378	Nedd9
chr13	51791976	51793788	Sema4d
chr13	58213808	58216353	Ubqln1
chr13	60895556	60896212	CT010498.2
chr13	60934986	60935383	CT010498.1
chr13	62760073	62761353	Platr25
chr13	63565885	63566718	Ptch1
chr13	63567678	63568664	Ptch1
chr13	64161248	64162550	Habp4
chr13	64273716	64275842	Cdc14b
chr13	64312031	64313195	Aaed1
chr13	64449926	64450445	CT025616.2
chr13	66441011	66441413	AC192333.3
chr13	67359857	67361067	Gm28044
chr13	67483433	67484873	Zfp874b
chr13	69813510	69814429	Med10
chr13	85188901	85190285	Ccnh
chr13	89539079	89539889	Hapln1
chr13	93072728	93074516	Cmya5
chr13	93093392	93096068	Cmya5
chr13	95443422	95444815	Crhbp
chr13	104285024	104287291	Adamts6
chr13	108213905	108215616	Elovl7
chr14	15437610	15439182	Lrrc3b
chr14	15769388	15770747	AC158388.3
chr14	16172990	16174186	AC173482.3
chr14	18241905	18242157	CU024892.2
chr14	47297795	47299371	Mapk1ip1l
chr14	47472338	47473421	Fbxo34
chr14	49173673	49174084	Naa30
chr14	55651519	55651948	Tssk4
chr14	55659079	55659366	Mdp1
chr14	61680808	61683269	Dleu2
chr14	70288834	70290146	Ppp3cc
chr14	78536269	78537522	Akap11
chr14	79451533	79452495	Kbtbd6
chr14	104467314	104468493	Pou4f1
chr14	121796724	121798759	Dock9
chr14	122951144	122952483	Tmtc4
chr15	5143142	5144695	Prkaa1
chr15	5184777	5186550	Gm15938
chr15	5241853	5242668	Ptger4
chr15	9070606	9072334	Nadk2
chr15	9529521	9530284	Il7r
chr15	9747742	9749161	Spef2
chr15	10469691	10471049	Dnajc21
chr15	10714100	10716373	Rai14
chr15	12320714	12322954	1810049J17Rik
chr15	36281821	36283686	Rnf19a
chr15	53345009	53346815	Ext1
chr15	57911845	57913402	Tbc1d31
chr15	58133850	58135480	Atad2
chr15	58888212	58890764	Rnf139
chr15	59314464	59315843	Sqle
chr15	61984544	61988339	Myc
chr15	62037321	62039502	Pvt1
chr15	66577239	66578405	Phf20l1
chr15	100598280	100599265	Pou6f1
chr15	100599786	100600691	Pou6f1
chr15	102150030	102150979	Soat2
chr15	102525843	102527066	Gm28047
chr16	4173019	4173258	Crebbp
chr16	4624217	4625261	Glis2
chr16	4878026	4881234	Ubald1
chr16	4885864	4887519	Mgrn1
chr16	8639620	8640131	Pmm2
chr16	10489449	10490152	Ciita
chr16	10814546	10815746	Gm11172
chr16	10992001	10993504	Litaf
chr16	19883000	19883421	A930003A15Rik
chr16	33109635	33110143	Lmln
chr16	39984055	39985175	Lsamp
chr16	44812428	44813275	Cd200r4
chr16	45204165	45204867	Gm6030
chr16	48771652	48772558	Trat1
chr16	56028841	56030403	Pcnp
chr16	56068330	56069315	Senp7
chr16	57166498	57167784	Nit2
chr16	57230926	57232023	Tbc1d23
chr16	57606226	57607507	Cmss1
chr16	58407967	58409248	4930461C15Rik
chr16	62786148	62787344	Nsun3
chr16	63863425	63864782	Epha3
chr16	67620092	67621487	Cadm2
chr16	75772961	75773565	Gm15554
chr16	76118762	76118989	Gm37705
chr16	97964052	97964491	Zbtb21
chr17	13759821	13761878	Tcte2
chr17	33978420	33979298	H2-K2
chr17	33998852	34000853	H2-K1
chr17	34952157	34952955	1110038B12Rik
chr17	34954980	34956290	Hspa1b
chr17	34957169	34959712	Hspa1b
chr17	34968073	34969710	Hspa1a
chr17	34969974	34972647	Hspa1a
chr17	35246053	35246652	Ddx39b
chr17	35262576	35264521	H2-D1
chr17	35306262	35307413	Gm18734
chr17	35379078	35380906	Gm11131
chr17	35392493	35392786	H2-Q5
chr17	35393570	35394609	H2-Q5
chr17	35394828	35395301	H2-Q5
chr17	35423227	35423658	H2-Q6
chr17	35424336	35426156	H2-Q6
chr17	35437670	35437889	H2-Q7
chr17	35438666	35440461	H2-Q7
chr17	35469827	35470507	H2-Q10
chr17	36942266	36943424	Rnf39
chr17	36943906	36944451	Rnf39
chr17	44734246	44736722	Runx2
chr17	45556944	45558769	Nfkbie
chr17	45563388	45565202	Slc35b2
chr17	45565608	45567563	Slc35b2
chr17	45572410	45574584	Hsp90ab1
chr17	47008701	47011199	Ubr2
chr17	50292560	50293556	Dazl
chr17	50508342	50510225	Plcl2
chr17	51178353	51179807	Tbc1d5
chr17	51831465	51834337	Satb1
chr17	56161226	56161524	Tnfaip8l1
chr17	71551380	71552637	Mettl4-ps1
chr17	80061028	80063048	Hnrnpll
chr17	80289356	80290640	Dhx57
chr17	80372944	80374262	Arhgef33
chr18	3507038	3508653	Bambi
chr18	5333865	5335112	Zfp438
chr18	10706003	10707369	Abhd3
chr18	11838899	11840754	Gm6277
chr18	12167913	12169747	3110002H16Rik
chr18	23751896	23753927	Gm15972
chr18	24204980	24206754	Galnt1
chr18	34505773	34507663	Fam13b
chr18	34758543	34760010	2010110K18Rik
chr18	34776620	34778044	Kdm3b
chr18	34953896	34955310	Hspa9
chr18	36453959	36454957	Pfdn1
chr18	36678601	36679865	Sra1
chr18	56431183	56432495	Gramd3
chr18	60211483	60212563	Gm4951
chr18	60272929	60273911	Gm4841
chr18	60374348	60374795	Iigp1
chr18	60375412	60376395	Iigp1
chr18	60499675	60502577	Smim3
chr18	60803234	60803992	Cd74
chr18	60804783	60806139	Cd74
chr18	62921772	62923357	Apcdd1
chr18	66457951	66459360	Pmaip1
chr18	67723634	67725662	Ptpn2
chr19	23447282	23448413	Mamdc2
chr19	34582655	34583710	Ifit3
chr19	34606873	34608224	Ifit3b
chrX	7446657	7447002	2010204K13Rik
chrX	9272072	9273580	Xk
chrX	13280272	13282271	Ddx3x
chrX	20424947	20426393	Jade3
chrX	36902455	36904073	Nkrf
chrX	73715637	73717899	Bcap31
chrX	85871687	85872221	5430427O19Rik
chrX	101732015	101732881	Cxcr3
chrX	107233961	107234951	Gm14836
chrX	107401726	107402164	Itm2a
chrX	109113365	109114492	Sh3bgrl
chrX	114473789	114474964	Klhl4
chrX	134058707	134060288	Cstf2
chrX	134307398	134308568	Cenpi
chrX	170674257	170676272	Asmt
chrY	90785694	90786122	Erdr1

## Sheet: DOR WT Promoters
Chromosome	Start	End	Annotated gene
chr1	42952433	42953787	Gpr45
chr1	46425019	46426153	Dnah7c
chr1	55446176	55447191	Plcl1
chr1	58315542	58316077	Gm15759
chr1	59162912	59163613	Mpp4
chr1	61638653	61639083	Pard3b
chr1	66174804	66175736	Map2
chr1	74772998	74773559	Wnt6
chr1	82290332	82291932	Irs1
chr1	82292897	82293235	Irs1
chr1	84364757	84365171	Pid1
chr1	91612650	91613334	Gm28380
chr1	92849164	92850407	Gpc1
chr1	93685463	93686715	Bok
chr1	119498677	119499105	Ralb
chr1	130596389	130596947	Zp3r
chr1	151137171	151137937	Gm8941
chr1	153739566	153740790	Rgs16
chr1	153841969	153842633	Rgsl1
chr1	156310324	156311411	Nphs2
chr1	162476899	162478024	Dnm3
chr1	170589204	170590162	Nos1ap
chr1	182763546	182764815	Susd4
chr1	186116660	186117445	Lyplal1
chr1	192834488	192835315	A730013G03Rik
chr1	192841267	192841902	1700065J18Rik
chr1	192855551	192856121	Sertad4
chr1	193035152	193036455	Syt14
chr1	195176179	195177054	Cr2
chr2	4717210	4718569	Bend7
chr2	6256045	6257287	A230108P19Rik
chr2	9633155	9634701	Gm37866
chr2	14603635	14604751	Cacnb2
chr2	17730030	17731683	Nebl
chr2	18131424	18132000	Mllt10
chr2	27885887	27886997	2810430I11Rik
chr2	33944022	33944717	Gm13403
chr2	58356964	58358520	Acvr1c
chr2	75631159	75631970	Gm13655
chr2	86019456	86021335	Olfr1033
chr2	86464523	86465137	Olfr1069-ps1
chr2	91457484	91458322	Lrp4
chr2	92599467	92600465	Chst1
chr2	104069554	104070454	Cd59b
chr2	104409950	104410743	D430041D05Rik
chr2	106693030	106694414	Mpped2
chr2	106695091	106695362	Mpped2
chr2	118111110	118112111	Gm13986
chr2	122469050	122469714	Bambi-ps1
chr2	128087625	128088511	Acoxl
chr2	128091810	128092603	Acoxl
chr2	132781214	132782105	Chgb
chr2	136714181	136714391	Snap25
chr2	138256506	138258001	Btbd3
chr2	139677151	139679106	Gm14066
chr2	140394892	140396400	Macrod2
chr2	144330405	144331857	Ovol2
chr2	145674699	145676105	BC039771
chr2	148731660	148732876	Napb
chr2	150110809	150112039	Gm14140
chr2	150217678	150219037	Zfp937
chr2	150254539	150255236	Gm21994
chr2	150325322	150326345	3300002I08Rik
chr2	152962236	152962781	Ttll9
chr2	168741075	168742854	Atp9a
chr2	168954726	168956186	Zfp64
chr2	169388397	169389105	Gm14250
chr2	172392097	172392677	Cass4
chr2	173023200	173024112	Rbm38
chr2	173845778	173846636	Gm14371
chr3	9897709	9898159	Gm6236
chr3	20307145	20307910	Gm43525
chr3	36688910	36690370	Trpc3
chr3	37348035	37349618	Gm43439
chr3	37981713	37982441	Gm20755
chr3	38885338	38888455	C230034O21Rik
chr3	50442421	50444594	Slc7a11
chr3	50886175	50887769	Gm37548
chr3	59005414	59007502	Gm43570
chr3	80800223	80801208	Gria2
chr3	81036216	81037772	Pdgfc
chr3	81038951	81039787	Pdgfc
chr3	81922787	81923197	Gm9989
chr3	81924985	81926344	Gm9989
chr3	82073721	82075019	Gucy1b3
chr3	82144970	82146203	Gucy1a3
chr3	82357592	82358624	Map9
chr3	83763803	83764697	Sfrp2
chr3	83765849	83766866	Sfrp2
chr3	83791156	83792136	Gm26771
chr3	84665761	84666785	Gm37240
chr3	89821062	89821936	Gm8969
chr3	98280475	98281531	Hmgcs2
chr3	101747835	101748968	Gm43134
chr3	103071464	103071807	Gm43062
chr3	108017318	108018852	Gstm1
chr3	109122622	109124349	Gm19391
chr3	110141575	110144093	Ntng1
chr3	115714568	115716218	S1pr1
chr3	115944283	115944896	Slc30a7
chr3	121336638	121336892	Alg14
chr3	127862134	127862975	Gm35585
chr3	131026262	131026834	A430072C10Rik
chr3	132949340	132950638	Npnt
chr3	133581657	133582296	Gm42567
chr3	137911757	137912824	Dnajb14
chr3	142898824	142900142	Gm31306
chr3	144627794	144629127	Rpl9-ps8
chr3	148987310	148990700	Adgrl2
chr3	151293799	151294966	4930555A03Rik
chr3	152105216	152106017	Gipc2
chr3	153863546	153865296	Msh4
chr3	157566721	157568009	Ptger3
chr4	5643627	5645083	Fam110b
chr4	5685491	5685833	Fam110b
chr4	12906674	12907797	Triqk
chr4	46038873	46039835	Tmod1
chr4	46040211	46041155	Tmod1
chr4	47603396	47604581	Gm27668
chr4	57299509	57302137	Ptpn3
chr4	57914788	57915424	D630039A03Rik
chr4	57915589	57917272	D630039A03Rik
chr4	87434155	87434615	Gm23154
chr4	88122293	88122633	Focad
chr4	105157135	105158644	Plpp3
chr4	116015381	116016032	Faah
chr4	117447706	117448535	Rnf220
chr4	120287116	120288363	Foxo6
chr4	120613818	120614613	Gm12860
chr4	120615600	120616229	Gm12860
chr4	123182360	123183967	Hpcal4
chr4	123233304	123234006	Heyl
chr4	130774212	130775814	Pum1
chr4	140741092	140741642	Padi6
chr4	141419247	141420467	Hspb7
chr4	144404305	144405153	Pramef12
chr4	144892196	144893213	Dhrs3
chr4	144893473	144894544	Dhrs3
chr4	145744660	145746106	Gm13244
chr4	146580049	146581091	Gm26573
chr4	150117022	150117813	Gm13093
chr5	9265607	9266634	Gm15734
chr5	20701456	20703155	Magi2
chr5	21370271	21370989	Ccdc146
chr5	22745922	22746642	6030443J06Rik
chr5	22746899	22747960	6030443J06Rik
chr5	66165639	66166484	Rbm47
chr5	74703912	74705269	Gm15984
chr5	86078671	86079537	Stap1
chr5	89881994	89883821	Adamts3
chr5	91139246	91139936	Areg
chr5	91282887	91283387	Gm19619
chr5	91402248	91403266	Btc
chr5	91807559	91808491	Gm5558
chr5	99728176	99729174	Rasgef1b
chr5	100911064	100911718	Gm36793
chr5	100911936	100913028	Gm36793
chr5	102481069	102482334	1700013M08Rik
chr5	122163001	122163658	Ppp1cc
chr5	122698118	122699075	Gm10064
chr5	132541065	132541633	Auts2
chr5	132542501	132544050	Auts2
chr5	134269436	134270272	Gtf2i
chr5	137071935	137072499	Serpine1
chr5	138754420	138755185	Fam20c
chr5	139367704	139368377	3110082I17Rik
chr5	147322824	147323912	Urad
chr5	148738935	148739857	2210417A02Rik
chr5	151232859	151234043	Stard13
chr5	151252280	151252644	Gm42906
chr6	17280956	17282527	Gm15581
chr6	50776903	50777485	C530044C16Rik
chr6	54039236	54040667	Chn2
chr6	55202929	55203863	Mindy4
chr6	56568548	56569297	Pde1c
chr6	65144252	65145242	Hpgds
chr6	65778608	65779823	Gm16838
chr6	72954582	72955687	Gm26640
chr6	87730984	87731566	Gm44210
chr6	88724001	88725302	Gm26588
chr6	94283553	94284120	Magi1
chr6	101289723	101290869	Pdzrn3
chr6	101376728	101378578	Pdzrn3
chr6	101536907	101537192	Gm44169
chr6	108523971	108524832	Itpr1
chr6	108525805	108526462	Itpr1
chr6	115360862	115361916	Pparg
chr6	117937087	117938047	Fxyd4
chr6	120799387	120800398	Atp6v1e1
chr6	124463921	124465177	Clstn3
chr6	135065154	135066205	Gprc5a
chr6	135252518	135253513	Gsg1
chr6	135254145	135254945	Gsg1
chr6	140527964	140529017	Plekha5
chr6	144725427	144726456	Sox5
chr6	144781103	144783040	Sox5
chr6	145285302	145286491	Gm22793
chr6	149408396	149409871	Bicd1
chr6	149565555	149566567	Gm21814
chr7	34943078	34943982	Pepd
chr7	64248127	64248681	Trpm1
chr7	64954492	64954958	Fam189a1
chr7	67802838	67804303	4833412C05Rik
chr7	68748514	68749736	Arrdc4
chr7	78577065	78580163	Ntrk3
chr7	80403810	80404768	Furin
chr7	81202386	81203029	Gm44968
chr7	99267318	99269266	Map6
chr7	100178195	100178926	Gm34821
chr7	105399119	105401052	Fam160a2
chr7	114087486	114088746	Rras2
chr7	114718525	114720162	Calcb
chr7	116441136	116442030	Pik3c2a
chr7	121734005	121735114	Scnn1g
chr7	139683590	139685134	Cfap46
chr7	143004728	143006014	Tspan32os
chr8	8575913	8576494	Gm31463
chr8	27085113	27086151	Adgra2
chr8	27160911	27161730	Rab11fip1
chr8	27172064	27172391	Rab11fip1
chr8	31186952	31187918	Fut10
chr8	54076716	54078176	Vegfc
chr8	60632363	60633271	Gm34730
chr8	68734368	68735984	Csgalnact1
chr8	80056859	80058662	Hhip
chr8	84722717	84724083	Nfix
chr8	90347330	90348880	Tox3
chr8	91159799	91160916	Aktip
chr8	91196879	91198005	Aktip
chr8	104098954	104099918	Gm29682
chr8	104435535	104436464	Dync1li2
chr8	108737948	108738756	Zfhx3
chr8	108866157	108866963	Zfhx3
chr8	120177278	120178113	Gm20388
chr8	126839101	126839930	Gm31718
chr9	8042247	8043416	9230110C19Rik
chr9	14843417	14844240	Gm16379
chr9	15708978	15710601	Slc36a4
chr9	37551887	37553331	Nrgn
chr9	37554105	37554775	Siae
chr9	40342114	40342535	Gramd1b
chr9	43238962	43240272	Oaf
chr9	43242153	43242836	D630033O11Rik
chr9	47777323	47777600	Cadm1
chr9	48835992	48836415	Zbtb16
chr9	51764658	51766660	Arhgap20
chr9	52167943	52169178	Zc3h12c
chr9	53301209	53302072	Exph5
chr9	60687559	60688439	Lrrc49
chr9	77834063	77835200	AC159886.2
chr9	83549754	83550395	Sh3bgrl2
chr9	92457373	92458393	Plscr4
chr9	92541758	92543134	Gm38391
chr9	103111080	103113507	Rab6b
chr9	106446027	106446314	Abhd14a
chr9	110882026	110882561	Als2cl
chr9	115623804	115625311	n-R5s92
chr9	123805826	123806710	Fyco1
chr10	5549975	5551050	Syne1
chr10	13059939	13060644	Plagl1
chr10	13062462	13062709	Plagl1
chr10	38965520	38966547	Lama4
chr10	56377171	56379074	Gja1
chr10	60105717	60107634	Spock2
chr10	68724149	68724935	Tmem26
chr10	69212474	69213759	Rhobtb1
chr10	75839113	75839614	Gstt2
chr10	76623024	76624281	Col6a2
chr10	82697288	82697861	Hcfc2
chr10	86498391	86499210	Syn3
chr10	93915423	93916741	Gm25962
chr10	99640967	99642415	AC152947.1
chr10	121398322	121399327	Gns
chr10	122199413	122200582	AC159709.2
chr10	122447078	122447940	AC160029.3
chr10	122448483	122449690	AC160029.3
chr10	125387800	125389853	Slc16a7
chr11	11867662	11868664	Ddc
chr11	19382501	19383203	Gm12026
chr11	22001573	22002227	Otx1
chr11	30025730	30026327	Eml6
chr11	32199795	32200665	Il9r
chr11	62820084	62821308	Trim16
chr11	71144814	71145251	Nlrp1a
chr11	82952055	82953284	Slfn5os
chr11	101886032	101886715	Meox1
chr11	107992677	107993415	Prkca
chr11	108920063	108922449	Axin2
chr11	111064737	111065325	Kcnj2
chr11	111065578	111066539	Kcnj2
chr12	8912684	8913425	AC140354.1
chr12	15800546	15801274	Trib2
chr12	32486408	32487373	AC155255.1
chr12	41350317	41350616	Immp2l
chr12	86810615	86811395	Gm25888
chr12	98577831	98578516	Kcnk10
chr12	103388324	103389312	Otub2
chr12	119237827	119239183	Itgb8
chr13	9353520	9354442	Dip2c
chr13	15931600	15931952	AC121583.1
chr13	16011676	16013000	AC121583.1
chr13	24280595	24281566	Carmil1
chr13	31557163	31558794	A530084C06Rik
chr13	34114378	34115142	AC161117.1
chr13	46929230	46931204	Kif13a
chr13	60479182	60481329	AC123619.2
chr13	93941211	93941497	Arsb
chr13	99515072	99517019	Map1b
chr13	104916628	104916970	AC154297.1
chr13	119680872	119681806	1700074H08Rik
chr14	6107623	6109417	Gm3468
chr14	7026839	7027990	Gm10406
chr14	7173548	7175334	Gm3512
chr14	7313824	7315644	Gm3739
chr14	8665583	8666767	4930452B06Rik
chr14	11160702	11162590	Fhit
chr14	19041966	19043472	AC154527.1
chr14	25032432	25033469	AC154461.3
chr14	47739012	47739386	Gm37874
chr14	50061260	50062919	Gm37194
chr14	52427383	52428070	Trav1
chr14	52982793	52984208	Trav9d-4
chr14	53039172	53039903	Gm30214
chr14	53102009	53102347	Trav9n-1
chr14	53202423	53203594	Trav9n-2
chr14	63416562	63417447	Blk
chr14	63435236	63436725	Fam167a
chr14	67010007	67010230	Bnip3l
chr14	70554167	70555175	Hr
chr14	78306641	78308373	Tnfsf11
chr14	98167792	98170183	Dach1
chr14	99298143	99299467	Klf5
chr14	100211025	100211516	4930517O19Rik
chr14	100213063	100213383	4930517O19Rik
chr14	100284258	100286238	Gm41231
chr14	101607657	101609433	Tbc1d4
chr14	105498972	105500329	4930449E01Rik
chr14	121504469	121505563	Slc15a1
chr14	121505768	121507094	Slc15a1
chr15	30599768	30600061	Ctnnd2
chr15	34306317	34307336	Matn2
chr15	34837280	34837914	Kcns2
chr15	37231508	37232628	Gm16136
chr15	48792555	48793362	Csmd3
chr15	54919673	54920423	Enpp2
chr15	68928127	68928911	Khdrbs3
chr15	79374509	79375278	Tmem184b
chr15	84167432	84169058	Pnpla3
chr15	85205762	85206498	Fbln1
chr15	91191150	91192384	Abcd2
chr15	91672779	91673793	Lrrk2
chr15	92050981	92051378	Cntn1
chr15	98067301	98067809	Senp1
chr16	14129434	14130416	Marf1
chr16	18325880	18326221	Tango2
chr16	21693831	21695426	2510009E07Rik
chr16	22656176	22657463	Dgkg
chr16	30008401	30010088	4632428C04Rik
chr16	38742014	38743313	B4galt4
chr16	38799918	38800720	Upk1b
chr16	45408041	45409335	Cd200
chr16	59600030	59601486	Crybg3
chr16	77643882	77644749	Mir99ahg
chr16	89980243	89980895	Tiam1
chr16	90385326	90387350	Hunk
chr16	90824633	90825431	Eva1c
chr16	91538222	91538971	Gm7860
chr16	91541634	91542023	Gm7860
chr16	96191469	96192608	Lca5l
chr17	8524414	8526272	Pde10a
chr17	17831029	17831442	Spaca6
chr17	17909724	17910669	Fpr3
chr17	21536764	21537094	9330136K24Rik
chr17	21845183	21846349	Zfp820
chr17	48931469	48932286	Lrfn2
chr17	84954567	84955066	1110020A21Rik
chr17	88598849	88599605	Ston1
chr18	12305119	12306163	Ankrd29
chr18	41949100	41949558	Prelid2
chr18	41950639	41951802	Prelid2
chr18	53416914	53418491	Ppic
chr18	58555569	58557283	Slc27a6
chr18	75819357	75820425	Zbtb7c
chr19	5842642	5843128	Neat1
chr19	16435018	16436464	Gna14
chr19	23134182	23136297	2410080I02Rik
chr19	43440345	43441057	AC140375.2
chr19	58910970	58911820	Mir3086
chr19	58942871	58944085	Eno4
chrX	21360723	21361783	Gm5124
chrX	41400047	41401120	Gria3
chrX	44789772	44790388	Dcaf12l1
chrX	52613526	52614430	Gpc3
chrX	56821959	56822429	Map7d3
chrX	75874576	75875473	Pls3
chrX	103820849	103822587	Slc16a2
chrX	135993255	135994458	Arxes2
chrX	136032919	136033953	Arxes1
chrX	153237366	153238659	Klf8
chrX	163549453	163550541	Grpr
chrX	166585259	166585910	Egfl6
