# Supplementary material for: EOMES interacts with RUNX3 and BRG1 to promote innate memory cell formation through epigenetic reprogramming
Source: Nat Commun. 2019 Jul 24;10:3306. doi: 10.1038/s41467-019-11233-6 (PMC6656725; doi:10.1038/s41467-019-11233-6)
Supplement: Supplementary file 8 — Supplementary Data 4 [file 41467_2019_11233_MOESM8_ESM.xlsx]

## Sheet: Cluster1
ChIP-seq H3K27ac								RNA-seq
Chromosome	Start	End	Annotated gene					Gene Symbol	Naive1	Naive2	Naive3	TIM1	TIM2	TIM3	TIM vs N : log2 FC
chr1	39985927	39987932	Map4k4					Fasl	0.0705822	0.31762	0.0352911	6.91706	9.98739	3.74086	5.8023
chr1	40391681	40394029	Il1rl2					Tbx21	0.494558	0.60446	0.329705	7.9404	13.0234	4.6983	4.12099
chr1	40469287	40470485	Il18r1					Asap2	0.120202	0.0721212	0.0721212	0.745252	0.793333	0.697172	3.00842
chr1	52638270	52639743	Nemp2					Rhoc	0.042249	0.126747	0.253494	1.26747	1.09847	0.84498	2.77709
chr1	54661114	54661601	Ankrd44					Slamf7	1.40392	0.836377	0.537671	5.541	6.57153	5.70529	2.7599
chr1	60482600	60483416	Raph1					Nt5e	0.146292	0.0975278	0.0325093	0.552658	0.601422	0.390111	2.69542
chr1	60919833	60921494	Ctla4					Gas7	0.00602706	0.00602706	0.0783517	0.162731	0.120541	0.10246	2.56643
chr1	79751030	79752794	Wdfy1					Plekhg3	0.662205	0.772573	0.469062	3.44899	2.704	3.24205	2.34074
chr1	82830454	82837347	Gm22396					Ubash3b	2.56602	2.44472	1.84754	10.4974	12.3916	9.49896	2.24318
chr1	87636333	87637893	Inpp5d					Lrrk1	0.0576443	0.0576443	0.0288221	0.295427	0.180138	0.158522	2.23703
chr1	88562714	88565772	Gm19589					Tbc1d16	0.806595	0.66256	0.470513	2.4678	4.23462	2.4678	2.21986
chr1	88707439	88710311	Arl4c					Cobll1	0.229447	0.213058	0.114724	0.54084	1.10626	0.72112	2.06134
chr1	92773583	92775244	Gm29482					March3	0.239017	0.204872	0.136581	0.523561	1.08127	0.77396	2.01529
chr1	92802392	92804985	Gm29481					Klrk1	1.51316	0.97071	0.923126	4.94872	4.68225	3.95897	2.01009
chr1	92806134	92806791	Gm29481					Disc1	0.0179703	0.215643	0.107822	0.269554	0.467227	0.341435	1.95222
chr1	106560081	106564061	Bcl2					Ccl5	1.85139	2.27863	1.13931	13.2445	4.55726	2.56346	1.7192
chr1	106581422	106582914	Bcl2					Osbpl3	0.166711	0.227333	0.227333	0.60622	0.833553	0.560754	1.6517
chr1	128807615	128808986	Gm26686					Raph1	0.0666981	0.106717	0.140066	0.306811	0.320151	0.34683	1.64241
chr1	130992429	130995136	Il10					Rab20	1.37096	1.41823	1.41823	5.53111	4.53835	3.30921	1.62148
chr1	131002615	131003883	Il10					Tyrobp	0.727222	0.484815	0.727222	2.66648	2.30287	0.96963	1.56223
chr1	133815422	133817092	Gm10537					Il18r1	1.4475	1.41912	0.936618	3.83162	4.20059	2.95176	1.5451
chr1	138954607	138955089	Gm37045					Adora2a	3.88464	4.45115	3.88464	10.5749	11.8697	9.87346	1.40309
chr1	144282990	144283967	Gm7266					Sytl2	1.21077	1.4688	1.42911	3.11624	4.05906	3.25519	1.33772
chr1	144300988	144301434	Gm7266					Hip1	0.0644439	0.0751846	0.107407	0.204072	0.32222	0.123518	1.3018
chr1	151684518	151686181	Fam129a					Rnf157	2.10732	2.27935	2.53739	5.31131	6.20728	5.2898	1.27726
chr1	151801869	151802747	Edem3					Med12l	0.353497	0.332073	0.385633	0.889099	0.974796	0.717707	1.25778
chr1	161668535	161671932	Gm37638					Plac8	14.5993	18.8073	23.23	47.3188	41.4791	42.939	1.23315
chr1	161674579	161676434	Gm37638					Gm12216	0.464851	0.309901	0.309901	0.748926	1.1363	0.697276	1.22451
chr1	161692719	161695275	Gm37638					Arl4c	159.135	159.135	151.878	381.762	381.762	315.93	1.19391
chr1	161776329	161779016	Fasl					Iffo2	1.85853	1.73757	1.67158	3.80505	4.44289	3.5851	1.16131
chr1	161793840	161795370	Fasl					Xylt1	6.61768	4.63238	3.95272	11.4826	13.3427	8.81762	1.15678
chr1	170949418	170950889	Fcgr2b					Bcl2	49.2256	46.1648	42.8951	117.159	103.012	82.2516	1.1162
chr1	171644238	171649575	Slamf7					Fam129b	0.0292632	0.117053	0.321895	0.248737	0.307264	0.263369	1.07734
chr1	173451070	173452180	Aim2					Cd44	17.4731	14.0229	13.5588	30.5577	31.6775	27.1579	0.993739
chr1	191182850	191185795	Atf3					Gm15411	0.0799363	0.0532909	0.106582	0.133227	0.0799363	0.239809	0.969013
chr2	9519057	9521552	Gm13220					Smco4	4.42811	6.3654	6.64216	10.24	12.454	9.68648	0.899619
chr2	13406748	13410962	Cubn					Dennd4a	7.79663	6.34168	6.91892	13.8378	14.6127	10.833	0.89094
chr2	25533002	25535413	Traf2					Bhlhe40	0.639275	0.479457	0.29058	0.871739	0.813623	0.813623	0.884431
chr2	28516602	28519192	Ralgds					Antxr2	10.7854	8.40234	8.71049	17.647	18.5509	14.4833	0.85983
chr2	28524670	28526859	Ralgds					Gdpd5	1.10687	1.0687	0.76336	1.7939	1.7939	1.58397	0.826071
chr2	28547506	28547844	Ralgds					Mctp2	8.89173	8.2895	7.8644	14.4535	16.6617	13.3671	0.823112
chr2	29668169	29669001	Rapgef1					Gsap	0.295074	0.472119	0.406547	0.72785	0.537691	0.786865	0.820517
chr2	29678064	29678369	Rapgef1					Gnptab	9.3655	9.22607	8.97043	18.9518	17.4064	12.5028	0.803986
chr2	31080673	31083777	Fnbp1					Smpdl3b	0.340772	0.408927	0.61339	0.579313	1.29493	0.579313	0.722558
chr2	32772174	32772524	Ttc16					Ptpre	2.9562	2.8804	3.17096	5.39443	5.12913	4.2448	0.706808
chr2	32917138	32918434	Fam129b					Nfatc2	4.43318	3.67062	3.89034	6.04877	6.79194	6.68208	0.705795
chr2	60877586	60878573	Rbms1					Cit	1.29081	1.29498	1.0493	1.44904	1.80297	2.88975	0.705693
chr2	65180579	65183844	Cobll1					Dennd4c	9.47772	9.0264	7.97064	14.2811	15.0225	13.4187	0.692158
chr2	65187780	65190350	Cobll1					Snx14	2.55212	2.55212	2.49616	4.27593	3.94012	3.94012	0.679592
chr2	65192834	65193438	Cobll1					Adam19	7.56127	6.70618	6.73501	10.8759	11.6253	10.703	0.660823
chr2	65194715	65196504	Cobll1					B4galt5	18.978	18.5337	15.8679	26.0709	27.1341	28.3559	0.615519
chr2	69994216	69994653	Ubr3					Gm26887	3.24923	0.749823	0.249941	5.87362	0.749823	0.499882	0.587853
chr2	72837756	72839125	6430710C18Rik					Smad3	15.7637	15.0237	15.2457	24.3117	24.9161	20.1302	0.584668
chr2	75762988	75763927	Gm13657					Acot7	15.4483	14.6759	16.3173	21.4346	20.0185	26.7127	0.546945
chr2	78978846	78981426	Gm37004					Fam129a	1.72287	1.14858	0.963323	1.89886	1.85254	1.74139	0.54526
chr2	79050659	79052071	Gm37004					4930415F15Rik	1.25954	0.801528	0.343512	1.20229	0.85878	1.25954	0.488862
chr2	79266227	79267505	Itga4					Plxnc1	2.47753	2.63456	2.25944	3.93439	3.48075	2.95733	0.485372
chr2	85013213	85015110	P2rx3					Rab27a	17.9048	17.3761	18.0458	23.1388	23.8437	26.8924	0.467602
chr2	90565203	90566362	Ptprj					Bcl2l1	7.63187	7.12506	7.09525	9.18209	11.8055	9.39078	0.465324
chr2	93431950	93432710	Cd82					Pigv	4.36646	4.64448	4.79166	7.63722	5.64206	5.65841	0.442896
chr2	93443965	93446197	Cd82					Rab8b	37.9627	41.22	38.8563	48.9451	56.7856	53.8454	0.433093
chr2	102872263	102876730	Cd44					Usp48	17.5732	15.7382	16.8956	22.8804	23.0357	21.2431	0.419628
chr2	102947674	102949156	Cd44					Arf6	96.6188	98.3782	101.384	129.955	133.272	124.091	0.385566
chr2	102997978	102999957	Pdhx					Ctsd	277.56	285.892	277.56	347.14	375.797	375.797	0.384803
chr2	105385590	105386462	Rcn1					Man2b2	21.7787	20.2287	17.0897	24.8014	27.3978	24.5689	0.383714
chr2	122665846	122667131	Slc30a4					Gm15506	0.663679	0.844682	0.603344	1.20669	0.965351	0.603344	0.348067
chr2	128367382	128368940	Gm14005					Gm7266	356.141	376.902	272.929	430.745	428.382	391.924	0.326529
chr2	151958634	151960203	Mir1953					Usp18	17.1755	16.7099	13.8188	19.6991	21.4142	17.837	0.307805
chr2	152786198	152791687	Bcl2l1					Cradd	2.6515	3.64581	2.56864	2.56864	4.01867	4.14296	0.269441
chr2	157445592	157448563	Src					Inpp5d	28.3705	28.1636	28.5593	33.0284	35.6991	33.559	0.264515
chr2	166466607	166470662	5031425F14Rik					Adat1	2.29987	3.09239	2.65728	3.23225	3.20117	3.17009	0.263719
chr2	167358019	167358873	B4galt5					Gna15	0.800455	1.21669	0.704401	0.736419	1.21669	1.28073	0.259842
chr2	167362520	167364558	B4galt5					Lrrc8c	14.3434	13.9951	12.7179	16.0582	16.5762	16.4154	0.25848
chr2	167920167	167920661	Ptpn1					Mtap	21.635	25.3008	22.1647	26.5934	26.5722	28.0555	0.236554
chr2	167995880	167998528	Ripor3					Atp2b1	11.1215	10.9489	11.1982	12.5884	13.48	13.039	0.233049
chr2	168576633	168581484	Nfatc2					Il12rb2	0.216212	0.288282	0.540529	0.3063	0.324317	0.540529	0.224705
chr2	168595252	168596497	Nfatc2					Mthfs	0.173222	0.20969	0.145871	0.182339	0.218807	0.218807	0.222738
chr3	52497951	52500063	Gm30173					Slc9a1	5.84209	4.18576	4.23712	5.75221	4.80207	5.91913	0.218977
chr3	54708907	54709514	Supt20					Fnbp1	18.9878	18.429	18.279	22.8999	20.569	21.3187	0.217122
chr3	59201659	59206208	Med12l					Ptpn1	25.6979	26.2292	26.2292	27.8476	32.4683	30.6398	0.216039
chr3	65922425	65922858	Gm37037					Rbms1	16.4121	13.7642	14.3512	16.3622	17.5612	17.3614	0.207065
chr3	65928956	65930281	Gm37037					Gm28731	1.26348	0.8278	0.174274	1.13278	0.609958	0.653527	0.199673
chr3	84678375	84682750	Gm37240					Plekho2	14.8379	17.0114	16.1963	17.0114	20.5641	17.4711	0.191975
chr3	84714622	84716093	Gm37240					Rpa2	25.489	26.5168	24.8495	28.2526	28.2526	31.1989	0.19159
chr3	88492392	88493572	Lmna					Capzb	52.5901	54.828	54.455	59.0966	60.2155	63.593	0.176282
chr3	88502593	88503647	Lmna					Wdfy1	3.22408	3.24515	3.3189	3.62445	3.77196	3.58231	0.166477
chr3	88521226	88522994	Gm37584					Arhgap18	5.87844	6.23044	7.42725	6.65285	7.21605	7.95526	0.161729
chr3	89231880	89232180	Muc1					Arhgap10	9.00051	10.9131	8.14546	10.8456	11.1156	9.20302	0.157904
chr3	93596803	93598227	Gm5541					Cmc2	6.55817	9.30189	7.62889	7.72927	7.46159	10.8745	0.149196
chr3	96880771	96884312	Gpr89					Mink1	20.2488	20.151	20.8687	22.7065	23.1633	22.0106	0.147228
chr3	104794317	104797430	Rhoc					Itpr1	6.56981	6.06904	6.34558	8.01233	6.97341	6.15125	0.146775
chr3	107853157	107854198	Gm5075					Ikbkb	10.821	10.2119	11.0647	12.3224	12.3224	10.821	0.14142
chr3	109454918	109455719	Vav3					2310001H17Rik	2.77552	2.7944	2.92656	3.02097	3.17202	3.17202	0.138928
chr3	115728410	115730771	Gm9889					Lnx2	14.5808	12.7807	12.5107	13.3808	16.2609	14.2808	0.138875
chr3	123440710	123442058	Gm35065					Hipk2	1.62465	1.39255	1.31519	1.74069	1.92637	1.14499	0.11814
chr3	123452532	123453885	Prss12					Vmp1	13.9656	13.4169	13.3992	16.5676	12.7443	15.1161	0.117213
chr3	127888119	127888894	5730508B09Rik					Ppp1r8	30.1116	27.914	31.1402	31.3506	30.9532	34.3197	0.11645
chr3	137953407	137956098	Dapp1					Dcaf12	23.5145	22.0846	22.2832	23.3159	26.2155	23.7131	0.107664
chr3	138419168	138419903	Adh4					Ppil4	15.1767	16.4061	17.0208	16.5545	17.9747	17.36	0.0947204
chr3	152149159	152150196	Gipc2					Lrrc8d	2.38683	1.65284	1.51147	2.16391	1.69089	1.97905	0.0931862
chr3	152917188	152918168	Pigk					Fryl	33.986	31.7586	31.7586	33.986	35.3179	34.6159	0.0924338
chr4	6217040	6219356	Ubxn2b					Arid3a	3.60107	3.51504	4.27704	4.57201	4.08039	3.52733	0.0909223
chr4	19950379	19950780	Atp6v0d2					Atp10a	11.2744	12.0494	11.6119	11.9994	11.7494	13.3493	0.086695
chr4	32216701	32218638	Gm11929					Grap	104.54	104.54	98.4398	107.933	113.538	102.405	0.073825
chr4	32405496	32405940	Bach2					Akap13	54.8652	54.8652	57.4866	62.2213	62.2213	52.0639	0.0734288
chr4	41326636	41327460	Dcaf12					Sumf1	9.25505	11.9653	10.3994	10.2388	11.4634	11.2024	0.0651963
chr4	45402844	45404267	Slc25a51					Grb2	20.9578	21.4735	19.5043	21.5673	19.7622	22.8566	0.0522555
chr4	59295031	59295756	Susd1					Fyn	105.758	105.758	107.513	107.513	107.513	113.529	0.042059
chr4	62474991	62476965	Bspry					Ubxn2b	2.17159	2.72736	2.90232	2.34656	3.00524	2.61415	0.0313837
chr4	62677506	62679531	Rgs3					Zbtb38	7.83625	8.19165	7.70807	7.83625	8.50626	7.91782	0.031157
chr4	62680832	62682597	Rgs3					Stk10	83.4619	83.4619	85.1883	81.6564	85.1883	88.8652	0.019738
chr4	63594391	63596054	Gm11213					Glrx3	15.0713	15.2369	15.1541	14.8642	15.3197	15.9822	0.0189384
chr4	86716236	86723769	Dennd4c					Map3k5	5.45823	5.02157	4.79233	5.02157	5.15257	5.21807	0.0135248
chr4	89175152	89178815	Mtap					Cd82	41.1518	37.5803	35.5785	40.7651	36.9889	36.9889	0.00637239
chr4	98281552	98282174	Gm24203					Ets1	914.183	914.183	914.183	914.183	914.183	914.183	9.21997e-07
chr4	108454628	108455921	Gm12738					Sf3b5	18.5446	18.7582	18.687	16.8183	18.8294	20.1464	-0.00793139
chr4	132036214	132036710	Epb41					Pigk	9.3593	8.23618	7.32905	8.35857	8.20739	8.0346	-0.0120273
chr4	132584682	132586044	Ptafr					Edem3	15.1694	15.5337	14.6874	15.2123	15.4587	14.2588	-0.0150853
chr4	132753318	132754347	Smpdl3b					Tbcd	18.1705	18.5758	17.7905	17.3684	17.0391	19.2344	-0.0246152
chr4	132770996	132773149	Rpa2					Taok3	6.35868	6.27292	6.51795	6.25454	6.27904	6.27904	-0.026287
chr4	132815337	132816485	Ppp1r8					Rcn1	21.3033	24.0839	21.5386	23.0144	21.5386	19.6778	-0.0609685
chr4	133398429	133399346	Slc9a1					Prkca	10.415	10.0197	10.0881	10.5138	9.86764	8.86415	-0.0652718
chr4	133659184	133661249	Pigv					Specc1l	26.8034	26.5559	25.7682	25.5094	24.8455	24.7555	-0.0750238
chr4	133677068	133678420	Arid1a					Vav3	4.99743	5.00881	5.19095	4.99743	5.62353	3.87044	-0.0865931
chr4	137608123	137608893	Usp48					Ankrd44	37.7698	37.0271	37.7698	34.8281	35.5611	35.5611	-0.0872755
chr4	139197551	139205245	Capzb					Traf2	12.329	13.8299	13.0392	12.4094	11.8197	12.6372	-0.0873548
chr4	139578360	139580869	Iffo2					Slc9a3r1	154.473	152.591	161.682	145.098	150.532	145.098	-0.0889451
chr4	145253188	145255088	Tnfrsf1b					Odc1	15.2445	8.96422	9.501	11.9165	9.12525	9.87675	-0.0941493
chr4	145274348	145275085	Tnfrsf8					Rapgef1	37.0258	36.7481	36.7481	33.6935	35.7484	33.9989	-0.0959637
chr4	145277081	145279577	Tnfrsf8					Nol10	8.96362	8.7599	9.09943	8.64672	8.23928	8.03556	-0.107998
chr4	145299931	145301373	Tnfrsf8					Tnfrsf1b	42.2185	43.7583	43.1495	38.9241	42.4155	38.4944	-0.108994
chr4	150798311	150800179	Gm13049					Dapp1	14.4542	12.3159	11.1556	12.9292	10.2439	11.8352	-0.11089
chr4	152184725	152191597	Acot7					Atg7	3.27667	4.61089	3.90454	3.66909	3.19819	3.94378	-0.117632
chr5	21203300	21204095	Gsap					Fam160a2	1.77855	1.48902	1.68992	1.25857	1.64855	1.6781	-0.118348
chr5	24776471	24779325	Crygn					Gpr89	6.02679	5.27504	5.87389	5.68277	4.73989	5.40245	-0.120158
chr5	31576197	31577494	2900076G11Rik					Pdhx	5.14866	5.65309	6.01837	4.93993	5.25302	5.23563	-0.123016
chr5	31713841	31714529	Babam2					Slc25a51	12.245	12.1086	13.9199	12.1334	11.8232	10.5702	-0.149562
chr5	36839126	36841463	Man2b2					Ubr3	9.98761	9.92431	10.065	8.75675	9.21393	9.00995	-0.152187
chr5	53393419	53394802	Gm42745					Pigl	2.95378	2.59209	4.09912	2.65237	2.83322	3.0442	-0.1535
chr5	53402139	53403250	Gm26486					Etv6	3.54191	4.15889	4.31885	3.58761	4.05606	3.10774	-0.169981
chr5	64471335	64474468	Gm31363					A630014C17Rik	1.46614	1.80977	1.87849	1.53487	1.23706	1.83268	-0.177345
chr5	64484158	64485232	C030018K13Rik					Mrpl1	6.07988	6.54144	6.14355	5.18859	5.63424	5.76156	-0.179213
chr5	73192881	73194835	Fryl					Irak2	2.38605	2.07618	2.66494	1.93673	2.69593	1.71982	-0.180995
chr5	77129591	77131395	Gm42105					Ern1	1.38842	1.37169	1.38842	1.28805	1.12077	1.2546	-0.181174
chr5	77165345	77167639	Gm42105					Map4k4	44.2738	43.5744	45.2871	38.7003	38.1651	40.0063	-0.188061
chr5	96197070	96198013	Mrpl1					Amn1	1.332	1.19445	1.17997	1.04967	1.09311	1.10396	-0.188663
chr5	96199015	96202361	Mrpl1					Fyco1	8.26342	5.92502	5.99612	6.95992	5.75122	4.93751	-0.192345
chr5	98016325	98018598	Antxr2					Cish	1.16079	0.937153	1.83171	0.97975	1.04365	1.34183	-0.199161
chr5	100581704	100582796	Plac8					Arid4a	22.8756	22.7173	23.0947	20.672	20.112	18.8702	-0.204291
chr5	100621417	100621747	Gm43510					Rasa3	114.92	122.302	127.51	107.444	107.444	101.27	-0.205545
chr5	103365394	103368212	5430427N15Rik					Utrn	50.361	47.3301	48.8152	43.333	41.6988	41.6988	-0.208942
chr5	105499876	105500693	Gm42141					40057	55.1751	57.3438	56.0606	46.1208	48.3256	51.2895	-0.211104
chr5	105609007	105610474	Lrrc8c					Slc2a3	17.0496	18.38	18.0403	15.5211	16.8137	13.634	-0.223183
chr5	105717533	105719424	Lrrc8d					Stim1	47.131	47.131	48.2332	40.0993	39.3391	42.0378	-0.23062
chr5	113639487	113640042	Cmklr1					Cdk19	20.789	21.5424	19.447	17.0456	17.5871	17.6577	-0.238446
chr5	115852611	115855689	Cit					Rab37	15.1082	16.0573	14.4028	12.5945	11.8762	13.5179	-0.262666
chr5	117158968	117161134	Taok3					5730508B09Rik	4.58744	3.98383	4.73834	4.04419	3.89329	3.13877	-0.267579
chr5	135537843	135538577	Hip1					Arid1a	17.6199	16.2022	18.8827	14.9274	14.6296	14.1114	-0.26973
chr5	146857356	146858051	Rasl11a					Rgs3	27.5815	25.936	26.8853	20.9741	23.0373	21.126	-0.304986
chr5	147055718	147057253	Lnx2					Ctla4	0.938834	0.528094	0.733464	0.440079	0.352063	0.997512	-0.375516
chr5	147058867	147060938	Lnx2					Gm37584	1.69572	1.80171	3.28547	1.37778	2.01367	1.69572	-0.38753
chr5	149016822	149018350	Gm15411					Supt20	9.54581	10.2549	11.3022	8.28031	7.52755	7.52755	-0.412996
chr6	31150766	31150996	Lncpint					Mcu	2.36536	2.45406	3.33121	1.57691	2.10911	2.31608	-0.442849
chr6	31176015	31176288	Lncpint					Iqgap1	146.453	159.523	146.453	107.596	107.596	113.383	-0.460702
chr6	31183175	31185620	Lncpint					Nlrc5	53.5177	45.5338	53.5177	39.8298	33.0798	35.0824	-0.498882
chr6	31200815	31202106	Lncpint					Aig1	0.661586	0.594684	0.579817	0.319642	0.527782	0.46088	-0.505939
chr6	37370075	37371244	Creb3l2					9930022D16Rik	0.404191	0.25262	0.25262	0.404191	0.303144	0.025262	-0.523944
chr6	38788847	38790347	Hipk2					Aim2	5.21332	5.46715	5.5843	4.17846	3.29981	3.78795	-0.533515
chr6	38808881	38811064	Hipk2					Mturn	13.4797	12.6395	12.2194	9.47062	9.3986	7.46606	-0.548806
chr6	38833883	38834291	Hipk2					Cmip	19.3578	19.0399	19.9067	12.5392	12.0769	14.6483	-0.572639
chr6	48801551	48804761	Gm30781					Lpin1	10.5792	10.9135	10.8419	6.77022	7.98814	6.69857	-0.597501
chr6	50389096	50391505	Osbpl3					Ralgds	2.85245	2.99674	2.76366	1.79804	2.08662	1.73145	-0.620482
chr6	50392414	50394619	Osbpl3					Gucd1	8.18041	9.44662	8.61359	5.24812	5.2148	6.29775	-0.648426
chr6	51057989	51061441	Gm44402					Slc30a4	4.21476	4.98788	4.66367	2.61864	2.90544	3.09249	-0.684757
chr6	54747443	54747817	Mturn					Creb3l2	0.225266	0.206494	0.319127	0.0938609	0.16895	0.178336	-0.772864
chr6	67367565	67367918	Il12rb2					Ccl9	0.0224496	0.0224496	0.359193	0.0897982	0.0224496	0.0224496	-0.81364
chr6	67400018	67400663	Gm44208					Ptprj	0.220988	0.491084	0.60567	0.270096	0.114586	0.270096	-0.937114
chr6	73209472	73211251	Dnah6					Il1rl2	1.56547	1.73607	1.62568	0.832911	0.842946	0.822876	-0.984093
chr6	82871721	82873038	2310069B03Rik					Gm9889	1.38536	0.86585	0.779265	0.779265	0.562803	0.259755	-0.985258
chr6	86606132	86607014	Gm44369					Susd1	2.98335	3.15547	3.68616	1.49168	1.29087	1.59208	-1.16005
chr6	108164466	108165024	Sumf1					Bach2	12.5027	12.3101	13.3967	4.95843	5.85933	5.81807	-1.20293
chr6	108539791	108541577	Itpr1					Cdh23	0.0847474	0.0847474	0.141246	0.0242135	0.0403559	0.0686051	-1.26273
chr6	108551857	108555687	Itpr1					Itga4	12.2946	12.4316	12.6467	4.44543	2.31808	3.88792	-1.8552
chr6	108665086	108666214	Bhlhe40					Filip1	0.0279701	0.11188	0.195791	0.0279701	0.0279701	0.0279701	-1.92296
chr6	108667847	108669142	Bhlhe40					Rora	1.54802	1.54802	1.7363	0.428845	0.324248	0.397466	-2.07969
chr6	108671782	108674076	Bhlhe40					Lmna	2.45895	2.69314	4.59005	0.679139	0.620593	0.948453	-2.08357
chr6	108686387	108689787	Bhlhe40					Tnfrsf8	0.0790505	0.83003	0.790505	0.37549	0.0197626	0.0197626	-2.91272
chr6	108922880	108923165	Gm6749
chr6	113653751	113664571	Irak2
chr6	113667892	113675735	Irak2
chr6	114656478	114661094	Atg7
chr6	121237365	121239585	Usp18
chr6	122758384	122758852	Slc2a3
chr6	129218231	129218738	2310001H17Rik
chr6	129220131	129220497	2310001H17Rik
chr6	129620345	129620605	Klrk1
chr6	134066567	134067608	Etv6
chr6	140614587	140615794	Gm44013
chr6	145374159	145374986	Lmntd1
chr6	149193018	149193590	Amn1
chr7	4123490	4124195	Ttyh1
chr7	19318586	19322763	D830036C21Rik
chr7	19325475	19327335	D830036C21Rik
chr7	19855732	19856754	Gm19345
chr7	30402796	30404056	Tyrobp
chr7	45770439	45771855	Sult2b1
chr7	51724482	51724779	Gm7336
chr7	58822653	58825744	Atp10a
chr7	66145328	66146777	Gm26827
chr7	66183170	66186298	Gm45080
chr7	66225706	66231572	Lrrk1
chr7	66249499	66250099	Lrrk1
chr7	66301858	66302504	Lrrk1
chr7	72269235	72269520	Mctp2
chr7	74662088	74663274	Gm7726
chr7	75715519	75716268	Akap13
chr7	80416627	80418320	Gm44851
chr7	80765378	80767921	Iqgap1
chr7	80787465	80788587	Iqgap1
chr7	90344104	90345976	Sytl2
chr7	98691991	98695632	Gm15506
chr7	99296677	99300041	Map6
chr7	99431251	99433975	Gdpd5
chr7	102326673	102327197	Stim1
chr7	105395638	105396271	Fam160a2
chr7	106054261	106054785	Gm20663
chr7	106271024	106271442	Gm27150
chr7	106296162	106296586	Gm27150
chr7	117394537	117395126	Xylt1
chr7	135659305	135660281	Ptpre
chr7	137475911	137476539	Glrx3
chr7	139151819	139153527	Stk32c
chr7	139156251	139157312	Stk32c
chr7	139967586	139971993	Gm16201
chr7	139973278	139975478	Gm16201
chr7	142396102	142397747	Ctsd
chr8	10461567	10463118	Myo16
chr8	10480391	10481558	Myo16
chr8	11463751	11465051	Rab20
chr8	13630050	13630889	Rasa3
chr8	13648739	13650329	Rasa3
chr8	22712777	22714748	Ikbkb
chr8	22732938	22733548	Plat
chr8	25652661	25655027	Nsd3
chr8	34654339	34655513	Gm45627
chr8	40584256	40585464	Mtmr7
chr8	40594887	40595536	Mtmr7
chr8	57828152	57829291	Galntl6
chr8	77429365	77430344	Arhgap10
chr8	77461096	77461535	Arhgap10
chr8	84191814	84194364	Gm26887
chr8	94453492	94455327	Nlrc5
chr8	111960612	111961919	Adat1
chr8	111966433	111967660	Adat1
chr8	116904851	116906191	Cmc2
chr8	117280957	117285751	Cmip
chr8	124264725	124267853	Gm20388
chr8	125048645	125049885	Disc1
chr8	125083687	125084864	Disc1
chr8	126199322	126201431	Slc35f3
chr8	126209419	126210718	Slc35f3
chr9	13894325	13895310	CT010488.2
chr9	15516465	15517089	Smco4
chr9	32660645	32662412	Ets1
chr9	41143095	41144976	Ubash3b
chr9	45293497	45295466	AC166051.1
chr9	53435537	53437151	4930550C14Rik
chr9	63704105	63713703	Smad3
chr9	63714641	63727442	Smad3
chr9	63781859	63782472	AC160337.2
chr9	63785412	63786090	AC160337.2
chr9	64813545	64815948	Dennd4a
chr9	65541573	65542182	Plekho2
chr9	66895105	66899738	Rab8b
chr9	69297182	69302037	Rora
chr9	69303661	69305462	Rora
chr9	69313652	69316125	Rora
chr9	69319111	69320808	Rora
chr9	69940022	69941213	Gm28731
chr9	73087074	73087627	Rab27a
chr9	77670214	77672456	Klhl31
chr9	77682753	77684730	CT030709.2
chr9	79970538	79970986	Filip1
chr9	88356442	88356982	Nt5e
chr9	88424924	88425310	Snx14
chr9	89220595	89220973	Mthfs
chr9	94610288	94611229	AC103936.1
chr9	96738567	96742347	Zbtb38
chr9	102573398	102573697	AL450317.1
chr9	107312617	107313834	Cish
chr9	117927499	117927761	Zcwpw2
chr9	123834295	123837390	Fyco1
chr9	123872632	123873220	AC242682.1
chr10	7823462	7827303	Ppil4
chr10	8129952	8131016	AC159466.1
chr10	12888840	12889107	Utrn
chr10	12993362	12994123	Sf3b5
chr10	13832874	13833437	Aig1
chr10	20104273	20105473	Map3k5
chr10	20118296	20120600	Map3k5
chr10	26798735	26800275	Arhgap18
chr10	34029362	34031184	Trappc3l
chr10	39455474	39457421	Fyn
chr10	39461994	39464087	Fyn
chr10	39474967	39475273	Fyn
chr10	39504981	39506578	Fyn
chr10	39516422	39519477	Fyn
chr10	40380849	40381988	Cdk19
chr10	59577987	59578284	Mcu
chr10	60396657	60397037	Cdh23
chr10	75299122	75305714	Specc1l
chr10	75326300	75327470	Adora2a
chr10	75433571	75434448	Gucd1
chr10	79936488	79936970	Arid3a
chr10	81512854	81513516	Gna15
chr10	88388771	88390890	Gnptab
chr10	88404625	88406672	Gnptab
chr10	88420102	88421386	Gnptab
chr10	94864855	94865630	Plxnc1
chr10	95299627	95300776	Cradd
chr10	96327724	96328929	AC153938.2
chr10	96349247	96352468	AC153938.2
chr10	98683492	98685463	AC115805.1
chr10	98743859	98746193	AC115805.1
chr10	98774314	98776943	AC115805.1
chr10	98877092	98877733	Atp2b1
chr10	98879879	98880472	Atp2b1
chr10	107931805	107932301	AC113439.1
chr10	117909366	117910976	AC160146.1
chr10	118587680	118588390	AC153495.1
chr10	118627839	118628562	AC153495.1
chr11	5061246	5062653	Gas2l1
chr11	11497472	11498679	4930415F15Rik
chr11	21221959	21222511	Gm12041
chr11	32560743	32562923	Stk10
chr11	33700623	33701531	Kcnip1
chr11	43377053	43378141	Mir146
chr11	43380045	43380600	Gm12148
chr11	46073667	46074811	Adam19
chr11	46082834	46092408	Adam19
chr11	46125069	46126031	Adam19
chr11	52293740	52295391	A630014C17Rik
chr11	53802238	53804805	Gm12216
chr11	53808990	53811125	Gm12216
chr11	57951377	57955179	Gm12245
chr11	60935114	60935802	Map2k3
chr11	61644511	61650448	Grap
chr11	62465944	62467647	Pigl
chr11	67522130	67528009	Gas7
chr11	67559560	67560065	Gas7
chr11	67562624	67564988	Gas7
chr11	70597034	70599270	Mink1
chr11	77624421	77625172	Gm12732
chr11	83527203	83527590	Ccl5
chr11	83532630	83539056	Ccl5
chr11	83549486	83552544	Ccl5
chr11	83557524	83562845	Ccl9
chr11	83568766	83570141	Ccl9
chr11	83604825	83606513	E230016K23Rik
chr11	86606322	86607520	Vmp1
chr11	86647829	86648417	Vmp1
chr11	94260319	94262705	Wfikkn2
chr11	94273535	94276735	Gm21885
chr11	97101714	97107883	Tbx21
chr11	97124200	97134887	Tbkbp1
chr11	97139435	97145008	Tbkbp1
chr11	106415691	106418173	Ern1
chr11	108213691	108217432	Prkca
chr11	109217539	109221143	Rgs9
chr11	109417621	109418313	9930022D16Rik
chr11	109670747	109674434	Fam20a
chr11	115127822	115129080	Rab37
chr11	115151400	115152350	Rab37
chr11	115172449	115176045	Slc9a3r1
chr11	115640809	115644400	Grb2
chr11	115645755	115646092	Grb2
chr11	115647009	115647664	Grb2
chr11	116405670	116407453	Rnf157
chr11	117239542	117243694	40057
chr11	119159544	119160761	Tbc1d16
chr11	121540291	121541178	Tbcd
chr12	16525684	16527006	Lpin1
chr12	16527929	16529367	Lpin1
chr12	16580516	16582169	Lpin1
chr12	17372620	17375357	Nol10
chr12	17377279	17378229	Nol10
chr12	17387620	17388663	Nol10
chr12	17389835	17391246	Nol10
chr12	17471080	17472320	AC155232.1
chr12	17505887	17512472	Odc1
chr12	21225492	21227736	Asap2
chr12	21459373	21460376	Gm4419
chr12	21476200	21477005	Gm4419
chr12	25187506	25191215	CT010478.2
chr12	25210890	25211803	CT010478.2
chr12	25213240	25214328	CT010478.2
chr12	25239447	25241424	CT010478.2
chr12	25269654	25270533	AC163354.2
chr12	25335343	25339722	AC163354.1
chr12	25359689	25362155	AC163354.1
chr12	25364433	25366601	AC163354.1
chr12	25393513	25395753	AC163354.1
chr12	69416135	69417824	Arf6
chr12	69537031	69540242	Gm23018
chr12	71030076	71031254	Arid4a
chr12	76537009	76537965	Plekhg3
chr12	77084880	77085747	Gm22696
chr12	86818706	86819853	Gm25888
chr12	92885982	92886672
chr12	100871027	100872134	9030617O03Rik
chr12	100877891	100878469	9030617O03Rik
chr12	100977742	100978374	Ccdc88c
chr12	101053898	101054490	Ppp4r3a
chr12	104065194	104067968	Serpina4-ps1
chr12	104990269	104991335	Syne3
chr12	107719840	107722561	4930465M20Rik
chr13	5779026	5779376	Gm26043
chr13	12498692	12499207	Edaradd
chr13	12506527	12507419	Edaradd
chr13	13551111	13552189	CT010431.1
chr13	30691245	30693168	Dusp22
chr13	32992765	32994734	AL589871.2
chr13	33000827	33001250	AL589871.2
chr13	37544492	37545007	CT009713.5
chr13	38501027	38504130	Txndc5
chr13	43239371	43239756	Gfod1
chr13	43246245	43247612	Gfod1
chr13	45648312	45651949	Atxn1
chr13	45853270	45855278	Atxn1
chr13	45861487	45862413	Atxn1
chr13	45863718	45873352	Atxn1
chr13	45881230	45884370	Atxn1
chr13	45905043	45908227	Atxn1
chr13	45910886	45912319	Atxn1
chr13	45916833	45918444	Atxn1
chr13	45922902	45925664	Atxn1
chr13	46364316	46364687	Rbm24
chr13	51735833	51736303	Sema4d
chr13	52807454	52808362	Auh
chr13	52999923	53002574	AC118222.2
chr13	56476612	56477568	Il9
chr13	63249083	63250428	2010111I01Rik
chr13	74024819	74026245	Tppp
chr13	81175175	81176524	Adgrv1
chr13	93897324	93899590	Arsb
chr13	95711369	95716345	Iqgap2
chr13	95717683	95719954	Iqgap2
chr13	95986637	95989246	Sv2c
chr13	97902727	97903569	Arhgef28
chr13	112342208	112342618	Ankrd55
chr13	112395794	112400182	Ankrd55
chr13	113180324	113180915	Gzmk
chr13	113182535	113184237	Gzmk
chr13	113599845	113601850	Snx18
chr13	115096274	115099688	Itga1
chr14	25526850	25528166	Zmiz1
chr14	25645642	25645984	Zmiz1
chr14	27248091	27250889	Arhgef3
chr14	34317045	34318248	Glud1
chr14	47359398	47362787	Lgals3
chr14	54492304	54494066	Rem2
chr14	64730783	64735531	Kif13b
chr14	70795537	70796636	Dok2
chr14	78678253	78680093	Dgkh
chr14	78698768	78699046	Dgkh
chr14	121106622	121108652	Farp1
chr15	9523216	9523914	Il7r
chr15	9579069	9582704	Spef2
chr15	10035785	10036854	Gm26350
chr15	51729798	51732396	Eif3h
chr15	51736060	51737401	Eif3h
chr15	58649658	58650709	Fer1l6
chr15	58683944	58686215	Fer1l6
chr15	58732306	58733831	Gm20712
chr15	58748510	58751306	Gm20712
chr15	62189328	62190121	Pvt1
chr15	64066525	64068385	Fam49b
chr15	64234814	64236069	Asap1
chr15	66792778	66796742	Tg
chr15	66853609	66856299	Tg
chr15	66859061	66866227	Tg
chr15	78447866	78451676	Tmprss6
chr15	78557398	78560526	Rac2
chr15	80218797	80219968	Mgat3
chr16	17011864	17013498	Mapk1
chr16	49771763	49776002	Gm15518
chr16	49790190	49794330	Gm15518
chr16	49935499	49938695	Cd47
chr16	49969635	49971504	Cd47
chr16	52125177	52127231	Cblb
chr16	55753849	55754878	Gm26369
chr16	91779930	91782182	Atp5o
chr16	91788678	91790957	Atp5o
chr16	91793896	91794700	Atp5o
chr16	91826643	91827030	Atp5o
chr17	6005622	6009871	Synj2
chr17	7883215	7884757	E430024P14Rik
chr17	12363600	12364326	Plg
chr17	12727631	12728486	Igf2r
chr17	26570177	26573001	Ergic1
chr17	29392414	29398861	Fgd2
chr17	29502671	29503559	Pim1
chr17	34180186	34180659	Psmb9
chr17	44455556	44457571	Runx2
chr17	44463419	44464313	Runx2
chr17	44555310	44558875	Runx2
chr17	44566140	44571285	Runx2
chr17	44608176	44609469	Runx2
chr17	52152581	52154388	Gm19585
chr17	56813765	56815243	Rfx2
chr17	70886918	70887788	Gm26510
chr17	78245017	78246163	Crim1
chr17	80167693	80168569	Galm
chr17	84335568	84337242	Thada
chr17	86187422	86187704	Prkce
chr17	88111617	88114140	Gm4832
chr18	11930487	11931570	Cables1
chr18	12229383	12229998	Npc1
chr18	12634461	12635967	Ttc39c
chr18	12639759	12641274	Ttc39c
chr18	12643120	12644382	Ttc39c
chr18	21013150	21015784	Rnf138
chr18	36672449	36674031	Sra1
chr18	38996589	38997722	Arhgap26
chr18	39008151	39012709	Arhgap26
chr18	39144432	39146290	Arhgap26
chr18	50008351	50009610	Tnfaip8
chr18	56399192	56401141	Gramd3
chr18	56503755	56505623	Gramd3
chr18	56888404	56889619	37681
chr18	66453341	66453649	Pmaip1
chr18	67238797	67240451	Mppe1
chr18	67258044	67259484	Mppe1
chr18	67307914	67309226	Impa2
chr18	73764371	73766081	Me2
chr18	75454311	75457327	Ctif
chr19	8980330	8986591	Eef1g
chr19	11492690	11494344	Gm8369
chr19	12470816	12480024	Dtx4
chr19	18590142	18592383	Ostf1
chr19	18596945	18603984	Ostf1
chr19	18606155	18609285	Ostf1
chr19	29270556	29271183	Jak2
chr19	32254827	32258841	Sgms1
chr19	37110408	37111491	Cpeb3
chr19	40476172	40479573	Sorbs1
chr19	45790114	45791184	Kcnip2
chr19	46612389	46614494	Wbp1l
chr19	53395052	53400477	Smndc1
chr19	53404127	53414775	Smndc1
chr19	53438753	53445521	Mirt1
chr19	53533716	53540013	Dusp5
chrX	9027627	9028077	Gm14865
chrX	13207687	13208012	Rpl3-ps1
chrX	50804878	50806351	Stk26
chrX	102036837	102037606	Nhsl2
chrX	159079960	159081026	Gm15185
chrX	163994212	163996296	Car5b
chrX	164012674	164014104	Car5b
chrX	167063877	167064577	Gm8817

## Sheet: Cluster2
ChIP-seq H3K27ac								RNA-seq
Chromosome	Start	End	Annotated gene					Gene Symbol	Naive1	Naive2	Naive3	TIM1	TIM2	TIM3	TIM vs N : log2 FC
chr1	39710471	39710671	Rfx8					Fasl	0.0705822	0.31762	0.0352911	6.91706	9.98739	3.74086	5.8023
chr1	52032546	52032929	Stat4					Dmrta1	0.195591	0.195591	0.0162992	4.72677	6.1937	3.19465	5.35803
chr1	52033361	52037315	Stat4					Dapk2	0.233573	0.272501	0.116786	8.29182	8.44754	8.42807	5.35233
chr1	52038489	52041376	Stat4					Ccr5	1.21806	0.64594	0.350653	26.502	31.4665	22.7555	5.26967
chr1	52374263	52375889	Gm23460					Pik3ap1	1.04564	0.99336	0.679668	22.795	29.9577	17.2531	4.6779
chr1	52648578	52653387	Nemp2					Plek	2.43812	1.87431	1.24954	45.8367	55.7416	35.8404	4.63665
chr1	60530926	60531571	Raph1					Rasl12	0.0705276	0.0176319	0.0176319	0.670012	1.09318	0.599485	4.38074
chr1	86415457	86416275	Nmur1					Gm13387	0.0237275	0.047455	0.047455	0.640642	1.4711	0.972827	4.35544
chr1	87639928	87640618	Inpp5d					Rhoq	0.559914	0.559914	0.477574	7.22948	8.82688	6.35667	3.79566
chr1	88461115	88464207	Gm29538					Fam19a3	0.320146	0.0914704	0.152451	1.95137	1.92088	1.37206	3.30959
chr1	88473798	88475975	Gm28888					Entpd1	1.05356	1.07806	0.490028	8.15896	10.0088	6.27236	3.24425
chr1	91048623	91050485	Lrrfip1					Pald1	0.335877	0.335877	0.127953	2.49508	2.49508	1.53544	3.06892
chr1	106569443	106570607	Bcl2					Gzmm	3.99379	2.87925	1.67182	26.0525	24.2414	18.8544	3.04805
chr1	128779814	128783950	Gm26686					Kcnk5	0.772187	0.792508	1.05668	7.19353	8.98176	5.85237	3.02823
chr1	128785726	128788466	Gm26686					Pou6f1	0.489186	0.91967	0.381565	4.85273	5.0484	3.64933	2.98612
chr1	138288675	138292150	Atp6v1g3					Runx2	0.309421	0.340363	0.22433	2.49084	2.32839	1.85653	2.93592
chr1	138587308	138591281	Nek7					Slamf7	1.40392	0.836377	0.537671	5.541	6.57153	5.70529	2.7599
chr1	138972747	138974144	Dennd1b					Cxcr3	23.3787	19.7455	8.13514	108.047	115.393	93.9885	2.7464
chr1	152007725	152010978	1700025G04Rik					Gas7	0.00602706	0.00602706	0.0783517	0.162731	0.120541	0.10246	2.56643
chr1	161773396	161775456	Fasl					Cxcr5	2.51747	1.62183	0.847224	9.70677	12.3695	6.39049	2.56024
chr1	171627848	171631159	Slamf7					Tnfsf14	2.72112	2.20631	1.39733	10.8845	11.8038	10.8845	2.43547
chr1	182506168	182506789	Capn2					Chst11	4.03202	3.17862	2.28811	16.6476	19.7149	14.2605	2.43203
chr2	6718032	6718248	Celf2					C1qtnf6	0.0284592	0.0284592	0.113837	0.284592	0.170755	0.569183	2.39402
chr2	9867790	9868348	Gata3					Slc5a11	0.198285	0.0495713	0.074357	0.545285	0.470928	0.470928	2.33228
chr2	11692376	11694175	Il2ra					St3gal6	6.19502	4.992	4.20497	26.4441	28.4004	22.2616	2.3319
chr2	13556886	13560555	Trdmt1					Tnip3	0.012841	0.0256819	0.0642048	0.243978	0.121989	0.102728	2.31417
chr2	25147440	25148644	Gm13387					Prdm1	0.087129	0.149364	0.049788	0.336069	0.572562	0.348516	2.2876
chr2	29100186	29101063	Gm13393					Myo3b	0.213652	0.194229	0.116537	1.04884	0.932299	0.563264	2.24478
chr2	29627112	29633771	Rapgef1					Ubash3b	2.56602	2.44472	1.84754	10.4974	12.3916	9.49896	2.24318
chr2	29635730	29639389	Rapgef1					Atxn1	1.17316	1.19894	0.812185	5.59505	5.68529	3.40344	2.19238
chr2	29648500	29651009	Rapgef1					Ttc39b	2.58717	2.30566	1.46115	9.77226	8.86742	7.68778	2.07826
chr2	34204645	34205352	Pbx3					Il10ra	8.05142	5.86268	4.70969	28.434	26.558	21.4965	2.05988
chr2	35985125	35986264	Ttll11					Gpr155	1.69899	2.02651	1.53523	7.70688	8.22886	5.71107	2.03238
chr2	35994020	35994917	Ttll11					March3	0.239017	0.204872	0.136581	0.523561	1.08127	0.77396	2.01529
chr2	52570369	52571648	Cacnb4					Map3k8	1.69987	1.18384	1.47221	5.99506	6.92088	4.8264	2.01173
chr2	70090454	70094483	Myo3b					Gm26583	0.29689	0.371112	0.148445	1.02056	1.29889	0.668002	1.90424
chr2	73344940	73347489	Gpr155					Fam184a	0.0157039	0.0628154	0.0942231	0.345485	0.314077	0.0314077	1.8561
chr2	73348336	73349019	Gpr155					Platr11	4.93312	3.52365	4.40457	13.3899	16.2088	12.509	1.69632
chr2	102849560	102850439	Cd44					Kbtbd11	29.9986	26.7037	18.1026	79.3833	84.7183	67.6405	1.65682
chr2	119337610	119338153	Dll4					Osbpl3	0.166711	0.227333	0.227333	0.60622	0.833553	0.560754	1.6517
chr2	126489766	126491915	Atp8b4					Raph1	0.0666981	0.106717	0.140066	0.306811	0.320151	0.34683	1.64241
chr2	128332790	128334784	Gm14005					Gab3	2.03794	1.30007	1.42305	4.93674	5.44622	4.21643	1.62513
chr2	128391913	128393899	Gm14005					Lats2	4.21217	4.21217	2.49922	10.8019	13.273	8.94853	1.61454
chr2	128395222	128395622	Gm14005					Stat4	26.5879	22.4921	20.1616	71.8898	77.5393	62.0032	1.61277
chr2	128427436	128430000	Gm14005					Tnfsf8	7.03879	5.49457	4.9918	19.4285	18.3511	14.9933	1.59393
chr2	155572476	155573225	Acss2					Tyrobp	0.727222	0.484815	0.727222	2.66648	2.30287	0.96963	1.56223
chr2	163702747	163704599	Pkig					1700025G04Rik	4.55803	4.69721	4.66821	12.9492	14.8107	12.8274	1.53943
chr2	167938632	167939385	Ptpn1					Il2rb	92.0943	88.3388	83.037	250.608	270.981	233.181	1.51702
chr2	168582331	168584169	Nfatc2					Ifng	1.01944	0.679624	0.339812	2.26541	1.69906	1.07607	1.38425
chr3	19318930	19319184	Pde7a					Pkig	0.256988	0.513977	0.428314	0.908025	1.02795	1.06222	1.3644
chr3	79235511	79235890	Rapgef2					Ccl4	9.94311	6.0073	4.97156	17.4004	20.6112	14.0861	1.35049
chr3	84045747	84046628	Tmem131l					Iqgap2	19.4973	17.1519	14.1432	42.8798	44.6329	38.6629	1.32209
chr3	87840510	87841811	Sh2d2a					Gng2	11.6786	11.0246	10.3862	29.0564	30.4734	22.6721	1.30229
chr3	100442929	100443650	Gm43121					Rnf157	2.10732	2.27935	2.53739	5.31131	6.20728	5.2898	1.27726
chr3	104780202	104782539	Fam19a3					N4bp1	13.2935	12.2368	11.6873	30.3277	32.8533	26.5235	1.26488
chr4	8822946	8823856	Chd7					AW112010	282.668	233.841	149.324	513.313	490.586	513.313	1.23478
chr4	8834025	8840615	Chd7					Thtpa	3.57432	4.2846	3.39102	9.63463	9.25657	7.42359	1.22502
chr4	8842612	8843560	Chd7					Nod1	19.4619	16.5278	13.3649	39.1122	41.5887	33.7824	1.22479
chr4	11476064	11476799	Virma					Gm12216	0.464851	0.309901	0.309901	0.748926	1.1363	0.697276	1.22451
chr4	32125754	32129260	Gm11928					Ahnak	47.143	35.0734	29.5363	93.6151	93.6151	69.2695	1.21176
chr4	40798818	40799523	B4galt1					Oplah	1.30708	1.49031	1.56361	4.71525	2.85847	2.57751	1.16888
chr4	43834245	43834702	Olfr157					Xylt1	6.61768	4.63238	3.95272	11.4826	13.3427	8.81762	1.15678
chr4	63841427	63843550	Tnfsf8					Kcnc1	3.34006	2.37399	2.50879	6.47043	6.54532	4.91273	1.12504
chr4	83323201	83324737	Ttc39b					Bcl2	49.2256	46.1648	42.8951	117.159	103.012	82.2516	1.1162
chr4	83326702	83329028	Ttc39b					Ttc7b	10.9263	11.125	8.04573	22.9254	23.5611	18.2767	1.11166
chr4	89547658	89548884	Gm12610					Gramd3	80.5087	71.4816	65.4461	162.775	157.291	147.057	1.1069
chr4	89550073	89551712	Gm12610					Pde4a	0.11609	0.178599	0.178599	0.383989	0.258969	0.375059	1.10534
chr4	89687936	89689253	Dmrta1					Katnb1	13.9712	11.9952	11.4963	25.3078	25.5073	27.9224	1.07574
chr4	101298331	101298993	Gm12796					Mapre2	2.14417	1.90295	2.02356	4.65017	4.38885	3.7657	1.07134
chr4	126251582	126252349	Map7d1					Atp8b4	22.2526	20.3229	20.6103	44.5564	43.9714	42.4112	1.05171
chr4	126301262	126301705	Col8a2					Otulin	62.0319	57.493	47.865	120.213	118.195	107.008	1.05167
chr4	135160896	135162296	Runx3					Lpar5	2.5268	3.42922	3.1585	5.41457	7.76088	5.50481	1.02225
chr4	137602022	137605592	Usp48					Cd44	17.4731	14.0229	13.5588	30.5577	31.6775	27.1579	0.993739
chr4	145305214	145306823	Tnfrsf8					Nbeal2	15.1543	12.6071	13.1938	28.849	28.5842	24.0122	0.990072
chr4	150807868	150809339	Gm13049					Pbx3	0.0671392	0.0671392	0.0335696	0.145468	0.0895189	0.0895189	0.977757
chr4	150894230	150894563	Park7					Bst1	0.0824346	0.329738	0.494608	0.350347	0.618259	0.535825	0.915618
chr4	150895211	150896096	Park7					Abcb1b	5.51833	4.05533	4.29489	8.46144	8.43578	8.99189	0.911834
chr5	8837991	8840758	Abcb1b					Dennd4a	7.79663	6.34168	6.91892	13.8378	14.6127	10.833	0.89094
chr5	21042971	21044530	Ptpn12					Tbl2	4.66459	4.60367	4.29908	8.34579	8.43281	7.81493	0.857605
chr5	31279012	31279980	Ift172					Pik3r5	21.5792	20.4584	21.1851	41.1139	39.1185	34.3396	0.853198
chr5	32147724	32149893	Fosl2					Lpxn	42.8518	45.7086	39.3013	67.9916	82.7653	72.6441	0.804166
chr5	43823528	43825777	Bst1					Gnptab	9.3655	9.22607	8.97043	18.9518	17.4064	12.5028	0.803986
chr5	44012434	44012944	Prom1					Pde7a	19.4278	17.725	18.0602	32.5649	32.2561	31.2944	0.800443
chr5	62852485	62854265	Dthd1					Nek7	26.5058	27.2101	19.2398	41.019	42.3721	41.8717	0.796243
chr5	64662001	64662276	Gm25306					Med10	46.4714	45.8369	40.2064	77.0822	84.6159	67.9624	0.789962
chr5	64780985	64782108	Gm20033					Capn2	13.3162	12.3035	12.8422	20.5238	24.5639	20.8578	0.773816
chr5	72732129	72733178	Txk					Arhgap26	2.02738	2.16937	1.66844	3.31717	3.96009	2.7058	0.759531
chr5	72742652	72743854	Txk					Rnf138	13.9795	13.2322	11.8474	22.376	22.9475	19.2987	0.724694
chr5	96911473	96913244	Gm33370					Sema4f	7.18479	5.19476	5.06554	9.76925	9.43327	9.12313	0.716278
chr5	105555354	105556245	Lrrc8c					Nfatc2	4.43318	3.67062	3.89034	6.04877	6.79194	6.68208	0.705795
chr5	105731356	105733011	Lrrc8d					Zfp473	0.354191	0.340568	0.2997	0.504041	0.517664	0.565344	0.683546
chr5	110582858	110584085	Galnt9					Rttn	6.41452	6.10414	6.18879	10.0827	9.97919	9.21735	0.644762
chr5	135152774	135153554	Tbl2					Man2a1	21.4456	22.1175	20.8966	32.386	38.973	29.755	0.640636
chr5	147070202	147072117	Lnx2					Acpp	4.01945	3.41559	3.32123	6.30279	5.56684	4.39686	0.586969
chr5	148493602	148494100	Ubl3					Asrgl1	10.4678	10.9769	9.95873	15.4154	18.0084	13.7768	0.579709
chr6	30229471	30230172	Ube2h					Dennd1b	7.97426	7.69953	6.96691	10.9047	12.0459	10.1299	0.54571
chr6	30346241	30348271	Gm25625					Acss2	3.36985	3.32277	3.26896	4.80254	5.43481	4.33171	0.540972
chr6	39283202	39286704	Gm26008					Cyfip2	47.3498	44.4626	45.0304	64.9905	69.7736	62.315	0.524945
chr6	40432502	40432921	E330009J07Rik					Chd7	16.4327	13.5171	13.6757	21.8822	20.8161	19.15	0.507071
chr6	50377615	50379070	Osbpl3					Dock2	94.7511	94.7511	103.002	152.526	152.526	112.677	0.501488
chr6	54807766	54808025	Znrf2					B4galt1	42.3651	42.1067	39.249	56.4599	61.7071	56.4599	0.49671
chr6	54954384	54958163	Nod1					Ppm1h	22.6348	22.1267	19.894	30.1151	31.6258	28.7581	0.486265
chr6	65537653	65539254	Tnip3					Zc3h12d	18.1377	16.4342	15.7995	22.4467	26.121	20.8434	0.457604
chr6	82934605	82936254	Sema4f					Fosl2	1.41237	1.31351	1.63835	2.2033	2.04794	1.75134	0.456103
chr6	100823410	100825406	Ppp4r2					Pgam1	5.52546	5.97347	5.37612	7.5415	7.09349	8.36286	0.452929
chr6	125067292	125068569	Lpar5					Btla	14.6079	15.2375	13.5584	18.3648	20.4846	20.4846	0.451703
chr6	128763300	128768335	Klrb1c					Sh2d2a	29.9955	24.3785	27.5323	38.6281	36.7635	35.4974	0.440499
chr6	128770090	128771451	Klrb1c					Rab8b	37.9627	41.22	38.8563	48.9451	56.7856	53.8454	0.433093
chr6	128832999	128840789	Gm44066					Txk	17.422	15.8495	14.2396	22.6137	21.9148	19.319	0.42796
chr6	129583005	129583564	Klre1					Pfkp	26.7105	25.6701	29.3809	35.7838	38.1995	35.7838	0.426157
chr7	4663569	4663827	Hspbp1					Usp48	17.5732	15.7382	16.8956	22.8804	23.0357	21.2431	0.419628
chr7	30409343	30411160	Tyrobp					Gata3	5.84264	6.28943	5.73953	6.53001	8.79833	8.52338	0.409609
chr7	30887031	30888216	D7Ertd128e					Hspbp1	44.6997	39.7841	36.017	49.891	54.485	54.3012	0.402299
chr7	30890316	30891447	D7Ertd128e					Rptor	7.04851	6.71359	6.43449	8.97683	9.30667	8.36281	0.398831
chr7	44741552	44742324	Zfp473					Ypel1	0.309717	0.176981	0.294968	0.530943	0.294968	0.221226	0.389802
chr7	46401348	46401801	Kcnc1					Riok1	23.9156	23.0188	22.4707	26.4318	31.9124	31.7381	0.372803
chr7	66103589	66105230	Gm26827					Gabarapl2	9.93776	10.2906	8.8793	12.1723	13.8188	11.7019	0.370614
chr7	66115789	66118725	Gm26827					Rrp1b	11.6801	8.85772	9.19499	13.8812	12.9049	11.5026	0.369952
chr7	75641046	75645954	Akap13					Dym	13.8876	11.8957	13.5556	17.1243	17.0966	15.7411	0.342525
chr7	75794207	75796575	Gm26729					Mpzl3	1.09578	1.42842	1.60453	1.6828	2.11328	1.46756	0.342341
chr7	75797559	75798415	Gm26729					BC030336	6.35306	6.26835	6.00011	8.61192	7.9625	7.05895	0.339015
chr7	75880500	75882059	Klhl25					Tef	3.76343	4.22408	3.55484	5.91893	4.95417	3.89381	0.338007
chr7	80789527	80790997	Iqgap1					Lcp1	283.635	220.145	181.931	283.635	283.635	283.635	0.335545
chr7	90059325	90061169	E230029C05Rik					Gfod1	6.10237	6.2051	6.0921	6.90369	8.1365	8.01321	0.322267
chr7	90067187	90067596	E230029C05Rik					Map7d1	32.8505	32.8505	31.8584	39.6452	42.8273	38.6344	0.310357
chr7	99152341	99153228	Dgat2					Ubl3	10.3661	10.2142	10.1382	12.8395	13.2868	11.4719	0.288662
chr7	101450581	101470842	Gm45837					Celsr1	17.4702	16.5732	16.8268	22.2646	23.4091	17.0371	0.288299
chr7	114159496	114162114	Rras2					Ranbp10	7.81723	7.52102	8.77023	11.333	8.57706	9.34976	0.271428
chr7	114171494	114173256	Gm45454					Inpp5d	28.3705	28.1636	28.5593	33.0284	35.6991	33.559	0.264515
chr7	117432693	117433619	Xylt1					Adat1	2.29987	3.09239	2.65728	3.23225	3.20117	3.17009	0.263719
chr7	118294791	118295512	Gm23229					Park7	51.9517	55.2607	50.2971	63.809	62.0166	62.4302	0.258655
chr7	120699049	120701160	BC030336					Lrrc8c	14.3434	13.9951	12.7179	16.0582	16.5762	16.4154	0.25848
chr7	123217483	123218018	Slc5a11					Rras2	67.7571	72.511	61.9202	76.1816	82.831	76.663	0.223125
chr7	123218613	123220159	Slc5a11					Ptpn1	25.6979	26.2292	26.2292	27.8476	32.4683	30.6398	0.216039
chr8	15024497	15030802	Kbtbd11					Cblb	19.3736	18.1195	17.4924	21.8169	21.4061	20.0655	0.203418
chr8	25624685	25625045	Nsd3					Znrf2	86.6551	91.337	74.4908	100.679	97.5686	91.337	0.201919
chr8	70547982	70548670	Ell					Map3k1	29.1354	30.8427	28.5112	32.7153	35.4141	33.3762	0.19833
chr8	77451033	77452925	Arhgap10					Ell	9.57246	10.5031	10.4588	10.5917	12.5639	11.8991	0.197773
chr8	86797421	86800666	N4bp1					Tle4	30.0249	29.4356	29.1704	34.9161	34.5772	32.2495	0.197718
chr8	86835756	86840166	N4bp1					Mbnl2	16.5641	16.8194	16.3689	19.3724	20.7389	16.9996	0.194276
chr8	86868967	86871808	N4bp1					Vps37c	6.56698	5.77442	6.6519	8.60501	8.0955	5.40644	0.193483
chr8	86887639	86889074	2010110E17Rik					Thada	14.2111	11.1851	12.3296	15.7631	14.3758	12.9365	0.192933
chr8	94458423	94459576	Nlrc5					Dgat2	0.455523	0.242946	0.455523	0.242946	0.546628	0.51626	0.186563
chr8	95083823	95087116	Katnb1					Ube2h	34.4941	36.4676	33.9077	37.5259	41.2441	38.67	0.163191
chr8	105793433	105794912	Ranbp10					Arhgap10	9.00051	10.9131	8.14546	10.8456	11.1156	9.20302	0.157904
chr8	106017391	106017694	Dus2					Trdmt1	3.9215	4.11758	3.65413	3.81455	3.9928	5.2762	0.155053
chr8	111954365	111957358	Gabarapl2					Klhl25	26.6973	30.3728	26.1723	28.5148	31.5844	32.1095	0.149662
chr8	111964727	111965323	Adat1					Dus2	3.61386	2.96418	2.88297	3.086	3.53265	3.77629	0.142071
chr8	115398083	115398593	Wwox					Lnx2	14.5808	12.7807	12.5107	13.3808	16.2609	14.2808	0.138875
chr8	120104878	120105818	Gm20388					Baz1a	18.8109	19.7466	19.9758	20.3578	22.6303	21.494	0.138796
chr8	120715162	120716578	Gm20388					Ift172	1.78723	1.40499	2.30377	1.89054	2.02484	2.05583	0.135236
chr8	120725168	120726409	Gm20388					Pik3r1	25.8338	25.2505	26.078	27.2649	31.1986	25.8338	0.123006
chr8	128548785	128552951	Nrp1					Vmp1	13.9656	13.4169	13.3992	16.5676	12.7443	15.1161	0.117213
chr8	128611896	128614725	Gm9204					Runx3	10.3707	9.35955	10.2477	11.6414	10.48	10.152	0.104153
chr8	128643381	128648653	Gm26002					Ptpn12	9.74051	9.1366	11.1626	11.2211	10.0522	10.9678	0.103108
chr9	21171207	21172470	Pde4a					Lrrc8d	2.38683	1.65284	1.51147	2.16391	1.69089	1.97905	0.0931862
chr9	21183882	21184365	Pde4a					Gm12250	41.6378	52.2082	37.6671	39.8671	50.0082	49.6863	0.0928099
chr9	41152779	41153627	Ubash3b					Pitpnc1	17.2345	17.6377	16.5625	18.1132	19.602	16.8726	0.0836932
chr9	44016411	44016636	AC126459.2					Grap	104.54	104.54	98.4398	107.933	113.538	102.405	0.073825
chr9	44566764	44569307	Cxcr5					Akap13	54.8652	54.8652	57.4866	62.2213	62.2213	52.0639	0.0734288
chr9	45058279	45059428	Mpzl3					Abracl	74.4578	87.4181	66.4106	72.1707	83.3521	80.472	0.0541994
chr9	45278134	45278613	Il10ra					Mars	23.7449	23.2456	25.4024	23.9845	23.685	27.4794	0.0525891
chr9	56102415	56105154	Pstpip1					Pgs1	12.1516	11.3312	12.4335	13.5615	12.6899	11.0748	0.0502831
chr9	61662649	61663018						Mbp	32.2962	32.8656	29.6116	31.9708	35.0458	30.8319	0.0457179
chr9	64787932	64799157	Dennd4a					Fyn	105.758	105.758	107.513	107.513	107.513	113.529	0.042059
chr9	65404070	65405562	Rasl12					Ptk2b	58.5828	55.3672	63.3877	59.784	59.784	61.1515	0.0291894
chr9	66224600	66226543	Dapk2					Pstpip1	35.3574	34.1616	39.3019	38.4452	35.1789	35.5181	0.00516649
chr9	66265581	66266387	Dapk2					Atg10	3.61125	5.39564	4.9283	4.67339	3.22888	6.11789	-0.004677
chr9	66886823	66887522	Rab8b					Golga4	20.5666	19.859	21.7369	21.2108	22.6079	18.2986	-0.0060298
chr9	104331101	104332174	Acpp					Zswim6	9.54719	8.58245	8.92073	8.75786	9.77271	8.41957	-0.00702478
chr9	110644358	110647364	Nbeal2					Ercc4	5.98267	5.84047	5.82015	6.17566	6.52101	4.9771	-0.00739109
chr9	118272950	118273251	Gm22198					Rapgef2	11.3891	11.4426	11.2188	10.6593	11.8513	10.8102	-0.0328638
chr9	118415464	118417608	Platr11					Lrrfip1	59.2183	59.958	57.2845	59.958	57.2845	53.0894	-0.0525099
chr9	118518652	118519139	Golga4					Wwox	1.1289	1.29017	0.913871	0.954189	1.15578	1.06842	-0.0545791
chr9	124124456	124126415	Ccr5					Prkca	10.415	10.0197	10.0881	10.5138	9.86764	8.86415	-0.0652718
chr10	7838625	7840241	Zc3h12d					Xxylt1	5.04878	5.42944	5.12892	5.6899	4.52787	4.72822	-0.0679952
chr10	18007504	18007991	Abracl					Rapgef1	37.0258	36.7481	36.7481	33.6935	35.7484	33.9989	-0.0959637
chr10	19491566	19496588	AC153862.2					Prkch	154.719	144.009	138.034	133.798	133.798	133.798	-0.120174
chr10	19502724	19508730	AC153862.2					Ppp4r2	9.05058	9.57004	9.03061	8.2714	8.47119	8.67098	-0.121683
chr10	19521772	19522726	AC153862.1					Ccdc88c	55.1484	49.94	51.1852	50.568	48.7489	42.4901	-0.143233
chr10	39469034	39473195	Fyn					Ppp1r13b	14.793	14.9985	16.8916	13.5896	14.6756	12.8998	-0.182483
chr10	39478519	39480727	Fyn					Nrp1	0.219878	0.624916	0.671206	0.393466	0.416611	0.416611	-0.199508
chr10	39484254	39493578	Fyn					Ikzf3	24.7932	24.7932	26.4565	23.7702	21.1308	21.1308	-0.20577
chr10	40400594	40401030	Cdk19					Asap1	5.92042	5.51841	5.75596	5.57323	4.65959	4.65959	-0.210045
chr10	41978126	41978886	Armc2					E330009J07Rik	14.659	17.9058	17.3982	14.2301	15.2716	13.39	-0.217839
chr10	43978503	43981739	Crybg1					Cdk19	20.789	21.5424	19.447	17.0456	17.5871	17.6577	-0.238446
chr10	44446413	44449134	Prdm1					Atxn7l1	3.17694	2.05246	2.98589	2.72933	1.83411	2.16163	-0.286081
chr10	53770932	53772091	Fam184a					Ctif	0.232551	0.531545	0.332216	0.387585	0.310068	0.188255	-0.304505
chr10	61326079	61329937	Pald1					Celf2	12.1537	10.0647	10.762	8.62013	8.48808	8.9212	-0.337416
chr10	61332590	61337454	Pald1					Dirc2	6.10732	6.85489	6.48744	4.94161	5.44844	4.07999	-0.435256
chr10	79692466	79692991	Gzmm					Gm20033	1.79431	0.919038	1.09409	1.2035	1.00656	0.568928	-0.453431
chr10	82982040	82983029	Chst11					Iqgap1	146.453	159.523	146.453	107.596	107.596	113.383	-0.460702
chr10	88426043	88430418	Gnptab					Btd	9.09321	9.81951	9.09321	7.03054	8.27976	5.34553	-0.464261
chr10	96274703	96275108	AC131596.1					Nlrc5	53.5177	45.5338	53.5177	39.8298	33.0798	35.0824	-0.498882
chr10	117804355	117805243	AC135019.2					Plgrkt	12.5598	10.9043	14.2872	8.96097	7.73738	8.99696	-0.552265
chr10	117894184	117894876	AC135019.1					Zmiz1	3.46625	3.74465	4.20317	2.24897	2.34723	2.21076	-0.743383
chr10	118435186	118436103	Ifng					Rnu2-10	30.0636	3.579	5.3685	16.4634	2.1474	3.579	-0.821301
chr10	118470336	118470859	Ifng					Galnt9	2.13764	2.2286	1.77378	0.659484	1.29623	1.04608	-1.06578
chr10	122724356	122729175	Ppm1h					Itgae	172.785	164.861	152.506	69.7467	59.6592	77.1779	-1.25211
chr10	127300411	127300749	Mars					Olfr56	0.964287	0.843751	1.35603	0.241072	0.256139	0.813617	-1.41084
chr11	16977120	16978448	Plek					Tnfrsf8	0.0790505	0.83003	0.790505	0.37549	0.0197626	0.0197626	-2.91272
chr11	16987576	16987952	Plek					Il2ra	0.454848	0.861818	2.65727	0.598484	0.0957575	0.0239394	-2.97667
chr11	17004758	17005659	Plek
chr11	17006628	17008753	Plek
chr11	34774753	34777104	Dock2
chr11	46215567	46216741	Cyfip2
chr11	49000215	49000877	Olfr56
chr11	53838328	53846603	Gm12216
chr11	58193183	58194192	Gm12250
chr11	61641448	61642614	Grap
chr11	67531511	67532589	Gas7
chr11	68466370	68466899	Pik3r5
chr11	70788865	70793888	Scimp
chr11	73132957	73133593	Itgae
chr11	83638978	83641996	Rpl9-ps1
chr11	83657058	83658275	Ccl4
chr11	86585520	86588873	Vmp1
chr11	98509501	98510753	Ikzf3
chr11	101660922	101662362	Rnu2-10
chr11	107431115	107432780	Pitpnc1
chr11	108247593	108250138	Prkca
chr11	108267825	108269813	Prkca
chr11	109317401	109317850	Rgs9
chr11	116379111	116379768	Rnf157
chr11	116397157	116398519	Rnf157
chr11	116439173	116441570	Qrich2
chr11	117991678	117992694	Pgs1
chr11	117993962	117996142	Pgs1
chr11	119670294	119673350	Rptor
chr11	119676280	119678124	Rptor
chr11	119680992	119683148	Rptor
chr12	33157626	33160999	Atxn7l1
chr12	51847464	51848766	AC157213.1
chr12	54998542	54999599	Baz1a
chr12	69457795	69458083	AC157822.3
chr12	69513019	69513427	AC157822.3
chr12	73657331	73657655	Prkch
chr12	100480184	100481721	Ttc7b
chr12	100984575	100985505	Ccdc88c
chr12	101011921	101014364	Ccdc88c
chr12	104054835	104063598	Serpina12
chr12	111911874	111914667	Ppp1r13b
chr12	112952613	112953221	Gm26583
chr13	6632234	6637254	Pfkp
chr13	38049057	38050806	Riok1
chr13	40922079	40923022	Gcnt2
chr13	43243050	43244166	Gfod1
chr13	45692789	45695332	Atxn1
chr13	45849682	45852391	Atxn1
chr13	60895466	60898037	CT010498.2
chr13	69813380	69814905	Med10
chr13	91090983	91092055	Atg10
chr13	93762735	93765388	AC131739.1
chr13	95684282	95686674	Iqgap2
chr13	95912331	95913170	Gm24032
chr13	101705539	101708516	Pik3r1
chr13	107866482	107866843	Zswim6
chr13	111788834	111789959	Map3k1
chr14	19992991	19996121	Gng2
chr14	20172246	20178688	Kcnk5
chr14	25505398	25506237	Zmiz1
chr14	31664728	31665407	Btd
chr14	55096842	55098125	Thtpa
chr14	56283969	56285380	AC091783.4
chr14	57712052	57713487	Lats2
chr14	66219205	66221012	Ptk2b
chr14	74996483	74997282	Rubcnl
chr14	75190433	75194037	Lcp1
chr14	120404983	120406298	Mbnl2
chr15	27640811	27642266	Otulin
chr15	58653435	58655545	Fer1l6
chr15	61981039	61981732	Gm37947
chr15	64075001	64078678	Asap1
chr15	64101851	64103385	Asap1
chr15	66823807	66826811	Tg
chr15	66827859	66828205	Tg
chr15	76272986	76275450	Spatc1
chr15	76311518	76312234	Oplah
chr15	78500092	78504579	Il2rb
chr15	78509686	78512870	C1qtnf6
chr15	81819229	81820424	Tef
chr15	86015349	86016524	Celsr1
chr15	100598179	100601261	Pou6f1
chr16	13061189	13061594	Ercc4
chr16	13158347	13160490	Ercc4
chr16	17085013	17086022	Ypel1
chr16	17086800	17087301	Ypel1
chr16	30942499	30944537	Xxylt1
chr16	35695924	35696783	Dirc2
chr16	36985241	36986357	Fbxo40
chr16	45227408	45227677	Btla
chr16	49806341	49807783	Gm16619
chr16	52146616	52148714	Cblb
chr16	58542803	58543306	St3gal6
chr17	32053116	32054993	Rrp1b
chr17	44702629	44702976	Runx2
chr17	44734220	44736802	Runx2
chr17	44737878	44738496	Runx2
chr17	57183246	57183887	Tnfsf14
chr17	64617043	64618353	Man2a1
chr17	71287642	71288118	Gm26561
chr17	84224893	84227652	Thada
chr17	84435009	84435470	Thada
chr17	86968820	86972128	Rhoq
chr18	4349485	4354447	Map3k8
chr18	21006442	21008930	Rnf138
chr18	23808081	23809057	Mapre2
chr18	38380124	38382000	Gm24690
chr18	39137199	39138522	Arhgap26
chr18	39139365	39142630	Arhgap26
chr18	46918020	46918644	Arl14epl
chr18	56439134	56441828	Gramd3
chr18	56462715	56466310	Gramd3
chr18	65697634	65698432	Oacyl
chr18	75041696	75045626	Dym
chr18	75446136	75448778	Ctif
chr18	75458320	75460192	Ctif
chr18	75478397	75479568	Ctif
chr18	75488537	75490382	Ctif
chr18	79300314	79300827
chr18	82244214	82246045
chr18	82492448	82492716	Mbp
chr18	88975865	88976211	Rttn
chr19	8988702	8993589	Ahnak
chr19	9116029	9116969	Asrgl1
chr19	10697991	10699654	Vps37c
chr19	11045607	11046416	AW112010
chr19	12800745	12801004	Lpxn
chr19	14387508	14388093	Tle4
chr19	29342314	29342646	Plgrkt
chr19	34612268	34612648	Ifit3b
chr19	40660193	40660671	Entpd1
chr19	41327734	41334130	Pik3ap1
chr19	41337603	41339903	Pik3ap1
chr19	41353940	41355731	Pik3ap1
chr19	41365287	41370707	Pik3ap1
chr19	41915462	41917882	Pgam1
chr19	53446466	53447179	Mirt1
chrX	75055299	75056044	Gab3
chrX	101736403	101738188	Cxcr3
chrX	166913955	166914917	Gm15231
chrX	167111129	167111395	Gm15232

## Sheet: Cluster3
ChIP-seq H3K27ac								RNA-seq
Chromosome	Start	End	Annotated gene					Gene Symbol	Naive1	Naive2	Naive3	TIM1	TIM2	TIM3	TIM vs N : log2 FC
chr1	36313594	36313910	Arid5a					Kcnj15	0.0101815	0.0101815	0.0101815	0.193449	0.162905	0.183268	3.94902
chr1	91983060	91985046	Hdac4					Gm12503	0.26233	0.131165	0.218609	2.84191	2.40469	2.38283	3.58705
chr1	106031398	106033639	Zcchc2					Tmem2	3.81424	2.56333	2.44029	26.4536	31.8468	21.737	3.18869
chr1	164972541	164973018	1700029M03Rik					Apol7b	0.0282942	0.169765	0.0565885	1.18836	0.509296	0.452708	2.76285
chr1	189916811	189917151	Smyd2					Chst11	4.03202	3.17862	2.28811	16.6476	19.7149	14.2605	2.43203
chr2	73374377	73375466	Gpr155					Apol7e	0.828779	1.01295	0.368346	3.62207	3.99042	3.25372	2.37359
chr2	154608775	154609788	4930519P11Rik					Ubash3b	2.56602	2.44472	1.84754	10.4974	12.3916	9.49896	2.24318
chr2	164849888	164850794	Pltp					Tbc1d16	0.806595	0.66256	0.470513	2.4678	4.23462	2.4678	2.21986
chr3	9786652	9786934	Pag1					Olig3	0.801472	1.46937	0.50092	4.27452	4.60846	3.1391	2.19829
chr3	95709138	95709564	Adamtsl4					Gpr155	1.69899	2.02651	1.53523	7.70688	8.22886	5.71107	2.03238
chr4	33109718	33112326	Gabrr2					Pltp	2.18791	2.50809	1.92109	7.31083	8.64492	5.22964	1.65617
chr4	44103390	44107795	Gm12503					Il2rb	92.0943	88.3388	83.037	250.608	270.981	233.181	1.51702
chr4	47309044	47311214	Col15a1					Ifng	1.01944	0.679624	0.339812	2.26541	1.69906	1.07607	1.38425
chr5	37196642	37197210	Gm1043					Iqgap2	19.4973	17.1519	14.1432	42.8798	44.6329	38.6629	1.32209
chr5	100826390	100827381	Gm26286					N4bp1	13.2935	12.2368	11.6873	30.3277	32.8533	26.5235	1.26488
chr5	105676835	105677140	Lrrc8d					Otulin	62.0319	57.493	47.865	120.213	118.195	107.008	1.05167
chr5	107933668	107934421	Fam69a					Rad51b	0.30775	0.461624	0.807843	0.692437	0.769374	1.53875	0.908653
chr5	111263022	111263194	Ttc28					Me2	58.6968	57.583	54.4922	102.218	107.481	101.299	0.864992
chr5	142039603	142040278	Sdk1					Lrrc28	3.12522	3.42219	2.78583	5.76964	5.40196	5.43025	0.836794
chr5	143698334	143699230	Cyth3					Smyd2	7.77435	6.46604	6.28992	12.9572	13.5108	9.76196	0.808963
chr5	143700062	143700720	Cyth3					Prkce	2.84319	3.09738	2.9185	4.77317	5.68637	3.89761	0.678903
chr5	150583761	150584599	N4bp2l1					Ms4a4b	136.718	136.718	132.855	205.025	222.989	179.854	0.575789
chr6	50525293	50526368	Gm26289					Sema4d	24.7402	23.394	21.3482	32.6902	32.6902	31.3546	0.479419
chr6	67128517	67128854	A430010J10Rik					Zfp318	9.42579	9.17921	9.40193	12.6314	14.3733	10.1655	0.393776
chr6	94686247	94686514	Lrig1					Cmc1	13.8917	14.5863	12.6183	16.207	19.68	17.3647	0.374418
chr6	146685856	146686994	4930479D17Rik					Dym	13.8876	11.8957	13.5556	17.1243	17.0966	15.7411	0.342525
chr7	16361785	16369589	Sae1					Zcchc2	13.9362	12.1096	12.0693	16.903	15.4398	14.5921	0.299617
chr7	19332619	19333560	D830036C21Rik					Nfatc1	15.4044	14.6779	14.6779	18.0071	19.5245	17.2806	0.290507
chr7	67419048	67422979	Gm33926					Celsr1	17.4702	16.5732	16.8268	22.2646	23.4091	17.0371	0.288299
chr7	67502748	67503608	Lrrc28					Arid5a	17.4113	15.3944	16.8117	19.799	20.4532	18.7197	0.249726
chr7	67529523	67533875	Lrrc28					Vps54	12.0617	10.3334	10.4972	15.0089	12.6621	11.2067	0.2344
chr7	98993181	98993524	Uvrag					Ttc28	2.74213	2.60336	2.36467	2.88645	3.65247	2.5867	0.227756
chr7	106210815	106211167	Gvin1					Fam69a	11.0622	10.3531	9.99855	11.8423	12.7168	12.1023	0.223144
chr7	125400120	125401332	Gm30717					N4bp2l1	14.0196	13.661	13.9299	17.7486	16.7984	13.0873	0.181576
chr7	125402056	125403142	Gm30717					Uvrag	33.7619	34.9549	31.4554	35.6309	39.5678	37.8777	0.174696
chr7	132389051	132389553	Fgfr2					Ezh1	11.1359	11.338	11.9444	13.047	13.1389	12.5049	0.168587
chr7	140195449	140195848	Olfr524					Sae1	55.079	53.1196	55.9498	59.941	59.7233	64.6579	0.167496
chr7	140211545	140212256	Olfr524					Tcf12	18.7438	18.5237	18.1011	19.6858	21.4334	20.6454	0.156849
chr8	70743073	70744733	Pde4c					Col15a1	0.215337	0.17227	0.279939	0.183037	0.34454	0.236871	0.120629
chr8	86807021	86810327	N4bp1					Lrig1	13.1822	11.4564	10.8934	13.2189	13.0476	11.897	0.106151
chr8	119799981	119801105	Cotl1					Lrrc8d	2.38683	1.65284	1.51147	2.16391	1.69089	1.97905	0.0931862
chr9	41133854	41136214	Ubash3b					Gna11	7.40819	6.64067	6.97438	7.09117	8.35924	6.82421	0.0779009
chr9	72099578	72100896	Tcf12					Cotl1	428.713	536.542	536.542	485.86	511.978	580.589	0.0755824
chr9	80320677	80321404	Impg1					Litaf	1.86292	2.2769	1.70768	2.32865	1.73355	2.04404	0.0639395
chr9	106071909	106072347	Col6a4					Hdac4	7.57617	6.20676	6.31347	7.78069	7.28272	5.84218	0.0509807
chr9	118082641	118083512	Cmc1					D16Ertd472e	46.037	44.4765	45.3125	48.0992	48.35	44.1142	0.0478525
chr9	118486347	118489786	Gm33460					Mthfd1l	38.4104	44.2059	43.5894	42.6954	40.445	46.8879	0.0436089
chr9	120721288	120721927	AC137127.4					Peli1	66.3873	63.8315	61.4844	62.7153	67.6808	64.8434	0.0265405
chr10	4091472	4092362	Mthfd1l					Elmsan1	18.538	19.7415	18.2865	19.1308	19.535	18.6368	0.0192593
chr10	19405547	19406026	Olig3					Fam120a	67.2475	68.2652	75.9647	72.5635	68.2652	71.5325	0.00758075
chr10	81537059	81539513	Gna11					Xxylt1	5.04878	5.42944	5.12892	5.6899	4.52787	4.72822	-0.0679952
chr10	83116680	83117170	Chst11					Frmd6	7.27597	6.6892	7.56935	6.14643	7.51068	6.85056	-0.0727119
chr10	118468489	118469557	Ifng					Gabrr2	2.92271	2.82528	3.5722	3.1825	2.53301	2.85776	-0.121955
chr10	118552998	118557717	AC153495.1					Dhx40	14.6795	11.6273	13.0969	12.2087	12.3056	10.3031	-0.17907
chr11	21144124	21144911	Peli1					Tnrc6c	19.5501	17.9054	18.4803	16.3352	16.0851	13.9879	-0.27233
chr11	21313756	21315021	Vps54					Tmem104	3.66261	2.90636	3.76641	3.09913	2.46151	2.75808	-0.311818
chr11	77195481	77195666	Gm45027					Cyth3	11.1626	11.3147	11.0684	8.11295	8.99669	9.02566	-0.361677
chr11	86820699	86825528	Dhx40					Pag1	33.366	34.1937	34.6504	23.2121	24.3323	23.6331	-0.522274
chr11	87884383	87885982	Olfr462					Rcor2	1.89704	2.39856	2.98729	1.39552	1.3083	2.35495	-0.534456
chr11	94168757	94170189	B230206L02Rik					Ubac2	93.4101	100.649	92.0765	60.1037	53.7854	60.6118	-0.712888
chr11	101195266	101196075	Ezh1					Adamtsl4	0.195404	0.162837	0.358241	0.113986	0.113986	0.195404	-0.758243
chr11	115225859	115232777	Tmem104					Cxxc5	30.1008	36.6628	31.064	12.8831	12.6122	20.1374	-1.12235
chr11	117685305	117689050	Tnrc6c					Pde4c	0.87529	1.06021	1.13418	0.690369	0.258888	0.468465	-1.15747
chr11	119150681	119152099	Tbc1d16					Hectd2	1.30444	1.61359	1.97552	0.799255	0.520269	0.754014	-1.22926
chr12	11199533	11201334	AC104880.1					Megf10	0.93885	0.885707	0.690852	0.247998	0.318855	0.177141	-1.78861
chr12	69435018	69435273	AC157822.3
chr12	70868482	70868953	Frmd6
chr12	79430052	79430554	Rad51b
chr12	84187637	84188263	Elmsan1
chr13	43960973	43961381	AC091785.1
chr13	45442896	45444389	AC154521.1
chr13	48962683	48962975	Fam120a
chr13	51774885	51778399	Sema4d
chr13	95654640	95658314	Iqgap2
chr13	95918287	95918866	Gm24032
chr14	121945891	121966113	Ubac2
chr15	27623986	27631310	Otulin
chr15	61669396	61670423
chr15	77417742	77420214	Apol7b
chr15	77721425	77724249	Apol7e
chr15	78479623	78479903	Il2rb
chr15	78491356	78496015	Il2rb
chr15	86027550	86030284	Celsr1
chr15	96827795	96828085	Gm8888
chr16	10969474	10969754	Litaf
chr16	30975753	30977735	Xxylt1
chr16	78502760	78503086	D16Ertd472e
chr16	94815745	94816916	Kcnj6
chr16	95240761	95243582	Kcnj15
chr16	95244321	95246379	Kcnj15
chr16	95258282	95264785	Kcnj15
chr16	95300680	95301911	Kcnj15
chr16	95820237	95821896	1600002D24Rik
chr17	23753035	23754614	9530082P21Rik
chr17	35304835	35307609	Gm18734
chr17	46388151	46388743	Zfp318
chr17	86322967	86324181	Prkce
chr18	3932519	3934782	Gm24632
chr18	35881486	35882091	Cxxc5
chr18	49784590	49784837	1700065O20Rik
chr18	57249793	57250389	Megf10
chr18	73830954	73831287	Me2
chr18	75284257	75287654	Dym
chr18	80679465	80679897	Nfatc1
chr18	80696283	80700485	Nfatc1
chr19	7274615	7274859	Rcor2
chr19	11460226	11460407	Ms4a4b
chr19	21766968	21768033	Tmem2
chr19	36522316	36523213	Hectd2
chr19	47526701	47527004	Stn1
chrX	103719165	103721411	Slc16a2

## Sheet: Cluster4
ChIP-seq H3K27ac								RNA-seq
Chromosome	Start	End	Annotated gene					Gene Symbol	Naive1	Naive2	Naive3	TIM1	TIM2	TIM3	TIM vs N : log2 FC
chr1	21051883	21052818	Tram2					Mmp25	0.040533	0.0202665	0.0202665	0.34453	0.202665	0.34453	3.25839
chr1	35971610	35972494	Gm37146					March3	0.239017	0.204872	0.136581	0.523561	1.08127	0.77396	2.01529
chr1	36024676	36025586	Gm38049					Mical2	0.178173	0.0593909	0.178173	0.421675	0.475127	0.427614	1.71202
chr1	39555518	39556928	Rnf149					Myo10	0.587554	0.634829	0.459238	1.79643	1.69513	1.59383	1.60027
chr1	53772581	53778844	Stk17b					Adamts14	2.36764	1.99934	1.85465	7.36598	5.82701	3.31469	1.34011
chr1	58300732	58304401	Gm15759					Tec	7.54066	5.6418	5.56877	14.5701	19.0981	13.4928	1.32517
chr1	60627200	60627468	Gm23762					Ahnak	47.143	35.0734	29.5363	93.6151	93.6151	69.2695	1.21176
chr1	69656921	69657707	Ikzf2					Zfr2	0.292327	0.219245	0.264922	0.511573	0.621195	0.639466	1.20454
chr1	69682981	69683309	Ikzf2					Cpne5	0.153833	0.170926	0.159531	0.455802	0.433012	0.256389	1.18131
chr1	69683955	69688367	Ikzf2					Cd101	5.66578	3.94141	3.51032	10.5515	10.0588	7.36962	1.10453
chr1	78485151	78485805	Farsb					Trio	3.14615	2.66441	2.4741	6.54209	6.8454	4.56162	1.099
chr1	91183312	91184193	Ramp1					Camk2b	0.119862	0.0898966	0.119862	0.232233	0.254707	0.16481	0.939395
chr1	91191858	91193915	Ramp1					Dennd4a	7.79663	6.34168	6.91892	13.8378	14.6127	10.833	0.89094
chr1	91625776	91626174	Gm28380					Rnls	0.504184	0.0840306	0.252092	0.252092	0.420153	0.924337	0.87544
chr1	92050726	92052771	Hdac4					Ccne1	7.83225	7.08755	7.08755	11.5558	12.0437	14.1237	0.777325
chr1	92054757	92055476	Hdac4					Gm572	1.28327	1.03649	0.937775	1.92491	1.87555	1.67812	0.722143
chr1	106035404	106036562	Zcchc2					Pkp4	8.43257	8.24092	6.80355	12.7207	12.4093	12.7567	0.698065
chr1	106066029	106066536	Gm37372					Ada	23.492	29.7406	23.8334	39.3012	42.1694	39.1305	0.65401
chr1	127830130	127831057	Map3k19					Dlgap5	4.66691	5.54067	6.04436	6.82561	6.53778	10.958	0.555087
chr1	130633428	130634227	C4bp					Sod1	89.0994	80.4222	65.396	102.221	107.512	120.21	0.499215
chr1	135807373	135808255	Tnni1					B4galt1	42.3651	42.1067	39.249	56.4599	61.7071	56.4599	0.49671
chr1	137669193	137669871	Gm22727					4930415F15Rik	1.25954	0.801528	0.343512	1.20229	0.85878	1.25954	0.488862
chr1	137900651	137901023	Gm4258					Tapt1	31.3715	33.5409	34.0333	45.8957	47.6343	41.08	0.441425
chr1	156408279	156408771	Axdnd1					Ppm1l	1.53703	1.39375	1.38724	2.03201	2.14924	1.65426	0.431007
chr1	164453285	164454449	Atp1b1					Slc4a8	0.267745	0.325494	0.251995	0.377992	0.367493	0.377992	0.411732
chr1	164511484	164512099	Gm26685					Fndc3b	0.0773762	0.11904	0.107136	0.172608	0.142848	0.0952322	0.4086
chr1	165151406	165151678	Tbx19					Kif23	11.9823	15.9764	14.7382	16.6953	16.0563	22.6465	0.37034
chr1	165717326	165719092	Gm37073					Emp1	0.990542	1.26697	1.58947	2.02715	1.37063	1.53188	0.358546
chr1	165815972	165818259	Cd247					Vwa8	3.62121	3.19692	3.76921	4.2823	4.72631	4.47964	0.348746
chr1	179549188	179550094	Cnst					Vrk3	26.0373	24.3382	23.1246	30.3621	33.0982	28.641	0.324637
chr1	180922138	180922973	Lefty1					Tbc1d1	21.8047	20.42	20.1246	27.2051	25.7373	24.4264	0.310632
chr1	181015767	181017685	Ephx1					Lclat1	4.57767	4.60683	4.4902	5.48154	5.88974	5.45238	0.29968
chr1	184016336	184020884	Dusp10					Zcchc2	13.9362	12.1096	12.0693	16.903	15.4398	14.5921	0.299617
chr1	184118263	184119086	Dusp10					Oxct1	60.7306	61.1739	58.2556	70.6307	75.6547	73.8631	0.289091
chr1	189795749	189796536	Ptpn14					Arhgap39	4.82511	4.27765	3.591	6.30049	4.60242	4.45395	0.269316
chr2	3910420	3910766	Gm13191					Mvk	4.49763	4.08876	3.98654	4.65096	5.34094	5.00873	0.254266
chr2	6337932	6338576	Usp6nl					Atg5	18.7754	20.7518	19.2986	23.0188	23.6582	22.7572	0.241078
chr2	6395929	6396521	Usp6nl					Adrb2	12.8233	8.10227	7.3686	12.0258	11.2921	8.93163	0.213565
chr2	11266265	11267210	Prkcq					Gm16576	0.999325	0.885478	0.923427	1.12582	1.06257	1.06257	0.20882
chr2	18919655	18920302	Pip4k2a					St6gal1	58.3192	62.6438	61.2949	69.0542	75.3533	65.7864	0.20402
chr2	18923714	18924889	Pip4k2a					Slc39a11	6.75652	7.73337	6.91933	8.52705	7.69266	8.32354	0.199462
chr2	26550449	26553169	Gm13358					Slc7a1	9.52163	8.73903	8.27658	9.66392	10.66	9.91293	0.18943
chr2	27198323	27199420	Sardh					Hlcs	6.28199	6.37656	5.89021	6.18742	7.45733	7.44382	0.182887
chr2	27209756	27210100	Sardh					Uvrag	33.7619	34.9549	31.4554	35.6309	39.5678	37.8777	0.174696
chr2	34945029	34945573	Traf1					Manba	5.29534	5.90332	5.78565	5.61894	7.19774	6.39363	0.17291
chr2	58178615	58179658	Cytip					Atp1a3	0.0229469	0.0688408	0.137682	0.0114735	0.0688408	0.183575	0.149892
chr2	59352582	59354646	Pkp4					Crtc3	6.78731	6.66239	6.87059	7.60623	7.98793	6.96775	0.148516
chr2	59522523	59522841	Dapl1					Traf1	11.3014	9.75116	10.6038	13.0532	11.4875	10.4798	0.141858
chr2	68873888	68874867	Cers6					Cbx7	2.94005	3.14027	3.3721	3.899	4.13083	2.53962	0.131782
chr2	71045855	71047715	Mettl8					Bach1	12.2247	12.4902	12.1141	13.1651	15.6985	11.7379	0.129889
chr2	71127790	71128620	Cybrd1					Tgfbr2	90.6595	84.0021	80.0878	92.5024	90.6595	94.631	0.126611
chr2	72113079	72115336	Rapgef4					Pik3r1	25.8338	25.2505	26.078	27.2649	31.1986	25.8338	0.123006
chr2	72117084	72118397	Rapgef4					Blm	7.1593	7.31133	6.70321	7.51865	6.93816	8.48612	0.114842
chr2	73002584	73004195	Sp3os					Inpp4b	66.095	64.1133	53.9159	66.095	66.095	66.095	0.112521
chr2	93131992	93132654	Gm13802					Camkk2	4.28143	4.60692	5.18278	5.43316	5.02004	4.63195	0.101467
chr2	118490540	118491956	Gm13983					Nfia	0.320109	0.464471	0.451918	0.514684	0.295002	0.514684	0.0976932
chr2	118494886	118495349	Gm13983					Stk17b	226.817	226.817	226.817	226.817	248.149	248.149	0.0864144
chr2	118499086	118500501	Gm13983					Lrpprc	20.6588	19.9514	20.4176	21.6395	20.1926	22.9739	0.0852892
chr2	122126232	122127183	Patl2					AU040320	7.18648	6.18168	6.15984	7.25201	6.72776	6.5967	0.0785459
chr2	122440883	122441187	Slc28a2					Gltp	34.5286	31.6577	32.4724	31.4637	38.3694	34.4122	0.0764112
chr2	139934507	139935397	Tasp1					Gm6728	6.8038	8.34428	8.2159	8.60102	6.67542	9.24289	0.0686739
chr2	153259940	153260554	Pofut1					Ttc7	41.4159	41.4159	40.1385	42.5416	43.2994	42.5416	0.0626156
chr2	156267462	156267878	Phf20					Parp11	7.66678	7.12193	8.6008	7.88083	8.19217	8.17271	0.053892
chr2	158313380	158314116	Lbp					Slc38a1	20.6519	21.3769	21.0185	20.5378	22.3219	22.5663	0.0524471
chr2	163745501	163745879	Ada					Hdac4	7.57617	6.20676	6.31347	7.78069	7.28272	5.84218	0.0509807
chr2	165951580	165952244	Gm11462					Mthfd1l	38.4104	44.2059	43.5894	42.6954	40.445	46.8879	0.0436089
chr2	172381455	172382026	Cstf1					Cep164	10.0252	9.00783	10.1052	9.89946	10.0252	10.0252	0.0405135
chr2	173056215	173057263	Rbm38					Rps6ka1	68.0539	69.8359	67.2672	69.8359	74.0421	67.2672	0.0402466
chr2	173060726	173064043	Rbm38					Zbtb38	7.83625	8.19165	7.70807	7.83625	8.50626	7.91782	0.031157
chr2	173082404	173086714	Ctcfl					Arsg	0.210012	0.332519	0.297517	0.262515	0.332519	0.262515	0.0286936
chr2	173173813	173174351	Pck1					Cox7a2l	229.929	236.366	193.813	229.929	236.366	200.249	0.0158286
chr3	8717220	8718417	C230057A21Rik					Myh9	599.367	599.367	599.367	599.367	599.367	599.367	1.4731e-06
chr3	9511999	9513255	Zfp704					Dnajb12	12.3367	10.9975	9.98295	9.86121	11.6062	11.4439	-0.0127856
chr3	9519650	9521222	Zfp704					Cdc42se2	99.8215	93.8091	92.7634	93.8091	92.7634	95.2655	-0.0223496
chr3	9549519	9550750	Zfp704					Adgrb2	3.87792	3.32995	3.57232	3.07705	3.85684	3.70932	-0.0227628
chr3	11782390	11782612	Gm10745					Nt5c3	13.141	13.6879	11.8382	13.4144	12.2885	12.1277	-0.0298873
chr3	27461752	27463205	Fndc3b					Rnf149	14.7894	13.3442	16.1624	15.7529	13.5369	14.0186	-0.0328007
chr3	52170841	52171087	Gm37202					Ptpn14	0.611576	0.866399	0.682926	0.66254	0.93775	0.540225	-0.0353848
chr3	52395691	52398969	Gm38098					Tasp1	7.18779	6.98189	6.75727	7.3001	6.6824	6.43906	-0.0377875
chr3	52839318	52840953	Gm30292					Farsb	38.7193	45.5291	40.9892	41.772	38.7193	40.8066	-0.0428293
chr3	54592624	54593385	Gm26678					Zfand3	24.72	25.5562	26.706	23.5702	25.2426	25.713	-0.0468777
chr3	68966330	68970097	Ift80					Wnt5b	6.95437	7.67556	5.87258	6.20742	7.21194	6.13015	-0.0606674
chr3	68971366	68978466	Ift80					Ncbp1	62.3427	68.8434	66.3804	58.2645	59.4759	70.0547	-0.076426
chr3	69289436	69291195	Ppm1l					Sp3os	3.29533	4.59813	3.98505	3.98505	4.06168	3.21869	-0.0816416
chr3	94387907	94388199	Rorc					Yeats4	49.265	48.682	53.5405	46.0099	47.7103	49.1679	-0.0831542
chr3	97293903	97295011	Bcl9					Cstf1	17.4019	17.1482	17.8115	17.0897	15.7436	16.4849	-0.087137
chr3	100993872	100994319	Cd101					Clk3	32.6719	33.2749	36.5641	33.3846	32.4527	30.6985	-0.0876372
chr3	103852763	103853262	Bcl2l15					Wdtc1	23.7832	22.3875	22.7578	21.3622	22.5584	20.9634	-0.0876723
chr3	107096842	107097597	A930002I21Rik					Pofut1	8.48279	9.73797	8.59314	9.19314	8.35865	7.6552	-0.0909133
chr3	121493414	121494324	Slc44a3					Atp9b	21.6083	20.6711	25.5855	22.571	20.7724	19.8858	-0.0986781
chr3	130748838	130749687	Gm42997					Lonp2	39.3709	41.0972	44.166	38.7699	39.1152	38.0027	-0.103827
chr3	130796723	130797066	Gm42997					Ywhaz	47.0598	43.5555	43.5384	40.3076	39.3162	45.094	-0.105958
chr3	130978155	130980123	2010110G14Rik					Pde4b	10.9076	11.432	9.90427	9.94311	9.64534	10.0855	-0.116801
chr3	131168004	131168723	Lef1					Prkch	154.719	144.009	138.034	133.798	133.798	133.798	-0.120174
chr3	131169798	131172766	Lef1					Acvr1b	12.4542	14.7158	12.6246	13.3217	12.1134	11.153	-0.120352
chr3	131198966	131200478	Lef1					Gabrr2	2.92271	2.82528	3.5722	3.1825	2.53301	2.85776	-0.121955
chr3	135513646	135515309	Manba					Spred2	5.56461	5.8014	4.21786	5.56461	4.27706	4.41025	-0.124152
chr3	146121215	146122362	Mcoln3					Arrb1	6.33734	7.29161	6.44745	6.01925	6.80224	5.56047	-0.129144
chr4	6681610	6682432	Tox					Smarca4	44.8477	47.1069	51.2876	42.6517	43.264	44.8477	-0.129824
chr4	32387109	32389321	Bach2					Tcof1	57.1691	58.4413	60.6221	53.768	54.3911	51.8598	-0.139471
chr4	32394405	32394837	Bach2					Cep57l1	3.74221	3.86029	3.9057	3.17906	3.46972	3.75129	-0.149307
chr4	32564595	32565366	Bach2					Khdrbs3	0.181131	0.434715	0.652072	0.28981	0.362262	0.398488	-0.150405
chr4	33072395	33073686	Gabrr2					Churc1	3.14597	2.64166	2.46154	2.5576	2.70169	2.11333	-0.163013
chr4	33076959	33078546	Gabrr2					Nsmce2	5.29203	7.95888	5.91708	5.35454	4.58365	7.04215	-0.168578
chr4	40881970	40883923	B4galt1					Rftn1	42.9671	42.102	42.9671	34.9687	37.8827	41.0851	-0.170524
chr4	44167008	44170361	Rnf38					Dennd6a	6.88327	7.0263	8.53704	6.13237	6.84751	6.88327	-0.174521
chr4	46151764	46152704	Ncbp1					Cytip	106.573	111.722	111.722	92.2196	96.0917	103.329	-0.17951
chr4	56915756	56916192	Tmem245					Rreb1	4.21166	4.06508	3.51298	3.58626	3.8159	3.0195	-0.179999
chr4	59326514	59327427	Susd1					Dusp10	92.044	77.9768	85.1452	76.1341	73.1004	75.5498	-0.180185
chr4	63088413	63090340	Zfp618					Nup153	55.2091	57.8786	57.8786	48.4464	50.2162	51.7091	-0.185187
chr4	98091240	98092342	Nfia					Herc1	18.3542	14.8695	15.3972	17.4979	14.5783	11.1857	-0.185906
chr4	102510133	102512279	Pde4b					Tbcel	20.0795	20.0672	21.8143	17.9387	18.357	17.9387	-0.19184
chr4	106839098	106843570	Gm12746					Ninj2	2.26161	2.1157	1.82388	2.18865	1.60501	1.60501	-0.192205
chr4	126849664	126850717	AU040320					Sfxn3	11.1319	10.2331	10.4636	9.219	9.49557	9.03462	-0.197967
chr4	130016798	130017804	Adgrb2					Exoc2	33.4305	36.4107	36.2409	30.5739	32.5504	29.1533	-0.202136
chr4	133298147	133299556	Wdtc1					Tmem245	2.79195	2.51196	2.70796	2.65596	2.19196	2.12797	-0.204429
chr4	133506231	133507009	Trnp1					Ntrk3	3.17681	3.62335	2.94716	2.75579	2.9982	2.67924	-0.205619
chr4	133878597	133880727	Rps6ka1					Clec16a	5.45695	4.81976	4.73807	4.32961	4.34595	4.31328	-0.20724
chr4	134601694	134601978	Man1c1					Btbd9	10.1686	10.5574	9.94927	8.20466	8.6134	9.74989	-0.20876
chr4	135096506	135099260	Gm16225					Prkcq	75.9565	71.5543	75.9565	64.1691	62.6921	66.4378	-0.209065
chr4	135114371	135116649	Gm16225					Pcgf5	17.8829	16.688	16.8116	15.6166	14.4217	14.4217	-0.211148
chr4	135883596	135884548	Gm13006					Atp1b1	37.6296	37.1193	39.8927	32.0162	32.3046	34.479	-0.214239
chr4	136081390	136082453	Gm13009					9130011E15Rik	5.47626	4.72092	5.80673	4.53208	3.89476	5.38185	-0.2174
chr4	136087121	136090821	Gm13009					Mad1l1	13.9753	16.2795	14.7246	12.2143	13.8629	12.5702	-0.218565
chr4	136095231	136097758	Gm13009					Hpse	0.116653	0.155538	0.194422	0.0194422	0.155538	0.330518	-0.21997
chr4	148657477	148658617	Gm572					Pip4k2a	48.0498	48.2857	48.2857	42.1124	39.8711	41.1294	-0.232534
chr4	149445057	149445377	Rbp7					Dhcr7	6.70221	8.4184	7.87645	6.97318	6.8106	5.74475	-0.233181
chr4	150398349	150399539	Rere					Slc43a2	13.9822	14.0503	14.2136	11.5316	11.586	12.7705	-0.23613
chr4	150937865	150938167	Tnfrsf9					Fbxo33	15.7963	17.8168	16.9443	13.0258	15.5514	14.3881	-0.236257
chr4	155603499	155605373	Slc35e2					Rrp1	115.339	118.198	123.918	102.062	98.2489	101.381	-0.244466
chr4	156077121	156077918	Gm13648					Arid1b	10.3352	10.5034	9.76556	8.3387	8.62624	8.65879	-0.255255
chr5	24344139	24345387	Kcnh2					Lipa	56.4093	59.4946	59.4946	46.0024	46.4629	54.4062	-0.259201
chr5	36374033	36374948	Sorcs2					Glt8d2	0.224982	0.284187	0.201299	0.272346	0.248664	0.0947291	-0.264321
chr5	44180605	44180863	Tapt1					Btrc	2.31359	2.65954	2.78928	2.02168	2.20547	2.2271	-0.267409
chr5	64341629	64342988	Tbc1d1					Rbm38	72.3856	69.6217	72.9813	59.7098	60.3293	58.5184	-0.268153
chr5	65900158	65902018	Rhoh					Tnrc6c	19.5501	17.9054	18.4803	16.3352	16.0851	13.9879	-0.27233
chr5	65904517	65905253	Gm43769					Mfhas1	14.2337	12.0495	11.7521	9.80364	11.0958	10.46	-0.275296
chr5	65917827	65919391	Gm43769					Man1c1	2.62827	3.0464	2.34155	2.06678	2.54464	1.98315	-0.276527
chr5	65920441	65921513	Gm43769					Atrnl1	6.54401	6.41936	6.64788	5.6507	5.51566	5.02746	-0.277809
chr5	65925929	65931399	Chrna9					Slc28a2	12.8985	13.4184	12.265	9.74699	10.1044	11.7289	-0.290373
chr5	65933734	65938218	Chrna9					Phf20	11.7308	12.1414	11.4091	9.86235	9.746	9.22585	-0.29126
chr5	72759883	72761722	Tec					Gm10146	23.9561	20.7518	15.869	14.8009	15.869	17.7001	-0.298124
chr5	72762936	72763741	Tec					Cnst	7.31507	7.63144	7.68546	6.70548	5.44772	6.21164	-0.305739
chr5	100728403	100728839	Hpse					Katnal1	0.123744	0.449387	0.338668	0.156308	0.221437	0.306104	-0.307716
chr5	107717515	107719584	Gfi1					Pitpnm2	9.16562	10.4537	10.3366	8.12237	8.30335	7.48366	-0.326125
chr5	114504372	114506505	Mvk					Sesn3	73.2913	73.2913	72.7855	56.5969	59.9484	58.4307	-0.32675
chr5	114679901	114682276	Gltp					Anapc16	11.2394	11.6308	11.5469	9.50594	8.30372	9.40808	-0.338551
chr5	115151175	115151705	Mlec					Slc41a3	1.94909	3.09975	1.87864	1.71426	1.94909	1.64381	-0.340309
chr5	122638651	122639448	P2rx7					Mlec	69.4855	78.1228	82.5041	53.2464	53.8951	76.8483	-0.340371
chr5	122745118	122746601	Camkk2					Rgs10	120.577	124.972	119.618	89.9333	101.28	96.3657	-0.345433
chr5	123075366	123076923	Gm26745					Rnf38	14.3098	14.0556	14.5476	11.5298	11.0296	11.1034	-0.351052
chr5	124211310	124216070	Pitpnm2					Cyth3	11.1626	11.3147	11.0684	8.11295	8.99669	9.02566	-0.361677
chr5	125157832	125159730	Ncor2					Msi2	15.4916	15.2157	16.4639	12.9425	12.2593	11.3001	-0.372041
chr5	134350500	134351505	Gtf2ird1					Tssc1	41.6941	42.1789	37.6539	29.0485	33.4522	31.4322	-0.372509
chr5	136863137	136864330	Col26a1					Gm4285	8.33645	3.41037	2.57672	3.94087	4.09244	2.19779	-0.381224
chr5	140207033	140211637	Mad1l1					Foxk1	22.1914	20.4518	22.4979	16.4948	18.2074	15.3771	-0.38227
chr5	140213196	140216974	Mad1l1					Tram2	1.22124	1.26229	1.51886	0.903105	1.24177	0.944155	-0.383064
chr5	141016969	141018856	Gm44385					Trak1	8.45561	7.19567	8.39962	6.21572	5.80974	6.21572	-0.395072
chr5	142439983	142442623	Foxk1					Ankrd46	16.4833	16.9795	18.0269	13.3686	11.7974	13.9474	-0.39669
chr5	143653949	143656849	Cyth3					Ncor2	3.5385	2.87381	4.13803	2.5545	2.76954	2.62618	-0.398459
chr5	147338879	147342556	Flt3					Rhoh	37.6004	30.2495	29.8926	29.5819	22.4624	22.1252	-0.403103
chr5	148379581	148380200	Slc7a1					Clpb	5.60447	5.67409	5.65669	4.17725	3.48104	4.93437	-0.434905
chr5	148865503	148869173	Katnal1					Rapgef4	8.72275	8.51799	7.86276	7.0642	6.47039	5.15993	-0.435175
chr5	148887777	148889105	Katnal1					Rere	5.48475	4.77911	5.62908	4.66685	3.7848	3.38387	-0.435966
chr5	149324286	149325086	Alox5ap					Mettl8	5.38904	4.71693	4.76581	3.59269	3.37273	4.03261	-0.438745
chr6	22329930	22331214	Fam3c					Supt3	1.2441	1.22751	1.59244	0.978688	1.19433	0.845985	-0.445813
chr6	29042001	29042785	Gm3294					Fntb	8.22981	8.84705	9.65289	5.50369	6.34381	7.8869	-0.446404
chr6	54715106	54716686	Mturn					A930002I21Rik	25.1825	30.3817	26.1319	19.712	19.1694	20.1641	-0.463816
chr6	56916593	56918633	Nt5c3					Ccm2	52.2108	55.4554	54.4857	38.4868	38.3004	39.4938	-0.47913
chr6	64161308	64161566	Grid2					Tet3	14.1857	12.8981	14.5844	10.7332	9.31467	9.77614	-0.483643
chr6	83392010	83392441	Tet3					Osbpl11	18.7231	17.9971	19.8725	13.7474	12.4316	14.2767	-0.485314
chr6	85965648	85967107	Gm19265					Cd3e	125.769	125.769	140.955	89.8281	85.9722	99.5869	-0.511716
chr6	87119234	87120600	D6Ertd527e					Sos1	4.69062	4.88989	4.77493	3.64826	3.43366	3.00445	-0.513156
chr6	90625011	90625469	Slc41a3					Fam3c	36.0297	34.5753	33.4338	24.0996	24.5967	24.0996	-0.51471
chr6	119507928	119510580	Wnt5b					A930015D03Rik	10.7676	13.9056	11.0137	8.42949	7.62961	8.73714	-0.514905
chr6	120198256	120200090	Ninj2					Cd247	85.2658	97.1699	95.079	64.626	62.5094	66.6528	-0.516103
chr6	127471359	127471980	Parp11					Tom1l2	3.38518	2.44919	3.32278	2.15279	2.12939	2.04359	-0.528121
chr6	135418094	135419141	Emp1					Plcl2	51.7502	55.4804	59.0249	37.1332	38.0109	40.0195	-0.528933
chr6	135433473	135434251	Emp1					Mturn	13.4797	12.6395	12.2194	9.47062	9.3986	7.46606	-0.548806
chr6	135450413	135451152	Emp1					Ccr7	285.877	285.877	260.752	184.41	176.012	206.874	-0.555196
chr6	136467208	136468241	Gm6728					Smg9	17.4683	17.062	17.2097	12.261	12.0025	10.7099	-0.567466
chr6	142867290	142867859	St8sia1					B630019A10Rik	1.7608	1.1644	1.5336	0.823601	0.965601	1.1928	-0.583429
chr6	142870286	142870930	St8sia1					Gadd45g	10.315	9.20776	9.09121	5.47804	6.52702	6.93496	-0.595492
chr6	142913816	142919785	St8sia1					Lef1	61.0547	61.0547	64.4384	40.2468	39.6867	42.8604	-0.603563
chr6	142941523	142942046	St8sia1					Slc35e2	14.3186	14.1314	14.2458	10.3152	9.08818	8.60985	-0.612717
chr6	142945134	142947568	St8sia1					Cyb5a	42.4572	42.4253	42.5847	26.7949	26.3802	29.9848	-0.618216
chr7	16017856	16018590	Bicra					Hexim2	1.52677	1.95887	1.55558	0.864208	1.2387	1.20989	-0.61961
chr7	24412941	24415678	Smg9					Timp2	39.3029	43.0928	41.1627	24.0379	27.0909	27.7927	-0.647324
chr7	24467173	24468878	Plaur					Npc2	168.015	185.414	168.015	110.137	110.137	112.108	-0.648153
chr7	25000004	25001441	Atp1a3					Dock4	0.203474	0.339124	0.203474	0.17804	0.152606	0.127171	-0.655221
chr7	37489531	37491029	Zfp536					Emb	101.552	107.62	100.066	63.1098	63.0795	67.7824	-0.672686
chr7	38092969	38094818	Ccne1					Pemt	1.36458	1.20213	0.974699	0.714779	0.617309	0.812249	-0.709287
chr7	44771928	44773044	Vrk3					Ubac2	93.4101	100.649	92.0765	60.1037	53.7854	60.6118	-0.712888
chr7	63814972	63818465	Gm7482					St8sia1	11.3431	9.37456	10.4942	5.8838	6.77661	6.2497	-0.722161
chr7	63983824	63987609	Gm32633					Sipa1l1	21.0574	21.5903	23.1623	13.0909	11.146	14.1034	-0.783474
chr7	64010272	64013363	Gm32633					Lzts1	7.17509	8.26015	8.85645	4.06654	4.77036	5.12227	-0.798021
chr7	64037339	64038120	Gm45054					Neu3	5.05377	7.71365	6.34279	3.11001	3.51922	4.19442	-0.803723
chr7	73582939	73586393	Gm44734					Inpp5f	2.33256	2.56253	2.86642	1.49481	1.41268	1.47839	-0.820215
chr7	76236816	76238280	Agbl1					Pard6g	4.74141	5.2634	5.2634	2.26195	2.65345	3.21894	-0.921
chr7	78597662	78598237	Ntrk3					Mcoln3	11.9091	16.2468	17.1341	7.13756	8.41916	7.88681	-0.938502
chr7	80553255	80555913	Blm					Twsg1	16.0675	17.3178	16.1858	7.90706	7.97464	9.19111	-0.985384
chr7	80627531	80629262	Crtc3					Ift80	18.2723	17.2712	19.8894	9.29566	8.50361	10.1977	-0.986371
chr7	82957379	82958135	Gm6112					Alox5ap	0.38512	0.866521	1.6849	1.01094	0.28884	0.19256	-1.01225
chr7	83609434	83610865	Tmc3					Bcl9	1.76441	1.92629	2.29859	1.10074	0.809364	1.05217	-1.01366
chr7	99086306	99088026	Uvrag					Gfi1	9.05555	10.9509	11.5406	4.84367	4.48566	5.77028	-1.06223
chr7	99545686	99546677	Arrb1					Wnt10b	0.468613	0.410036	0.35146	0.117153	0.292883	0.17573	-1.07507
chr7	99818210	99819142	Neu3					Dapl1	18.5244	20.7392	13.6919	7.85271	8.85947	7.95339	-1.09823
chr7	101555146	101556461	Art2a-ps					Sardh	0.742484	0.654393	0.679562	0.25169	0.453041	0.289443	-1.10515
chr7	101634067	101636926	Clpb					Cxxc5	30.1008	36.6628	31.064	12.8831	12.6122	20.1374	-1.12235
chr7	112208435	112210333	Mical2					Susd1	2.98335	3.15547	3.68616	1.49168	1.29087	1.59208	-1.16005
chr7	116714735	116715681	Gm25423					Pecam1	31.2818	33.6745	31.8854	13.8957	13.5884	15.3994	-1.17504
chr7	118272223	118273207	Gm45155					Rab3ip	27.5469	24.7515	26.9624	11.0797	10.5207	13.1635	-1.19139
chr7	120834801	120836191	Gm5737					Zfp704	0.134432	0.3316	0.542211	0.147876	0.12547	0.116508	-1.1996
chr7	128374393	128377189	Rgs10					Bach2	12.5027	12.3101	13.3967	4.95843	5.85933	5.81807	-1.20293
chr7	128378960	128379381	Rgs10					Kcnh2	4.48671	4.72657	5.00875	1.97528	2.18692	2.0035	-1.21192
chr7	128391356	128394179	Rgs10					Zfp536	0.0984053	0.0820044	0.0820044	0.0328018	0.0820044	0.00820044	-1.22405
chr7	128626183	128627914	Inpp5f					Hectd2	1.30444	1.61359	1.97552	0.799255	0.520269	0.754014	-1.22926
chr7	130892898	130893403	Fgfr2					Tox	10.062	9.85539	10.9514	4.47401	3.53968	5.06695	-1.24755
chr7	143829596	143830695	Dhcr7					Itgae	172.785	164.861	152.506	69.7467	59.6592	77.1779	-1.25211
chr8	35674375	35675028	Mfhas1					Tnfrsf19	2.23236	2.80476	2.47563	1.1448	0.5724	1.51686	-1.25873
chr8	35677937	35680657	Mfhas1					Rorc	0.57622	1.11403	2.57378	0.230488	0.710671	0.768293	-1.25947
chr8	69167938	69168515	Lzts1					Fam71b	0.274203	0.877451	0.603247	0.164522	0.274203	0.219363	-1.2949
chr8	81491035	81491313	Inpp4b					Tet1	5.23729	5.23729	4.58204	2.2399	1.7659	2.00755	-1.32307
chr8	86685386	86687745	Lonp2					Gm26685	0.0675817	0.540654	0.337908	0.0675817	0.202745	0.0675817	-1.3578
chr8	101360988	101361890						Cybrd1	0.268877	0.0768221	0.24327	0.0768221	0.0128037	0.166448	-1.39057
chr8	105622606	105625710	Agrp					Atp8a2	0.511174	0.479226	0.511174	0.39403	0.106495	0.117144	-1.46794
chr8	108822633	108822996	Zfhx3					Ephx1	80.7687	88.4809	89.9533	29.6572	28.6056	34.9507	-1.47741
chr8	108866170	108867115	Zfhx3					Cdkl4	0.583068	0.979554	0.583068	0.396486	0.233227	0.139936	-1.48626
chr8	108878993	108882287	Zfhx3					Ramp1	69.2863	77.0451	72.2496	23.6157	20.8108	31.8722	-1.53693
chr8	108884769	108885709	Zfhx3					Cers6	3.22731	3.31204	2.84219	0.970504	0.754836	1.34022	-1.62967
chr8	108886574	108888121	Zfhx3					Gtf2ird1	4.50085	5.49104	5.92312	1.51229	1.74633	1.85435	-1.63372
chr8	108890113	108892088	Zfhx3					Ntn4	2.11966	2.26584	2.22929	0.402004	0.603005	1.13292	-1.71682
chr8	108911178	108911435	Zfhx3					Gm4258	3.95192	2.2112	3.38736	0.846841	0.705701	1.31731	-1.72152
chr8	120505165	120505507	Gm20388					Fbln1	0.938996	1.0016	0.876396	0.187799	0.0938996	0.625997	-1.828
chr8	122438296	122438650	Gm20388					Usp6nl	3.21479	2.81612	3.69828	0.822783	0.576797	1.46744	-1.82919
chr9	14281195	14282365	Sesn3					P2rx7	2.8626	3.38932	4.07634	0.893131	0.641222	1.25954	-1.8945
chr9	21652395	21653401	Smarca4					Mtss1	8.39857	8.15075	9.11452	2.17537	1.54203	3.24928	-1.91954
chr9	32608636	32609353	AC127581.1					Sik1	12.3958	11.032	11.6078	2.57615	2.40946	4.04607	-1.98226
chr9	42427916	42428864	Tbcel					Sorcs2	0.100962	0.0621303	0.0621303	0.00776629	0.0465977	0.00776629	-2.06349
chr9	45015729	45016698	Cd3e					Rora	1.54802	1.54802	1.7363	0.428845	0.324248	0.397466	-2.07969
chr9	45807448	45808214	Cep164					Ikzf2	13.939	13.0443	19.4016	3.54362	2.12499	5.69805	-2.10258
chr9	51866413	51866878	Arhgap20os					Tnfrsf9	18.6091	14.0887	18.3328	3.31498	2.58669	5.37428	-2.21193
chr9	57769160	57770411	Clk3					Zfhx3	0.136181	0.112836	0.108945	0.031127	0.00778176	0.0233453	-2.37387
chr9	60991210	60992384	AC160562.2					Ikzf4	1.57357	1.18588	2.1437	0.239456	0.182442	0.38769	-2.63203
chr9	61924387	61925704	Kif23					Rgcc	142.898	171.195	168.514	23.2331	14.8185	37.7538	-2.74656
chr9	64918460	64918996	Dennd4a					Tmc3	0.0605817	0.0757271	0.0908726	0.00757271	0.0151454	0.00757271	-2.83395
chr9	66502797	66506189	Herc1					Ccr9	159.741	167.468	176.472	20.3844	17.7893	31.0841	-2.90035
chr9	68883956	68885091	Rora					2610307P16Rik	5.00288	2.8232	3.77811	1.03794	0.0830354	0.207588	-3.33415
chr9	70079578	70080967	AC157950.1					Plaur	4.89677	3.86845	7.63896	0.293806	0.391741	0.783483	-3.43478
chr9	96695666	96698088	Zbtb38					Zfp618	0.0877146	0.138881	0.0584764	0.00730955	0.00730955	0.00730955	-3.52942
chr9	101060486	101061960	Gm3096					Arpp21	0.254953	0.553053	1.14925	0.113748	0.00784472	0.0470683	-3.64743
chr9	103488801	103489986	Gm16252					Chrna9	1.17471	1.62652	1.80724	0.135543	0.0225905	0.180724	-3.8674
chr9	110919329	110920813	Fam240a					Dntt	11.8857	38.1628	75.4903	9.89405	0.963706	1.99166	-3.88082
chr9	112174175	112175720	Arpp21					Elfn2	0.282125	0.479612	0.465506	0.0282125	0.056425	0.0141062	-3.95657
chr9	112234084	112235669	Arpp21
chr9	116144578	116146891	Tgfbr2
chr9	116163443	116165135	Tgfbr2
chr9	116168016	116170526	Tgfbr2
chr9	121454295	121456603	Trak1
chr9	123753822	123759670	Ccr9
chr9	123765658	123774760	Ccr9
chr10	4079282	4080629	Mthfd1l
chr10	38884058	38886039	AC118224.1
chr10	41751942	41752227	Cep57l1
chr10	44320144	44320552	Atg5
chr10	59910469	59911860	Dnajb12
chr10	59969714	59971196	Anapc16
chr10	61234871	61235329	Adamts14
chr10	62851802	62852137	Tet1
chr10	78385499	78386114	Gm10146
chr10	78399572	78400273	Rrp1
chr10	81248221	81248588	Zfr2
chr10	81571209	81571571	Gm15917
chr10	82661994	82662968	Glt8d2
chr10	93679316	93680035	Ntn4
chr10	97312587	97314341	AC123036.1
chr10	116912692	116920153	Rab3ip
chr10	116930147	116932302	Rab3ip
chr10	117215690	117216586	Yeats4
chr10	128636329	128637909	Ikzf4
chr11	6018122	6019155	Camk2b
chr11	6568344	6569022	Ccm2
chr11	11505971	11508499	4930415F15Rik
chr11	19963223	19963839	Spred2
chr11	46404091	46405681	Fam71b
chr11	54774130	54776366	Cdc42se2
chr11	60032139	60034555	Pemt
chr11	60231933	60233612	Tom1l2
chr11	70297652	70298176	Alox12e
chr11	73094896	73096299	Itgae
chr11	73107869	73108893	Itgae
chr11	75559313	75562343	Slc43a2
chr11	75572587	75573170	Slc43a2
chr11	76015145	76015687	Rflnb
chr11	88455181	88455971	Msi2
chr11	95333408	95334072	Gm11521
chr11	99143569	99144569	Ccr7
chr11	101143594	101144260	Gm27626
chr11	103016732	103017032	Gm26668
chr11	103141612	103143242	Hexim2
chr11	106668978	106672138	Pecam1
chr11	109554227	109554730	Arsg
chr11	113267067	113268729	Slc39a11
chr11	114871989	114874164	Gprc5c
chr11	114876066	114877101	Gprc5c
chr11	115450694	115453800	Trim80
chr11	117638264	117640402	Tnrc6c
chr11	117719275	117719700	Tnrc6c
chr11	118348543	118349603	Timp2
chr12	26067425	26071346	AC162801.2
chr12	28800965	28801432	Tssc1
chr12	40535889	40536307	Dock4
chr12	59206298	59207215	Fbxo33
chr12	73685664	73688639	Prkch
chr12	76778270	76779028	Churc1
chr12	76848339	76849267	Fntb
chr12	80270736	80274417	CT030161.2
chr12	82165366	82166888	AC130222.1
chr12	82186844	82188161	Sipa1l1
chr12	84769083	84769672	Npc2
chr12	88162338	88162794	CT030175.2
chr12	106307868	106312831	Gm17032
chr12	107085558	107086376	Gm16086
chr12	107779096	107779697	Gm15208
chr12	112448515	112450431	AC132414.1
chr13	9030662	9031511	AC125484.1
chr13	13523593	13525081	CT010431.1
chr13	24545829	24550836	Ripor2
chr13	28416539	28420256	AL590503.1
chr13	28719252	28721387	2610307P16Rik
chr13	28756882	28758547	2610307P16Rik
chr13	30825342	30825618	Exoc2
chr13	37751239	37752148	AC022682.2
chr13	37825600	37827874	Rreb1
chr13	43531782	43533686	AC124171.1
chr13	43905211	43906952	Gm23117
chr13	46689793	46691496	Nup153
chr13	51885981	51886905	Gadd45g
chr13	52026168	52027120	Gm37872
chr13	52083476	52085821	CT010575.1
chr13	52099886	52100962	CT010575.2
chr13	52538263	52538613	Diras2
chr13	89428306	89428994
chr13	101758518	101759855	Pik3r1
chr13	117240757	117242987	Emb
chr14	26579688	26580279	Dennd6a
chr14	47394814	47396349	Dlgap5
chr14	60116737	60118972	Atp8a2
chr14	61057128	61057734	Tnfrsf19
chr14	69830245	69831746	Pebp4
chr14	75828674	75830358	Gm4285
chr14	78788293	78789415	Vwa8
chr14	79179927	79181294	Vwa8
chr14	79280252	79280762	Rgcc
chr14	122025575	122025952	Ubac2
chr15	4042920	4043993	Oxct1
chr15	8568204	8570765	Gm2348
chr15	25692338	25693294	Myo10
chr15	25909739	25910958	Retreg1
chr15	27793051	27794243	Trio
chr15	27795850	27797452	Trio
chr15	27856161	27857020	Trio
chr15	31166208	31167398	Gm26416
chr15	36303273	36304897	Rpl7a-ps3
chr15	36440315	36440619	Ankrd46
chr15	36733236	36733926	Ywhaz
chr15	59018582	59019425	Mtss1
chr15	59263422	59264119	Zfp572
chr15	59522724	59525499	Nsmce2
chr15	66755084	66756131	Tg
chr15	68962180	68962737	Khdrbs3
chr15	76801938	76802961	Arhgap39
chr15	77787780	77790400	Myh9
chr15	78682567	78684209	Elfn2
chr15	79749086	79749394	Gm16576
chr15	79926963	79928673	Cbx7
chr15	80530555	80531740	Enthd1
chr15	80535705	80541832	Enthd1
chr15	80543545	80544655	Enthd1
chr15	81521620	81523931	Gm5218
chr15	85232663	85234751	Fbln1
chr15	85250219	85251035	Fbln1
chr15	96654615	96655855	Slc38a1
chr15	98772324	98773387	Wnt10b
chr15	100844622	100846186	Slc4a8
chr15	101180357	101181334	Acvr1b
chr16	7767471	7768497
chr16	10585953	10586498	Clec16a
chr16	23170392	23171023	B630019A10Rik
chr16	23263437	23263963	St6gal1
chr16	23269385	23271620	St6gal1
chr16	23281731	23287538	St6gal1
chr16	23374082	23375595	St6gal1
chr16	23379513	23380404	St6gal1
chr16	32519554	32521081	Zdhhc19
chr16	33199339	33200453	Osbpl11
chr16	87725888	87727435	Bach1
chr16	90143610	90144650	Sod1
chr16	94184675	94186321	Hlcs
chr17	5295489	5296215	Arid1b
chr17	7032970	7034211	Gm1604b
chr17	8089571	8091434	Gm1604a
chr17	8092526	8093597	Gm1604a
chr17	23616657	23618184	Zscan10
chr17	23619743	23621517	Mmp25
chr17	29155446	29156273	Cpne5
chr17	30046228	30048099	Zfand3
chr17	30199696	30200540	Zfand3
chr17	30363986	30364926	Btbd9
chr17	31789392	31790606	Sik1
chr17	31819804	31822475	Sik1
chr17	31905395	31906258	Hsf2bp
chr17	35998284	35999172	A930015D03Rik
chr17	45119726	45120208	Supt3
chr17	45297835	45298954	Gm24979
chr17	50077588	50078605	Rftn1
chr17	50469808	50472071	Plcl2
chr17	65957526	65958268	Twsg1
chr17	73086913	73087694	Lclat1
chr17	73161478	73165171	Lclat1
chr17	73169445	73170191	Lclat1
chr17	73174314	73174651	Lclat1
chr17	73304127	73304395	Capn13
chr17	80441296	80442364	Sos1
chr17	80555623	80557199	Cdkl4
chr17	83525555	83528034	Cox7a2l
chr17	83990505	83991016	Gm37549
chr17	84032001	84033190	Gm37549
chr17	84858516	84860971	Lrpprc
chr17	87285643	87287202	Ttc7
chr18	13693010	13694319	Zfp521
chr18	35837598	35838653	Cxxc5
chr18	35847814	35850866	Cxxc5
chr18	46091014	46093284	Gm38337
chr18	60842624	60845643	Tcof1
chr18	62156203	62157287	Adrb2
chr18	80041232	80042317	Pard6g
chr18	80737630	80739267	Atp9b
chr18	81209568	81213079	4930594M17Rik
chr18	84873522	84874800	Cyb5a
chr19	8517685	8519798	Gm8189
chr19	9044161	9044987	Ahnak
chr19	21051069	21051516	Tmc1
chr19	33101523	33102619	Rnls
chr19	34510897	34511745	Lipa
chr19	36476949	36479424	Pcgf5
chr19	36532205	36533247	Hectd2
chr19	41038987	41039694	Dntt
chr19	45056543	45059388	Sfxn3
chr19	45526824	45528632	Btrc
chr19	45843165	45844292	9130011E15Rik
chr19	55914678	55916181	Tcf7l2
chr19	57802374	57803211	Atrnl1
chrX	8518195	8519055	Gm14459
chrX	12005489	12006637	Gm14512
chrX	13346316	13348003	Gm7129
chrX	48234054	48234540	Gm24038
chrX	94827162	94828538	Gm26617
chrX	134157399	134159117	Nox1

## Sheet: Cluster5
ChIP-seq H3K27ac								RNA-seq
Chromosome	Start	End	Annotated gene					Gene Symbol	Naive1	Naive2	Naive3	TIM1	TIM2	TIM3	TIM vs N : log2 FC
chr1	39279959	39281914	Npas2					Mical2	0.178173	0.0593909	0.178173	0.421675	0.475127	0.427614	1.71202
chr1	58310179	58312521	Gm15759					Ncald	0.489186	0.518537	0.528321	1.23275	1.44799	1.54583	1.45313
chr1	60940502	60942624	Gm11582					Rnf157	2.10732	2.27935	2.53739	5.31131	6.20728	5.2898	1.27726
chr1	69653379	69653750	Ikzf2					Ccnd1	0.17825	0.03565	0.588225	0.53475	0.3565	0.5704	1.26359
chr1	69692153	69692500	Ikzf2					Sipa1l2	0.386633	0.451072	0.322194	0.55847	0.751787	0.730307	0.832777
chr1	69752697	69753954	Gm37930					Prkce	2.84319	3.09738	2.9185	4.77317	5.68637	3.89761	0.678903
chr1	69768182	69769418	Gm37930					Dock9	10.2884	9.18789	8.99613	15.5327	15.5911	11.9726	0.589713
chr1	78537045	78539581	Mogat1					Rpsa-ps11	25.5289	31.5266	23.2989	37.063	43.5221	30.1425	0.456836
chr1	80410441	80411083	Gm29125					Ptk2	0.95875	1.58879	1.32855	1.69836	1.60248	1.64357	0.379952
chr1	91621547	91622155	Gm28380					Lclat1	4.57767	4.60683	4.4902	5.48154	5.88974	5.45238	0.29968
chr1	92129697	92131162	Hdac4					Gm13332	0.391181	0.635669	0.880157	0.782362	0.880157	0.684567	0.287545
chr1	127321495	127323320	Mgat5					3110056K07Rik	3.45431	4.36333	3.3634	3.90882	5.68142	3.77247	0.242699
chr1	133541856	133542764	Gm8596					Ccng1	43.3666	46.3252	46.0916	50.3738	54.0915	50.9577	0.195058
chr1	133544703	133545498	Gm8596					Aven	4.89352	5.46762	4.51078	4.66114	6.26042	6.12373	0.190866
chr1	136599490	136600633	4933409D19Rik					Mgme1	2.77682	2.59306	2.69515	2.94017	2.8585	3.4302	0.187185
chr1	151024809	151025782	Gm29188					Rsph3a	1.74879	1.18668	1.12422	1.4365	1.49896	1.62387	0.186517
chr1	157038004	157039863	Gm28694					Hlcs	6.28199	6.37656	5.89021	6.18742	7.45733	7.44382	0.182887
chr1	165153756	165154435	Tbx19					Rsrc1	2.77993	3.07045	3.12172	3.30401	3.52048	3.28123	0.171784
chr1	180295793	180296733	Gm31728					Zfp800	9.84843	8.03723	7.62688	9.79183	10.5135	8.23533	0.162009
chr1	181332384	181332867	Cnih3					Ap3b1	34.6556	33.8223	34.3155	37.0532	38.9748	36.084	0.124068
chr1	183986598	183987816	Dusp10					Col15a1	0.215337	0.17227	0.279939	0.183037	0.34454	0.236871	0.120629
chr1	189799183	189799672	Ptpn14					Nfia	0.320109	0.464471	0.451918	0.514684	0.295002	0.514684	0.0976932
chr2	11021326	11021892	Gm23877					Lrpprc	20.6588	19.9514	20.4176	21.6395	20.1926	22.9739	0.0852892
chr2	17364985	17365603	Nebl					Stat3	26.9647	27.4526	27.4526	28.9881	28.1988	28.9881	0.0741402
chr2	19058842	19059114	Gm13332					Slc38a1	20.6519	21.3769	21.0185	20.5378	22.3219	22.5663	0.0524471
chr2	27404161	27405965	Vav2					Hdac4	7.57617	6.20676	6.31347	7.78069	7.28272	5.84218	0.0509807
chr2	29110821	29111641	Setx					Clasp2	16.1947	17.9007	14.741	16.2548	16.6152	17.2519	0.0416579
chr2	31455363	31455843	Hmcn2					Gosr1	20.2415	23.1901	23.2698	20.2415	25.9155	22.4569	0.0365854
chr2	35506369	35507751	Gm35202					Igf2bp3	0.184324	0.20108	0.552971	0.209459	0.284864	0.418917	0.0241914
chr2	59464944	59475761	Dapl1					Ptpn14	0.611576	0.866399	0.682926	0.66254	0.93775	0.540225	-0.0353848
chr2	68958113	68959271	Cers6					Tasp1	7.18779	6.98189	6.75727	7.3001	6.6824	6.43906	-0.0377875
chr2	68959913	68960941	Cers6					Bcr	6.58805	7.07954	7.26777	6.39982	7.98932	6.10702	-0.0408586
chr2	72082889	72083983	Rapgef4					Wnt5b	6.95437	7.67556	5.87258	6.20742	7.21194	6.13015	-0.0606674
chr2	75071931	75072472	Gm13652					Setd4	2.61689	2.09351	3.19842	2.57327	2.5442	2.32612	-0.0764965
chr2	84347361	84347944	Calcrl					Dpysl2	37.4764	35.8733	37.4764	30.5195	34.3004	39.4727	-0.0939342
chr2	101990782	101994046	Ldlrad3					Tsen2	2.68753	3.19653	2.21925	2.71807	2.42285	2.34141	-0.10328
chr2	112509374	112510267	Aven					Cmss1	9.40853	14.1128	9.99657	9.55554	9.62905	11.4667	-0.103615
chr2	117408562	117408970	Gm13982					Lonp2	39.3709	41.0972	44.166	38.7699	39.1152	38.0027	-0.103827
chr2	139924870	139925499	Tasp1					Zfp438	2.44976	1.95981	2.00241	1.70418	2.32194	1.8959	-0.115043
chr2	144224618	144224914	Gm5535					Prkch	154.719	144.009	138.034	133.798	133.798	133.798	-0.120174
chr2	144275582	144276422	Mgme1					C2cd5	4.4901	5.08047	5.06422	4.01888	4.08929	5.24838	-0.137745
chr2	154990259	154992943	a					Tcof1	57.1691	58.4413	60.6221	53.768	54.3911	51.8598	-0.139471
chr2	172400256	172401904	Cass4					Kat2b	13.2729	13.7645	14.8881	13.0341	11.7419	13.2027	-0.142723
chr2	172437386	172438201	Gm14455					Evl	143.82	132.989	131.036	125.912	124.593	118.455	-0.14399
chr2	174565233	174566424	Vmn1r-ps1					Tmem184b	11.2671	12.5013	10.6699	10.7097	9.39586	10.9884	-0.144643
chr3	7222917	7223788	Gm8823					Nsmce2	5.29203	7.95888	5.91708	5.35454	4.58365	7.04215	-0.168578
chr3	9499575	9500441	Zfp704					Elavl1	23.4665	23.2171	25.0763	19.5554	19.7595	24.5888	-0.173835
chr3	28255251	28256558	Tnik					Ppcdc	5.02675	5.30049	6.19635	6.271	4.18067	4.32998	-0.175231
chr3	38279734	38284223	Gm25574					Tshz1	18.0687	18.5159	16.5579	15.6152	15.2043	15.9899	-0.180072
chr3	54399459	54400645	Postn					Dusp10	92.044	77.9768	85.1452	76.1341	73.1004	75.5498	-0.180185
chr3	67159456	67160246	Rsrc1					Tbcel	20.0795	20.0672	21.8143	17.9387	18.357	17.9387	-0.19184
chr3	69655090	69655888	Gm37380					Dph5	6.86399	6.52335	6.67664	5.89315	6.06348	5.56954	-0.196212
chr3	85125988	85127920	Gm37240					Foxp1	22.0224	20.9387	19.9245	18.5823	17.9957	18.1548	-0.199259
chr3	104630322	104632049	Gm43582					38777	28.6546	31.1101	31.3293	24.5987	26.5061	27.0103	-0.221532
chr3	105132437	105133240	4930564D02Rik					Twf2	89.9037	87.8487	93.1145	74.9411	76.8034	80.4638	-0.222372
chr3	108864973	108866275	Fndc7					Frmd4b	1.24272	0.88424	1.11844	0.912918	1.16624	0.707392	-0.239073
chr3	115932379	115934703	Dph5					Ptprs	11.4553	12.1222	14.6525	10.5235	10.2195	11.1414	-0.257056
chr3	120735563	120736180	6530403H02Rik					Xdh	2.53347	2.56327	2.51856	2.39934	2.146	1.84794	-0.262637
chr3	127844720	127845393	Gm43653					Zfp407	5.19216	4.72342	4.78652	4.18257	4.3944	3.69581	-0.263074
chr3	131023817	131024612	A430072C10Rik					Wipf2	4.62487	4.75601	4.33636	3.52329	4.0566	3.8118	-0.267216
chr3	131149749	131150214	Lef1					Gm19585	15.2587	20.403	14.6483	11.1606	13.7764	16.0434	-0.293089
chr3	131191007	131191936	Lef1					Fam160b1	16.8287	17.5329	15.9059	13.089	14.3032	13.5746	-0.294072
chr3	137359305	137360174	Emcn					Tgfbr3	11.656	12.6691	11.8022	10.2042	9.81778	9.23289	-0.304646
chr4	6902460	6902792	Tox					Nipbl	38.8517	36.153	37.5334	34.4935	29.0496	27.5219	-0.311582
chr4	11142818	11143665	Gm11830					Tnrc6b	12.6799	11.2991	11.8751	10.1708	9.64213	8.94382	-0.318765
chr4	19895304	19895909	Atp6v0d2					Kremen1	15.2794	16.1912	16.864	13.261	12.3404	12.4289	-0.345896
chr4	32328509	32328821	Bach2					Smg6	13.5941	15.0741	16.2224	11.8312	12.3568	10.8527	-0.357523
chr4	32569489	32570049	Bach2					Setx	102.899	112.612	102.899	76.6545	76.6545	94.2728	-0.368738
chr4	47272422	47272954	Col15a1					Msi2	15.4916	15.2157	16.4639	12.9425	12.2593	11.3001	-0.372041
chr4	59166497	59168556	Rpsa-ps11					Mycn	0.0830606	0.249182	0.477599	0.124591	0.249182	0.166121	-0.395206
chr4	98096504	98098226	Nfia					Kdm2b	7.13212	7.19501	7.81137	5.33336	5.14468	6.35224	-0.399718
chr4	106868807	106871045	Gm12746					Gm20696	3.15374	1.87882	2.75113	2.24788	1.74462	1.84527	-0.401646
chr4	107259487	107260345	Hspb11					Pced1b	33.7751	31.9091	30.2608	23.3876	21.7703	27.4306	-0.40488
chr5	34249011	34249886	Zfyve28					Mgat5	8.23017	8.44937	8.6088	5.89198	6.78208	6.43667	-0.40598
chr5	35908942	35909255	Afap1					Lrrc20	4.15008	4.33279	3.05383	2.55791	2.47961	3.54976	-0.41013
chr5	64516720	64517347	C030018K13Rik					Rapgef4	8.72275	8.51799	7.86276	7.0642	6.47039	5.15993	-0.435175
chr5	75791685	75792464	Gm43100					Iqgap1	146.453	159.523	146.453	107.596	107.596	113.383	-0.460702
chr5	83590174	83590577	Gm25765					Aff1	14.065	12.6483	13.4723	9.90908	10.3066	8.8177	-0.471716
chr5	103746845	103747681	Aff1					Hmgcs1	17.5496	20.3618	19.368	12.6019	12.8133	15.1815	-0.496993
chr5	107201233	107202687	Tgfbr3					Hspb11	5.74333	7.19567	5.54529	4.88514	3.82889	4.22498	-0.504493
chr5	122668852	122669501	P2rx7					Fam3c	36.0297	34.5753	33.4338	24.0996	24.5967	24.0996	-0.51471
chr5	122926657	122926947	Kdm2b					Plcl2	51.7502	55.4804	59.0249	37.1332	38.0109	40.0195	-0.528933
chr5	134331334	134333783	Mir3965					Als2cl	63.9318	62.9092	69.5557	48.6867	44.3641	42.2029	-0.539409
chr5	147354206	147355589	Flt3					Art2b	16.1861	14.4575	12.2575	8.95737	10.0574	10.3717	-0.539591
chr5	148976565	148979848	Gm42791					Ccr7	285.877	285.877	260.752	184.41	176.012	206.874	-0.555196
chr5	151246758	151248301	Gm42906					Lef1	61.0547	61.0547	64.4384	40.2468	39.6867	42.8604	-0.603563
chr6	22423085	22425543	Fam3c					Cdk17	46.5734	41.9198	50.1011	31.3742	28.4094	29.5352	-0.632329
chr6	28322174	28322835	Zfp800					Galc	0.57234	0.930053	0.751197	0.41137	0.679654	0.357713	-0.651142
chr6	47349570	47350581	Cntnap2					Kdm6b	5.32794	4.22697	5.48523	3.21446	2.90973	3.14565	-0.693533
chr6	49208347	49209259	Igf2bp3					Pemt	1.36458	1.20213	0.974699	0.714779	0.617309	0.812249	-0.709287
chr6	53584719	53585363	Creb5					Sh3pxd2a	8.19209	8.32275	8.0745	5.28501	4.75586	4.92571	-0.716949
chr6	67186556	67187324	Gm38825					Lrrc1	3.0752	2.85968	3.34044	1.67437	1.65779	2.22144	-0.743839
chr6	91865075	91865324	Gm44712					Vav2	2.7482	3.20293	3.61813	1.54215	1.91781	2.23414	-0.748137
chr6	97456878	97458476	Frmd4b					Sipa1l1	21.0574	21.5903	23.1623	13.0909	11.146	14.1034	-0.783474
chr6	99409770	99410243	Foxp1					Mogat1	0.614265	0.263256	0.0877521	0.175504	0.0438761	0.175504	-0.851357
chr6	99440555	99442039	Foxp1					Camk4	27.175	27.175	28.1729	15.0455	14.0088	15.9436	-0.876429
chr6	99642954	99646544	Gm20696					Trib2	56.7905	58.4636	66.0643	29.431	32.3151	33.9723	-0.921437
chr6	115559867	115560492	Tsen2					Tnik	20.0659	19.7965	20.0659	9.79189	10.4052	10.7385	-0.954681
chr6	119505908	119506186	Wnt5b					Calcrl	13.5822	16.0466	14.1703	7.44919	7.02912	7.85525	-0.967256
chr6	134699974	134701545	Borcs5					Fhit	0.916954	2.0173	1.32958	0.962801	0.366781	0.733563	-1.01235
chr6	143065542	143066105	C2cd5					Dnmt3a	11.3945	11.9367	13.514	5.76709	5.65207	6.82274	-1.01504
chr6	144677659	144678478	Sox5					Gm14455	0.414103	0.573374	0.318541	0.191125	0.191125	0.254833	-1.03695
chr6	145284930	145285490	Gm22793					Nebl	0.0987132	0.269218	0.385879	0.130122	0.0897393	0.0987132	-1.081
chr6	145894142	145895172	Bhlhe41					Dapl1	18.5244	20.7392	13.6919	7.85271	8.85947	7.95339	-1.09823
chr6	145992996	145993613	Gm32914					Thrb	0.166856	0.20857	0.187713	0.020857	0.156428	0.145999	-1.16279
chr7	16700208	16701085	Gm8209					Pecam1	31.2818	33.6745	31.8854	13.8957	13.5884	15.3994	-1.17504
chr7	44527281	44528025	Spib					Zfp704	0.134432	0.3316	0.542211	0.147876	0.12547	0.116508	-1.1996
chr7	64157623	64160933	Trpm1					Bach2	12.5027	12.3101	13.3967	4.95843	5.85933	5.81807	-1.20293
chr7	68103209	68104089	Igf1r					Tox	10.062	9.85539	10.9514	4.47401	3.53968	5.06695	-1.24755
chr7	68133324	68133762	Igf1r					Itga9	0.00888817	0.053329	0.124434	0.00888817	0.0177763	0.0355527	-1.2584
chr7	68144076	68144803	Igf1r					Plekha7	0.400104	0.688414	1.34152	0.253007	0.223587	0.3648	-1.41897
chr7	80799657	80799991	Iqgap1					Cd226	95.5922	102.64	109.223	33.8749	32.5988	46.636	-1.45708
chr7	82772716	82775210	Efl1					Egln3	2.36252	2.31116	3.03018	1.10422	0.616309	0.975822	-1.54668
chr7	98523366	98523773	Gm23040					Cers6	3.22731	3.31204	2.84219	0.970504	0.754836	1.34022	-1.62967
chr7	101550606	101551837	Art2a-ps					Kifc3	13.4972	14.152	15.8437	4.43842	3.09234	6.94867	-1.63802
chr7	101599817	101600880	Art2b					Sptbn1	154.577	154.577	154.577	45.3837	37.3371	54.2744	-1.77569
chr7	112316305	112316819	Mical2					P2rx7	2.8626	3.38932	4.07634	0.893131	0.641222	1.25954	-1.8945
chr7	116230837	116232004	Plekha7					Mtss1	8.39857	8.15075	9.11452	2.17537	1.54203	3.24928	-1.91954
chr7	129800504	129800810	Gm44778					Afap1	1.38879	1.56712	1.68601	0.399886	0.286405	0.507963	-1.97015
chr7	144979549	144980041	Ccnd1					Sik1	12.3958	11.032	11.6078	2.57615	2.40946	4.04607	-1.98226
chr8	4312910	4314679	Elavl1					Acvrl1	0.256446	0.144251	0.384669	0.0320557	0.0160279	0.176307	-2.01437
chr8	13719607	13720559	4932443I19Rik					Igf1r	0.670036	1.30962	0.913685	0.228421	0.182737	0.258877	-2.01931
chr8	13996125	13998468	Gm5907					Ikzf2	13.939	13.0443	19.4016	3.54362	2.12499	5.69805	-2.10258
chr8	14009238	14009993	Gm5907					Ext1	7.0754	5.16267	6.06826	1.33722	1.11717	1.51495	-2.20703
chr8	16794370	16795122	Csmd1					Zfhx3	0.136181	0.112836	0.108945	0.031127	0.00778176	0.0233453	-2.37387
chr8	86699049	86700523	Lonp2					Trpm1	3.46146	3.3214	3.40144	0.700296	0.240101	1.1805	-2.43524
chr8	95118640	95119288	Kifc3					Zfyve28	1.50827	1.23512	1.28262	0.261274	0.249398	0.190018	-2.52535
chr8	108847122	108848993	Zfhx3					Slc6a19	1.20167	1.44747	1.44747	0.314074	0.163865	0.232142	-2.53364
chr8	122463572	122466195	Gm20388					Nhsl1	0.828518	1.09439	1.0511	0.10511	0.0927445	0.284416	-2.69056
chr8	125390742	125392389	Sipa1l2					Nr4a1	24.9231	23.6521	35.6439	3.92359	3.06703	5.96828	-2.71931
chr9	14925411	14928443	AC136743.1					Rgcc	142.898	171.195	168.514	23.2331	14.8185	37.7538	-2.74656
chr9	32815280	32815892	Gm3331					Ccr9	159.741	167.468	176.472	20.3844	17.7893	31.0841	-2.90035
chr9	42487848	42488761	Tbcel					Trib1	1.03156	0.779668	1.19949	0.119949	0.0239898	0.263888	-2.95108
chr9	45098105	45099126	Jaml					Sox5	0.199713	0.332855	0.285304	0.00475507	0.0190203	0.104612	-3.15729
chr9	57407079	57409110	Ppcdc					Ifngr2	16.5481	17.3941	19.4574	2.14589	1.03168	2.64109	-3.22127
chr9	58507972	58508523	6030419C18Rik					2610307P16Rik	5.00288	2.8232	3.77811	1.03794	0.0830354	0.207588	-3.33415
chr9	61983058	61984259	Paqr5					Chdh	0.355342	1.13265	1.9988	0.188775	0.0111044	0.0888355	-3.58048
chr9	61985487	61985957	Paqr5					Dntt	11.8857	38.1628	75.4903	9.89405	0.963706	1.99166	-3.88082
chr9	63085053	63088001	AC159821.1
chr9	72890324	72891396	Prtg
chr9	77496958	77497325	Lrrc1
chr9	106211564	106211956	Twf2
chr9	110903863	110904260	Als2cl
chr9	113792271	113793692	Clasp2
chr9	115470710	115474578	Gm5921
chr9	115483570	115484331	Gm5921
chr9	116185360	116185661	AC131777.1
chr9	116230431	116230908	AC131777.2
chr9	118715612	118716383	Itga9
chr9	123760938	123761434	Ccr9
chr10	18527720	18528274	Nhsl1
chr10	19192067	19192942	AC158622.3
chr10	21233148	21236786	AC153556.4
chr10	61559004	61560412	Lrrc20
chr10	75137042	75137507	Bcr
chr10	93205716	93206230	Cdk17
chr10	96466324	96466923	Gm8601
chr10	96689894	96699450	AC152946.3
chr10	118997117	118997888	AC160060.1
chr10	122599795	122600576	AC132332.1
chr11	5184273	5184988	Kremen1
chr11	30165908	30167254	Sptbn1
chr11	32769003	32769512	Gm8192
chr11	40744545	40745044	Ccng1
chr11	60036322	60036736	Pemt
chr11	69401666	69402092	Kdm6b
chr11	75032824	75033911	Smg6
chr11	76738757	76740746	Gosr1
chr11	88425299	88426172	Msi2
chr11	88618254	88620866	Msi2
chr11	98878907	98879544	Wipf2
chr11	99135766	99137921	Ccr7
chr11	99176694	99177680	Ccr7
chr11	100891399	100892655	Stat3
chr11	106657498	106658499	Pecam1
chr11	116358722	116359185	Rnf157
chr12	3870523	3872890	Dnmt3a
chr12	12937155	12937638	Mycn
chr12	15804550	15805643	Trib2
chr12	15808018	15809951	Trib2
chr12	15967032	15968244	AC159622.3
chr12	16006610	16010558	AC161050.1
chr12	25957179	25960601	CT030011.1
chr12	52728635	52730891	Akap6
chr12	54200752	54201495	Egln3
chr12	71006071	71007691	3110056K07Rik
chr12	73381867	73384626	D830013O20Rik
chr12	73677913	73679886	Prkch
chr12	82189242	82190342	Sipa1l1
chr12	98246974	98247423	Galc
chr12	107011281	107011940	Gm16087
chr12	107050464	107051863	Gm16086
chr12	108622589	108622948	Evl
chr12	111693735	111694984	AC152065.1
chr13	11958496	11958834	Ryr2
chr13	28512217	28513790	2610307P16Rik
chr13	28550770	28552326	2610307P16Rik
chr13	28552354	28552739	2610307P16Rik
chr13	28600666	28601607	2610307P16Rik
chr13	41932338	41933797	AC165247.1
chr13	41947972	41949877	AC165247.1
chr13	43898243	43898779	Gm23117
chr13	46339436	46340975	Stmnd1
chr13	71496951	71497827	CT025627.1
chr13	73688649	73692647	Slc6a19
chr13	94552417	94553871	Ap3b1
chr13	97287367	97288236	C430039J16Rik
chr13	97309099	97309784	C430039J16Rik
chr13	107520313	107521149	CT009733.1
chr13	119705405	119707314	Hmgcs1
chr14	10288882	10289507	Fhit
chr14	18021654	18022324	Thrb
chr14	23415603	23416409	Kcnma1
chr14	30014302	30015119	Chdh
chr14	30024267	30024701	Chdh
chr14	48421990	48422977	Gm3534
chr14	66808028	66808716	Dpysl2
chr14	78355238	78356753	Gm26197
chr14	79225985	79226266	Zfp957
chr14	79234791	79245136	Zfp957
chr14	79245484	79246615	Zfp957
chr14	79314322	79316660	Rgcc
chr14	121552485	121553094	Dock9
chr15	8451262	8451809	Nipbl
chr15	8511684	8512354	Gm2310
chr15	25828809	25829260	Retreg1
chr15	31472936	31473445	38777
chr15	36335649	36337506	Rpl7a-ps3
chr15	37766076	37766540	Ncald
chr15	53113046	53116473	Ext1
chr15	53265739	53267914	Ext1
chr15	53327227	53329125	Ext1
chr15	55121057	55121425	Deptor
chr15	59051376	59052206	Mtss1
chr15	59573537	59574273	Nsmce2
chr15	59652505	59653920	Trib1
chr15	66476075	66476972	Lrrc6
chr15	67405202	67405634	1700012I11Rik
chr15	67408720	67410550	1700012I11Rik
chr15	73224752	73225864	Ptk2
chr15	74788952	74789368	Gm17189
chr15	79373949	79375730	Tmem184b
chr15	80518587	80519220	Enthd1
chr15	80900180	80900651	Tnrc6b
chr15	82957913	82958500	Mir3080
chr15	94254753	94255519	Adamts20
chr15	96598362	96599536	Slc38a1
chr15	97429530	97430337	Pced1b
chr15	101134329	101135210	Acvrl1
chr15	101250184	101251528	Nr4a1
chr16	5445217	5447492
chr16	5452385	5454597
chr16	44965117	44965678	Cd200r3
chr16	57402377	57403839	Cmss1
chr16	73730633	73731375
chr16	91521775	91523521	Mir6367
chr16	91537178	91540032	Gm7860
chr16	91545483	91550284	Ifngr2
chr16	91552729	91554433	Ifngr2
chr16	93573636	93575669	Setd4
chr16	94252844	94256716	Hlcs
chr17	7109160	7109686	Gm1604b
chr17	7127438	7129423	Gm1604b
chr17	7996871	7998262	Rsph3a
chr17	31839378	31843002	Sik1
chr17	50331384	50332361	Dazl
chr17	50483694	50485880	Plcl2
chr17	52217414	52217965	Gm19585
chr17	52467688	52470771
chr17	53578708	53579687	Kat2b
chr17	56443916	56444793	Ptprs
chr17	73273615	73274337	Lclat1
chr17	73904489	73906650	Xdh
chr17	84838327	84839066	Lrpprc
chr17	86674910	86675556	Prkce
chr18	5376497	5376966	Zfp438
chr18	32597569	32598751	Gm25826
chr18	32952570	32956282	Camk4
chr18	60851145	60852469	Tcof1
chr18	68968910	68970660	4930546C10Rik
chr18	81398750	81401089
chr18	81413025	81413378
chr18	82846663	82847519	4930445N18Rik
chr18	83942667	83943495	Tshz1
chr18	84354720	84355460	Zfp407
chr18	89244324	89246101	Cd226
chr18	89911029	89912044	Gm27037
chr19	14695238	14696227	Gm26026
chr19	21036465	21037112	Tmc1
chr19	32404094	32404609	2700046G09Rik
chr19	32406542	32410397	2700046G09Rik
chr19	41021223	41021886	Dntt
chr19	47431893	47433044	Sh3pxd2a
chr19	47446121	47452000	Sh3pxd2a
chr19	57410888	57412465	Fam160b1
chrX	75586039	75587676	Gm25421
chrX	128964862	128965683	4930558G05Rik

## Sheet: Cluster6
ChIP-seq H3K27ac								RNA-seq
Chromosome	Start	End	Annotated gene					Gene Symbol	Naive1	Naive2	Naive3	TIM1	TIM2	TIM3	TIM vs N : log2 FC
chr1	51573767	51574499	Gm17767					Setbp1	0.00686817	0.0206045	0.0549454	0.700553	1.14012	0.590663	4.70548
chr1	160786317	160786623	Rabgap1l					Nfatc2	4.43318	3.67062	3.89034	6.04877	6.79194	6.68208	0.705795
chr2	9681370	9682100	Gm37866					Tbc1d5	4.28689	4.60354	4.908	6.6252	7.84306	6.74698	0.617394
chr2	11541711	11542852	Pfkfb3					Ldlrad4	7.70511	7.26639	7.0196	11.5165	10.2552	9.48743	0.502274
chr2	65780452	65781256	Scn2a					9030617O03Rik	3.06798	4.13175	4.23967	4.93343	5.92012	4.84093	0.457975
chr2	157121017	157122722	Samhd1					Pik3r1	25.8338	25.2505	26.078	27.2649	31.1986	25.8338	0.123006
chr2	168585406	168585810	Nfatc2					Srpk1	30.2077	28.7338	33.6586	33.6586	30.973	33.6586	0.0876893
chr3	52617919	52620199	Gm10293					Slc38a1	20.6519	21.3769	21.0185	20.5378	22.3219	22.5663	0.0524471
chr3	96551769	96552095	Gm15441					Rabgap1l	3.62509	3.49857	3.45737	3.90168	3.7016	3.28377	0.0379927
chr3	115813865	115814169	A930005H10Rik					Pcyt1a	1.79485	1.71165	1.9256	1.96126	1.85428	1.67599	0.00964649
chr4	62542814	62543246	4933430I17Rik					Las1l	5.77562	5.83439	5.71686	5.78402	5.52378	6.04426	0.00343264
chr4	106787402	106788241	Acot11					Trps1	0.449595	0.561994	0.408723	0.577321	0.480249	0.367851	-0.0150874
chr4	135085422	135086151	Gm16225					Cox10	12.1322	11.4569	10.5566	10.7592	11.2994	11.6145	-0.0176051
chr5	10628306	10628935	Gm42828					Ppp2r5c	63.7952	71.6927	66.6434	61.5295	67.4202	64.4749	-0.0628148
chr5	92491559	92492218	Scarb2					Pfkfb3	5.49692	5.06295	5.33418	5.1624	5.27994	4.48433	-0.0942821
chr5	96917162	96917488	Gm33370					Lonp2	39.3709	41.0972	44.166	38.7699	39.1152	38.0027	-0.103827
chr5	118464764	118465781	Gm15754					A630014C17Rik	1.46614	1.80977	1.87849	1.53487	1.23706	1.83268	-0.177345
chr6	30326611	30327322	1700095J07Rik					Gm15441	0.489443	0.611804	0.815739	0.652591	0.53023	0.407869	-0.225098
chr6	116289448	116289740	Zfand4					Tmem135	5.71151	5.28594	6.76421	4.27803	5.53232	5.25235	-0.239163
chr7	19844758	19845415	Gm44658					Hivep2	18.0364	18.1958	16.2626	14.2697	14.2697	13.9358	-0.303769
chr7	89247512	89248755	Tmem135					Snap47	9.2572	10.8302	8.30312	7.47796	7.37482	7.47796	-0.33805
chr7	128050657	128051340	Gm9299					Tssc1	41.6941	42.1789	37.6539	29.0485	33.4522	31.4322	-0.372509
chr8	86689086	86689707	Lonp2					Scarb2	20.6219	20.7959	23.4171	15.7166	14.4223	16.293	-0.481432
chr9	43544571	43545546	AC163342.1					A930005H10Rik	12.554	12.1527	13.0412	7.82473	7.56677	8.94255	-0.634578
chr10	13998691	13999414	Hivep2					Acot11	0.733707	0.338634	0.654692	0.327346	0.338634	0.406361	-0.638698
chr10	117627286	117627848	Cpm					Samhd1	10.28	10.1306	10.3547	6.10374	5.11011	5.97673	-0.84157
chr10	120882769	120883135	Msrb3					Sgms1	2.86737	2.71471	2.3762	1.41377	1.55316	1.36067	-0.87953
chr11	52302156	52303428	A630014C17Rik					Itgb3	5.28244	6.4177	7.52979	1.78398	1.57546	2.38636	-1.74604
chr11	59397476	59398521	Snap47					Cpm	0.802334	0.550172	0.813796	0.0802334	0.137543	0.435553	-1.94595
chr11	64075247	64076358	Cox10					Ext1	7.0754	5.16267	6.06826	1.33722	1.11717	1.51495	-2.20703
chr11	82947356	82948104	Slfn5os
chr11	104649534	104650453	Itgb3
chr11	104667713	104668345	Itgb3
chr12	16011700	16012249	AC161050.1
chr12	28845775	28846745	Tssc1
chr12	44773885	44774845	Stxbp6
chr12	100887069	100889024	9030617O03Rik
chr12	110506868	110508737	Ppp2r5c
chr13	5757010	5757223	AC133498.1
chr13	101711225	101711783	Pik3r1
chr15	50698037	50698836	Trps1
chr15	53156876	53158480	Ext1
chr15	96593307	96594481	Slc38a1
chr16	32433677	32434990	Pcyt1a
chr17	18158914	18159405	Vmn2r92
chr17	28611317	28612341	Srpk1
chr17	50729138	50730106	Tbc1d5
chr18	68130988	68131584	Ldlrad4
chr18	79064327	79064910	Setbp1
chr19	31210974	31211140	Prkg1
chr19	32172052	32172774	Sgms1
chr19	32265999	32267143	Sgms1
chrX	81207236	81207955	Gm14754
chrX	96025805	96026265	Las1l
