# Supplementary material for: EOMES interacts with RUNX3 and BRG1 to promote innate memory cell formation through epigenetic reprogramming
Source: Nat Commun. 2019 Jul 24;10:3306. doi: 10.1038/s41467-019-11233-6 (PMC6656725; doi:10.1038/s41467-019-11233-6)
Supplement: Supplementary file 9 — Supplementary Data 5 [file 41467_2019_11233_MOESM9_ESM.xlsx]

## Sheet: Sheet1
Primer Name	sequence
Pdx1-ChIP-F	ctggctctttctccctttctc
Pdx1-ChIP-R	cgggtttcagaggaacttgt
pmGAPDH934	ccaccatccgggttcctat
pmGAPDH1043	gcgattttcacctggcact
pmKdm5b_ChIP_F	agtagaagtcggacctgtcg
pmKdm5b_ChIP_R	ctccatcaccgcgacctg
mEnh_Intron_Stat4_CHIP_F	gcaatgccaggaagaacaca
mEnh_Intron_Stat4_CHIP_R	gtgtgtggtacagaggggaa
pmSAMD3_F_-474	tgcccacccctctgtaaatg
pmSAMD3_R_-371	caatggtacccaatgctgtacc
pmCxcr3_ChIP_F3	ctctgggcatcttccttcca
pmCxcr3_ChIP_R3	ggaccacactccacccaata
pmIL2RB_F158	ccttgcccctcatcctctat
pmIL2RB_R301	gctgcaacatggagttgtgt
