# Supplementary material for: EOMES interacts with RUNX3 and BRG1 to promote innate memory cell formation through epigenetic reprogramming
Source: Nat Commun. 2019 Jul 24;10:3306. doi: 10.1038/s41467-019-11233-6 (PMC6656725; doi:10.1038/s41467-019-11233-6)
Supplement: Supplementary file 10 — source data [file 41467_2019_11233_MOESM10_ESM.xlsx]

## Sheet: Figure 7a
Figure 7a	anti-Brg1 (Abcam ab110641)									anti-Eomes (Abcam ab23345)

## Sheet: Figure 3b
1 Unconv	1 Conv	2 Unconv	2 Conv	3 Unconv	3 Conv	4 Unconv	4 Conv	5 Unconv	5 Conv	6 Unconv	6 Conv
5.8023	8.3696	5.8023	8.3696	3.94902	0	3.25839	0	1.71202	2.58496	4.70548	0
4.12099	5.13122	5.35803	7.62205	3.58705	0	2.01529	0	1.45313	5.26246	0.705795	0.231326
3.00842	1.16993	5.35233	6.45943	3.18869	2.848	1.71202	2.58496	1.27726	0.584963	0.617394	-0.0582986
2.77709	4.96347	5.26967	6.14296	2.76285	2.32193	1.60027	0	1.26359	-1.32193	0.502274	0
2.7599	4.49185	4.6779	6.10852	2.43203	3.16993	1.34011	3	0.832777	0	0.457975	-1.46496
2.69542	0.571222	4.63665	7.19431	2.37359	0	1.32517	-1.24162	0.678903	1.52356	0.123006	-0.133625
2.56643	0	4.38073	0	2.24318	0.313916	1.21176	2.54057	0.589713	2.32193	0.0876893	-0.0939033
2.34075	2.26303	4.35544	0	2.21986	-0.415038	1.20454	0	0.456836	0	0.0524471	-0.384341
2.24318	0.313916	3.79566	0.334419	2.19829	0	1.18131	0	0.379951	-2	0.0379927	0.914531
2.23703	7.06609	3.30959	2.32193	2.03238	1.12928	1.10453	1.28504	0.29968	-1.05889	0.00964649	0.49304
2.21986	-0.415038	3.24425	4.96083	1.65617	1.04134	1.099	0	0.287545	0	0.00343264	-0.136662
2.06134	4.01495	3.06892	0	1.51702	1.51259	0.939395	0.860597	0.242699	0	-0.0150874	2
2.01529	0	3.04806	6.18841	1.38426	7.73132	0.89094	1.31316	0.195058	0.0511749	-0.0176051	-0.274812
2.01009	9.46828	3.02823	7.58496	1.32209	1.15754	0.87544	0.514573	0.190866	-1.64311	-0.0628148	0.229155
1.95222	1.79141	2.98612	1.39855	1.26488	0.628031	0.777325	-0.133678	0.187185	0	-0.0942821	0.639118
1.7192	8.27686	2.93592	4.3339	1.05167	0	0.722143	0	0.186518	0.5025	-0.103827	0.286323
1.6517	6.14975	2.7599	4.49185	0.908653	0	0.698065	-0.914753	0.182887	-0.179549	-0.177345	0
1.64241	3.32193	2.7464	3.9306	0.864992	0.262076	0.65401	-0.693487	0.171784	0.329308	-0.225098	0
1.62148	0.620213	2.56643	0	0.836794	-0.324351	0.555087	-0.473931	0.162009	-0.0353331	-0.239163	0.283615
1.56223	2.84646	2.56024	0.289507	0.808963	0.289507	0.499215	0.264023	0.124068	-0.241008	-0.303768	-1.0614
1.5451	3.14153	2.43547	3.95269	0.678903	1.52356	0.49671	0.0440495	0.120629	0	-0.33805	0.106593
1.40309	2.32193	2.43203	3.16993	0.575789	0.70104	0.488862	-0.807355	0.0976932	-0.280108	-0.372509	-0.487489
1.33772	3.12928	2.39402	0	0.479419	-0.0919806	0.441425	-0.142604	0.0852892	-0.540081	-0.481432	-0.244642
1.3018	0	2.33228	2	0.393776	-0.874469	0.431007	-0.601451	0.0741402	0.144878	-0.634578	-0.827533
1.27726	0.584963	2.3319	2.43623	0.374418	0.0248552	0.411733	0.263034	0.0524471	-0.384341	-0.638698	-1.73697
1.25778	3	2.31417	0.584963	0.342525	0.596777	0.4086	0	0.0509807	-0.402547	-0.84157	0.794778
1.23315	-0.172526	2.2876	4	0.299617	-0.0614005	0.37034	-3.1127	0.0416579	-0.33927	-0.87953	1.24727
1.2245	0.0272215	2.24478	2.22239	0.290507	0.0872424	0.358546	0	0.0365854	-0.035507	-1.74604	-0.106915
1.19391	0.155399	2.24318	0.313916	0.288299	0.514573	0.348746	0	0.0241914	-0.584963	-1.94595	-0.736966
1.16131	0.222392	2.19238	2.42321	0.249726	-0.0421924	0.324637	0.0574788	-0.0353848	0	-2.20703	-1.28011
1.15678	1.58496	2.07826	2.02915	0.2344	0.879706	0.310632	0.121015	-0.0377875	-0.0713174
1.1162	0.375663	2.05988	1.93699	0.227756	-1.58496	0.29968	-1.05889	-0.0408586	-0.807355
1.07734	4.52356	2.03238	1.12928	0.223144	-0.124545	0.299617	-0.0614005	-0.0606674	0
0.993739	4.09727	2.01529	0	0.181576	0.409367	0.289091	-0.919606	-0.0764965	0
0.969013	0	2.01173	1.69188	0.174696	-0.184999	0.269316	-0.289507	-0.0939342	0.0222084
0.899619	0	1.90424	0	0.168587	0.278885	0.254266	-1.1426	-0.10328	0.0232698
0.89094	1.31316	1.8561	0	0.167496	0.262201	0.241078	0.251609	-0.103615	0
0.884431	8.40301	1.69632	0	0.156849	-0.20802	0.213565	0.563302	-0.103827	0.286323
0.85983	1.46622	1.65681	-0.544006	0.120629	0	0.20882	0	-0.115043	0.0458037
0.826071	1.92139	1.6517	6.14975	0.106151	-4.39232	0.204019	-4.16003	-0.120174	-0.994911
0.823112	0.495695	1.64241	3.32193	0.0931862	0.228269	0.199462	0.258358	-0.137745	0
0.820517	0	1.62513	1.01848	0.0779009	0.374395	0.18943	-0.6746	-0.139471	-0.966053
0.803986	1.84405	1.61454	0.656191	0.0755824	-0.813663	0.182887	-0.179549	-0.142723	-0.621488
0.722558	6.113	1.61278	0.999559	0.0639395	1.53451	0.174696	-0.184999	-0.14399	-0.567041
0.706808	1.06496	1.59393	0.14115	0.0509807	-0.402547	0.17291	-0.0205613	-0.144643	-0.313289
0.705795	0.231326	1.56223	2.84646	0.0478525	0.598168	0.149892	-0.485427	-0.168578	0.476067
0.705692	0.584963	1.53943	2.75489	0.0436089	-0.849154	0.148516	-0.811928	-0.173835	-0.194973
0.692158	1.13614	1.51702	1.51259	0.0265405	-1.17358	0.141858	0.692676	-0.175231	-0.219313
0.679592	0.908677	1.38426	7.73132	0.0192593	0	0.131782	1.1582	-0.180071	-0.584963
0.660823	0.482942	1.3644	0.921998	0.00758075	-0.343653	0.129889	-0.564785	-0.180185	-1.34395
0.615519	1.09115	1.3505	5.92884	-0.0679952	0	0.126611	-0.495077	-0.19184	-0.981384
0.587853	0	1.32209	1.15754	-0.0727119	-1.15754	0.123006	-0.133625	-0.196212	-0.370043
0.584668	0.994725	1.30229	1.28011	-0.121955	-4.26849	0.114842	-0.17585	-0.199259	-0.805913
0.546945	3.38642	1.27726	0.584963	-0.17907	-0.0638722	0.112521	-2.05476	-0.221532	0
0.54526	3.39055	1.26488	0.628031	-0.27233	-0.893085	0.101467	-0.880418	-0.222372	-0.240736
0.488862	-0.807355	1.23478	1.27002	-0.311818	0.415038	0.0976932	-0.280108	-0.239073	1.33703
0.485372	1.2115	1.22502	1.99239	-0.361677	-3.78427	0.0864144	-0.516537	-0.257056	-0.691878
0.467602	0.172969	1.22479	1.06199	-0.522274	-0.703607	0.0852892	-0.540081	-0.262637	0.108934
0.465324	2.226	1.2245	0.0272215	-0.534456	0	0.0785459	-0.0906026	-0.263074	-0.176878
0.442896	0.149056	1.21176	2.54057	-0.712888	-0.197135	0.0764112	-0.683001	-0.267216	-0.584963
0.433093	1.00758	1.16888	-0.304855	-0.758243	-4	0.0686739	0	-0.29309	0
0.419628	1.08724	1.15678	1.58496	-1.12235	-3.96829	0.0626156	0.226389	-0.294072	0.283793
0.385566	0.901282	1.12504	-1.16993	-1.15747	0.584963	0.053892	-0.662965	-0.304646	-2.46713
0.384803	1.16336	1.1162	0.375663	-1.22926	0	0.0524471	-0.384341	-0.311582	-0.705715
0.383714	0.243557	1.11166	1.8625	-1.78861	0	0.0509807	-0.402547	-0.318765	-1.09516
0.348067	0	1.1069	0.638609			0.0436089	-0.849154	-0.345896	-0.264972
0.326529	0	1.10534	0			0.0405135	-1.25376	-0.357523	-0.869416
0.307805	1.46325	1.07574	1.88151			0.0402466	-0.178216	-0.368738	-1.15528
0.269441	0.377474	1.07134	2.21785			0.031157	0.491388	-0.372041	-1
0.264515	0.564905	1.05171	0.578901			0.0286936	-0.678072	-0.395206	0
0.263719	0.351472	1.05167	0			0.0158286	-0.743523	-0.399718	-0.418501
0.259842	2.30209	1.02225	1.13245			1.4731e-06	-0.897189	-0.401646	0
0.25848	0.336697	0.993739	4.09727			-0.0127856	-0.438884	-0.40488	0
0.236554	0.174029	0.990072	2.05226			-0.0223496	-0.217788	-0.40598	-0.371969
0.233049	1.23685	0.977757	2.80735			-0.0227628	0	-0.41013	-0.444785
0.224706	3.80128	0.915619	0			-0.0298873	-0.236838	-0.435175	-4.39917
0.222738	1.34836	0.911834	-0.0210616			-0.0328007	-0.171481	-0.460702	0.0824025
0.218976	-0.0157673	0.89094	1.31316			-0.0353848	0	-0.471716	-1.46566
0.217122	0.0499881	0.857605	1.21474			-0.0377875	-0.0713174	-0.496993	0
0.216039	0.0818889	0.853198	0.591752			-0.0428293	-0.78731	-0.504494	-1.76836
0.207065	0.532944	0.804166	0.848555			-0.0468777	-0.112475	-0.51471	-0.279911
0.199673	0	0.803986	1.84405			-0.0606674	0	-0.528933	-0.538214
0.191975	0.791729	0.800443	0.564352			-0.076426	-0.640224	-0.539409	-2.19555
0.19159	1.28592	0.796243	1.3459			-0.0816416	0	-0.539591	-1.96285
0.176282	0.204275	0.789962	0.573937			-0.0831542	-0.36553	-0.555196	-2.90923
0.166477	1.078	0.773816	1.67712			-0.087137	-0.365966	-0.603563	-1.82761
0.161729	0.770518	0.759531	2.20237			-0.0876372	-0.226641	-0.632329	0.122172
0.157904	1.45943	0.724694	1.27224			-0.0876723	-0.602665	-0.651142	-0.70044
0.149196	0	0.716278	-0.0311385			-0.0909133	0	-0.693533	-1.12553
0.147228	1.78958	0.705795	0.231326			-0.0986781	-0.146318	-0.709287	-2.62678
0.146775	0.0384741	0.683546	0			-0.103827	0.286323	-0.716949	0
0.14142	0.281094	0.644762	0.199309			-0.105958	-0.0566751	-0.743839	-0.485427
0.138928	0	0.640636	0.784271			-0.116801	-0.959243	-0.748136	0
0.138875	0.231874	0.586969	-1.11818			-0.120174	-0.994911	-0.783474	-1.06774
0.11814	-0.807355	0.579709	0.972864			-0.120352	-2.58496	-0.851356	-1
0.117213	0	0.54571	0.266075			-0.121955	-4.26849	-0.876429	-0.67653
0.11645	-0.391021	0.540972	0.354691			-0.124152	-1.16993	-0.921437	-2.11412
0.107664	-0.0131582	0.524945	0.186352			-0.129144	-1.3599	-0.954681	-1.24393
0.0947204	-0.00338264	0.507071	0.196692			-0.129824	-0.269607	-0.967256	-1.53887
0.0931862	0.228269	0.501488	0.551979			-0.139471	-0.966053	-1.01235	0.244419
0.0924338	-0.286304	0.49671	0.0440495			-0.149307	-1.49476	-1.01504	-1.04891
0.0909223	0.415038	0.486264	-0.446339			-0.150405	0	-1.03695	0
0.086695	1.8111	0.457604	-0.144735			-0.163013	-0.436268	-1.081	3.05889
0.073825	0.847665	0.456103	0.523562			-0.168578	0.476067	-1.09823	-4.23821
0.0734288	-0.566347	0.452929	0.271868			-0.170524	-0.0260892	-1.16279	-0.222392
0.0651963	0.0273938	0.451703	-0.0960627			-0.174521	0	-1.17504	-0.888324
0.0522555	0.154247	0.440499	0.362265			-0.179509	-0.934855	-1.1996	0
0.042059	1.04786	0.433093	1.00758			-0.179999	-1	-1.20293	-1.50479
0.0313837	0.404842	0.42796	-0.438673			-0.180185	-1.34395	-1.24755	-1.16297
0.031157	0.491388	0.426157	1.06285			-0.185187	0.0641303	-1.2584	0
0.0197381	-0.706767	0.419628	1.08724			-0.185906	-0.387023	-1.41897	0.469485
0.0189384	-0.231874	0.409609	1.23571			-0.19184	-0.981384	-1.45708	0.302212
0.0135248	0	0.402299	-0.261171			-0.192205	-0.773724	-1.54668	0.389946
0.00637239	1.10594	0.398831	1.05627			-0.197967	0.458806	-1.62967	0
9.21997e-07	-0.063211	0.389802	2.22882			-0.202136	-0.157762	-1.63802	-0.321928
-0.00793139	0.140809	0.372803	0.0965944			-0.204429	0	-1.77569	0
-0.0120273	-0.0789732	0.370615	1.23769			-0.205619	-3.7318	-1.8945	-0.807355
-0.0150853	-0.119739	0.369952	0.165737			-0.20724	0	-1.91954	-3.66296
-0.0246152	-0.0986843	0.342525	0.596777			-0.20876	-0.0962153	-1.97015	-3.926
-0.026287	0.161245	0.342341	1			-0.209065	-0.655829	-1.98226	-0.378512
-0.0609685	0.688798	0.339015	0.341037			-0.211148	-0.38051	-2.01437	-4.82443
-0.0652718	0.567475	0.338007	0.640458			-0.214239	-4.38904	-2.01931	0
-0.0750238	-0.210218	0.335545	0.289221			-0.217399	-0.247927	-2.10258	-1.73697
-0.0865931	1	0.322267	2.32193			-0.218565	-0.546282	-2.20703	-1.28011
-0.0872755	-0.058103	0.310357	0			-0.21997	2.58496	-2.37387	0
-0.0873548	0.228592	0.288662	0.820179			-0.232534	-0.753939	-2.43524	-3.36923
-0.0889451	-0.247876	0.288299	0.514573			-0.233181	-0.624032	-2.52535	-0.263034
-0.0941493	0.52624	0.271428	-0.0840643			-0.23613	-0.871267	-2.53364	-3.09257
-0.0959637	0.584963	0.264515	0.564905			-0.236257	-0.0703893	-2.69055	0
-0.107998	0.017702	0.263719	0.351472			-0.244466	-0.131803	-2.71931	-2.3388
-0.108994	0.957874	0.258655	0.258111			-0.255255	-0.807355	-2.74656	0
-0.110891	0.237549	0.25848	0.336697			-0.259201	-1.16095	-2.90035	-5.32463
-0.117631	-0.108462	0.223125	-1.84176			-0.264321	-2.45943	-2.95108	1.20163
-0.118347	1.53802	0.216039	0.0818889			-0.267409	0.017702	-3.15729	0
-0.120158	0.287751	0.203418	0			-0.268153	-1.67386	-3.22127	-4.14855
-0.123016	-0.490635	0.201919	-0.438121			-0.27233	-0.893085	-3.33415	0
-0.149562	0	0.19833	-0.394058			-0.275296	-1.32193	-3.58048	0
-0.152187	-1.03562	0.197773	0.14439			-0.276527	-1.87447	-3.88082	-3.98489
-0.153501	-0.210767	0.197718	-0.38272			-0.277809	0
-0.169981	0.154723	0.194276	-0.456207			-0.290373	-0.618437
-0.177345	0	0.193483	0.929952			-0.29126	-0.409391
-0.179212	0.120294	0.192933	-0.504473			-0.298124	0
-0.180995	1.08466	0.186563	-1.22239			-0.305739	-1.27684
-0.181173	1.65711	0.163191	-0.326852			-0.307716	0.63743
-0.188061	-0.485427	0.157904	1.45943			-0.326125	-0.547488
-0.188663	0.634129	0.155053	0.847997			-0.32675	-1.02137
-0.192345	0.106915	0.149662	-0.0567006			-0.338551	-0.595379
-0.199161	1.59925	0.142071	0			-0.340309	-4.10434
-0.204291	-0.452512	0.138875	0.231874			-0.340371	-0.573991
-0.205545	0.226198	0.138796	0.0916305			-0.345433	-2.65642
-0.208942	-0.45391	0.135236	-0.943416			-0.351052	-0.570316
-0.211104	0	0.123006	-0.133625			-0.361677	-3.78427
-0.223183	1.27793	0.117213	0			-0.372041	-1
-0.23062	-0.14942	0.104153	-0.398933			-0.372509	-0.487489
-0.238446	-0.986325	0.103108	0.307181			-0.381225	0
-0.262666	0.233967	0.0931862	0.228269			-0.38227	-0.304855
-0.26758	-2.91271	0.0928099	-0.419539			-0.383064	-1
-0.26973	-0.899473	0.0836932	-0.0974538			-0.395072	-0.830075
-0.304986	0.460783	0.073825	0.847665			-0.39669	-0.0977859
-0.375516	2.70044	0.0734288	-0.566347			-0.398459	0
-0.38753	0	0.0541994	0			-0.403104	-0.928896
-0.412996	0	0.0525891	0.139485			-0.434905	-0.652077
-0.442849	0	0.0502831	-0.328398			-0.435175	-4.39917
-0.460702	0.0824025	0.0457179	-0.250543			-0.435966	-0.917538
-0.498882	-0.267104	0.042059	1.04786			-0.438745	-1.69437
-0.505939	0.778254	0.0291894	-0.29956			-0.445813	0
-0.523944	0	0.00516649	0.367835			-0.446404	-1.79739
-0.533515	0.128324	-0.004677	-0.121788			-0.463816	0
-0.548806	0	-0.0060298	0			-0.47913	0.0426167
-0.572639	0	-0.00702478	-1.41504			-0.483643	-1.55141
-0.597501	0.834482	-0.00739109	0.148863			-0.485314	-0.482782
-0.620482	0.452512	-0.0328638	-0.263034			-0.511716	-0.237687
-0.648426	0	-0.0525099	0.265524			-0.513156	-0.830075
-0.684757	-1.36923	-0.0545791	0.257496			-0.51471	-0.279911
-0.772864	0.514573	-0.0652718	0.567475			-0.514905	0.667425
-0.81364	4.24793	-0.0679952	0			-0.516103	-0.295066
-0.937114	0	-0.0959637	0.584963			-0.528121	-0.707819
-0.984093	0.159199	-0.120174	-0.994911			-0.528933	-0.538214
-0.985258	0	-0.121683	-0.658963			-0.548806	0
-1.16005	-1.08746	-0.143233	-0.357552			-0.555196	-2.90923
-1.20293	-1.50479	-0.182483	-0.765535			-0.567466	0
-1.26273	0.169925	-0.199508	4.66928			-0.583429	0
-1.8552	1.05004	-0.20577	2.63733			-0.595492	-0.535037
-1.92296	0	-0.210045	-0.716207			-0.603563	-1.82761
-2.07969	3.94738	-0.217839	0.23816			-0.612717	-0.706804
-2.08357	2.06228	-0.238446	-0.986325			-0.618216	0
-2.91272	0	-0.286081	0.563267			-0.61961	-1.27302
		-0.304505	0			-0.647324	-3.4517
		-0.337416	-0.321928			-0.648153	-0.913573
		-0.435256	-1.64533			-0.655221	0
		-0.453431	0			-0.672686	-0.0698387
		-0.460702	0.0824025			-0.709287	-2.62678
		-0.464261	0.418953			-0.712888	-0.197135
		-0.498882	-0.267104			-0.722162	-3.22882
		-0.552265	0			-0.783474	-1.06774
		-0.743383	0.147557			-0.798021	0
		-0.821302	0			-0.803723	-0.518873
		-1.06578	-1.36257			-0.820215	-0.365517
		-1.25211	-5.10962			-0.921	-4.24793
		-1.41084	0			-0.938503	-2.32193
		-2.91272	0			-0.985384	-0.285091
		-2.97667	4.27302			-0.986371	-3.76475
						-1.01225	1.24793
						-1.01366	-3.77259
						-1.06223	0.415038
						-1.07507	0
						-1.09823	-4.23821
						-1.10515	0
						-1.12235	-3.96829
						-1.16005	-1.08746
						-1.17504	-0.888324
						-1.19139	-2.21962
						-1.1996	0
						-1.20293	-1.50479
						-1.21192	-1.37851
						-1.22405	0
						-1.22926	0
						-1.24755	-1.16297
						-1.25211	-5.10962
						-1.25873	0
						-1.25947	1.58496
						-1.2949	-0.736966
						-1.32307	-3.66296
						-1.3578	0
						-1.39057	0
						-1.46794	1.16227
						-1.47741	-3.16682
						-1.48626	-0.106915
						-1.53693	-4.39403
						-1.62967	0
						-1.63372	-5.12928
						-1.71682	0
						-1.72152	0
						-1.828	-5.61471
						-1.82919	-1.92057
						-1.8945	-0.807355
						-1.91954	-3.66296
						-1.98226	-0.378512
						-2.06349	0
						-2.07969	3.94738
						-2.10258	-1.73697
						-2.21193	-1.25277
						-2.37387	0
						-2.63204	-2.22239
						-2.74656	0
						-2.83395	0
						-2.90035	-5.32463
						-3.33415	0
						-3.43478	-3.72247
						-3.52942	0
						-3.64743	0
						-3.8674	1.58496
						-3.88082	-3.98489
						-3.95657	0
